# Supplementary material for: Characterizing Changes in the Rate of Protein-Protein Dissociation upon Interface Mutation Using Hotspot Energy and Organization
Source: PLoS Comput Biol. 2013 Sep 5;9(9):e1003216. doi: 10.1371/journal.pcbi.1003216 (PMC3764008; doi:10.1371/journal.pcbi.1003216)
Supplement: Dataset S1 — Off-rate dataset (713 mutants). (CSV) [file pcbi.1003216.s001.csv]

Complex PDB / Chains	Mutation(s)_PDB	koff_mut (s^(-1))	koff_wt (s^(-1))	?log10(Koff)	Reference	Protein 1	Protein 2	Affinity_mut (M)	Affinity_wt (M)	kon_mut (M^(-1)s^(-1))	kon_wt (M^(-1)s^(-1))
1TM1_E_I	YI61A	2.56E-04	1.06E-05	1.38	10065709	Subtilisin BPN	Chymotrypsin inhibitor 2	7.92E-11	2.00E-12	3200000	5600000
1TM1_E_I	YI61G	1.88E-02	1.06E-05	3.25	10065709	Subtilisin BPN	Chymotrypsin inhibitor 2	5.40E-09	2.00E-12	3500000	5600000
1TM1_E_I	RI65A	3.47E-04	6.10E-06	1.75	10065709	Subtilisin BPN	Chymotrypsin inhibitor 2	3.62E-10	2.00E-12	960000	3100000
1TM1_E_I	RI67A	3.15E-04	6.10E-06	1.71	10065709	Subtilisin BPN	Chymotrypsin inhibitor 2	2.78E-10	2.00E-12	1130000	3100000
1TM1_E_I	RI67C	3.03E-04	6.10E-06	1.7	10065709	Subtilisin BPN	Chymotrypsin inhibitor 2	4.71E-10	2.00E-12	640000	3100000
1TM1_E_I	RI67A,RI65A	7.92E-03	1.06E-05	2.87	10065709	Subtilisin BPN	Chymotrypsin inhibitor 2	1.01E-08	2.00E-12	780000	5600000
1TM1_E_I	TI58D	3.40E-05	3.90E-06	0.94	7947796	Subtilisin BPN	Chymotrypsin inhibitor 2	2.42E-11	7.00E-13	1400000	5500000
1TM1_E_I	TI58A	2.06E-04	3.90E-06	1.72	7947796	Subtilisin BPN	Chymotrypsin inhibitor 2	5.38E-11	7.00E-13	3800000	5500000
1TM1_E_I	TI58D,EI60A	1.07E-05	3.90E-06	0.44	7947796	Subtilisin BPN	Chymotrypsin inhibitor 2	2.50E-12	7.00E-13	4300000	5500000
1TM1_E_I	VI70A	3.40E-06	3.90E-06	-0.06	7947796	Subtilisin BPN	Chymotrypsin inhibitor 2	7.30E-13	7.00E-13	4600000	5500000
2SIC_E_I	MI73E	1.10E-04	9.00E-05	0.09	8276767	Subtilisin BPN	Streptomyces subtilisin inhibitor	6.90E-11	1.80E-11	1900000	6500000
2SIC_E_I	MI73D	2.60E-04	9.00E-05	0.46	8276767	Subtilisin BPN	Streptomyces subtilisin inhibitor	6.40E-11	1.80E-11	1800000	6500000
2SIC_E_I	MI73H	4.10E-04	9.00E-05	0.66	8276767	Subtilisin BPN	Streptomyces subtilisin inhibitor	2.60E-11	1.80E-11	4400000	6500000
2SIC_E_I	MI73G	1.30E-04	9.00E-05	0.16	8276767	Subtilisin BPN	Streptomyces subtilisin inhibitor	2.30E-11	1.80E-11	4500000	6500000
2SIC_E_I	MI73A	1.40E-04	9.00E-05	0.19	8276767	Subtilisin BPN	Streptomyces subtilisin inhibitor	2.60E-11	1.80E-11	3700000	6500000
2SIC_E_I	MI73L	2.10E-04	9.00E-05	0.37	8276767	Subtilisin BPN	Streptomyces subtilisin inhibitor	1.20E-11	1.80E-11	4200000	6500000
2SIC_E_I	MI73V	3.50E-04	9.00E-05	0.59	8276767	Subtilisin BPN	Streptomyces subtilisin inhibitor	6.00E-11	1.80E-11	5400000	6500000
2SIC_E_I	MI73I	1.70E-03	9.00E-05	1.28	8276767	Subtilisin BPN	Streptomyces subtilisin inhibitor	2.70E-10	1.80E-11	6200000	6500000
1IAR_A_B	IA5A	1.40E-02	2.10E-03	0.82	9050834	Interleukin-4	Interleukin-4 receptor	1.17E-09	1.62E-10	12000000	13000000
1IAR_A_B	IA5R	8.70E-03	2.10E-03	0.62	9050834	Interleukin-4	Interleukin-4 receptor	6.21E-10	1.62E-10	14000000	13000000
1IAR_A_B	TA6A	1.90E-03	2.10E-03	-0.04	9050834	Interleukin-4	Interleukin-4 receptor	1.36E-10	1.62E-10	14000000	13000000
1IAR_A_B	TA6D	1.50E-02	2.10E-03	0.85	9050834	Interleukin-4	Interleukin-4 receptor	1.70E-09	1.62E-10	8800000	13000000
1IAR_A_B	QA8A	2.50E-03	2.10E-03	0.08	9050834	Interleukin-4	Interleukin-4 receptor	1.56E-10	1.62E-10	16000000	13000000
1IAR_A_B	QA8R	1.90E-03	2.10E-03	-0.04	9050834	Interleukin-4	Interleukin-4 receptor	1.73E-10	1.62E-10	11000000	13000000
1IAR_A_B	EA9Q	2.70E-01	2.10E-03	2.11	9050834	Interleukin-4	Interleukin-4 receptor	3.10E-08	1.62E-10	8700000	13000000
1IAR_A_B	IA11A	2.00E-03	2.10E-03	-0.02	9050834	Interleukin-4	Interleukin-4 receptor	1.82E-10	1.62E-10	11000000	13000000
1IAR_A_B	KA12S	1.90E-03	2.10E-03	-0.04	9050834	Interleukin-4	Interleukin-4 receptor	1.58E-10	1.62E-10	12000000	13000000
1IAR_A_B	KA12E	1.50E-03	2.10E-03	-0.15	9050834	Interleukin-4	Interleukin-4 receptor	2.05E-10	1.62E-10	7300000	13000000
1IAR_A_B	TA13A	7.10E-03	2.10E-03	0.53	9050834	Interleukin-4	Interleukin-4 receptor	8.45E-10	1.62E-10	8400000	13000000
1IAR_A_B	TA13D	8.50E-04	2.10E-03	-0.39	9050834	Interleukin-4	Interleukin-4 receptor	1.12E-10	1.62E-10	7600000	13000000
1IAR_A_B	NA15A	2.30E-03	2.10E-03	0.04	9050834	Interleukin-4	Interleukin-4 receptor	1.53E-10	1.62E-10	15000000	13000000
1IAR_A_B	NA15D	1.70E-03	2.10E-03	-0.09	9050834	Interleukin-4	Interleukin-4 receptor	1.42E-10	1.62E-10	12000000	13000000
1IAR_A_B	SA16A	1.90E-03	2.10E-03	-0.04	9050834	Interleukin-4	Interleukin-4 receptor	1.19E-10	1.62E-10	16000000	13000000
1IAR_A_B	SA16D	1.50E-03	2.10E-03	-0.15	9050834	Interleukin-4	Interleukin-4 receptor	1.36E-10	1.62E-10	11000000	13000000
1IAR_A_B	EA19A	1.70E-03	2.10E-03	-0.09	9050834	Interleukin-4	Interleukin-4 receptor	9.44E-11	1.62E-10	18000000	13000000
1IAR_A_B	EA19R	1.60E-03	2.10E-03	-0.12	9050834	Interleukin-4	Interleukin-4 receptor	1.33E-10	1.62E-10	12000000	13000000
1IAR_A_B	RA53Q	7.30E-03	2.10E-03	0.54	9050834	Interleukin-4	Interleukin-4 receptor	6.64E-10	1.62E-10	11000000	13000000
1IAR_A_B	KA77A	2.10E-03	2.10E-03	0	9050834	Interleukin-4	Interleukin-4 receptor	2.10E-10	1.62E-10	10000000	13000000
1IAR_A_B	KA77E	2.00E-03	2.10E-03	-0.02	9050834	Interleukin-4	Interleukin-4 receptor	4.55E-10	1.62E-10	4400000	13000000
1IAR_A_B	QA78A	2.20E-03	2.10E-03	0.02	9050834	Interleukin-4	Interleukin-4 receptor	2.00E-10	1.62E-10	11000000	13000000
1IAR_A_B	QA78E	2.70E-03	2.10E-03	0.11	9050834	Interleukin-4	Interleukin-4 receptor	2.45E-10	1.62E-10	11000000	13000000
1IAR_A_B	RA81A	2.80E-03	2.10E-03	0.13	9050834	Interleukin-4	Interleukin-4 receptor	3.64E-10	1.62E-10	7700000	13000000
1IAR_A_B	RA81E	6.10E-03	2.10E-03	0.46	9050834	Interleukin-4	Interleukin-4 receptor	1.91E-09	1.62E-10	3200000	13000000
1IAR_A_B	FA82A	2.10E-03	2.10E-03	0	9050834	Interleukin-4	Interleukin-4 receptor	1.40E-10	1.62E-10	15000000	13000000
1IAR_A_B	FA82D	7.30E-04	2.10E-03	-0.46	9050834	Interleukin-4	Interleukin-4 receptor	6.08E-11	1.62E-10	12000000	13000000
1IAR_A_B	KA84A	2.90E-03	2.10E-03	0.14	9050834	Interleukin-4	Interleukin-4 receptor	2.90E-10	1.62E-10	10000000	13000000
1IAR_A_B	KA84D	9.30E-03	2.10E-03	0.65	9050834	Interleukin-4	Interleukin-4 receptor	3.87E-09	1.62E-10	2400000	13000000
1IAR_A_B	RA85A	2.70E-03	2.10E-03	0.11	9050834	Interleukin-4	Interleukin-4 receptor	3.33E-10	1.62E-10	8100000	13000000
1IAR_A_B	RA85E	4.60E-03	2.10E-03	0.34	9050834	Interleukin-4	Interleukin-4 receptor	1.28E-09	1.62E-10	3600000	13000000
1IAR_A_B	RA88Q	1.40E-01	2.10E-03	1.82	9050834	Interleukin-4	Interleukin-4 receptor	1.92E-08	1.62E-10	7300000	13000000
1IAR_A_B	RA88A	7.60E-01	2.10E-03	2.56	9050834	Interleukin-4	Interleukin-4 receptor	9.16E-08	1.62E-10	8300000	13000000
1IAR_A_B	NA89A	2.70E-02	2.10E-03	1.11	9050834	Interleukin-4	Interleukin-4 receptor	2.25E-09	1.62E-10	12000000	13000000
1IAR_A_B	WA91A	6.10E-03	2.10E-03	0.46	9050834	Interleukin-4	Interleukin-4 receptor	5.55E-10	1.62E-10	11000000	13000000
1IAR_A_B	WA91D	8.50E-03	2.10E-03	0.61	9050834	Interleukin-4	Interleukin-4 receptor	1.47E-09	1.62E-10	5800000	13000000
1BRS_A_D	KA27A	4.50E-03	3.73E-06	3.08	7739054	Barnase	Barstar	8.80E-11	1.00E-14	51000000	370000000
1BRS_A_D	RA59A	2.40E-03	3.73E-06	2.81	7739054	Barnase	Barstar	7.00E-11	1.00E-14	34000000	370000000
1BRS_A_D	RA83Q	1.00E-02	3.73E-06	3.43	7739054	Barnase	Barstar	9.40E-11	1.00E-14	110000000	370000000
1BRS_A_D	RA87A	1.70E-02	3.73E-06	3.66	7739054	Barnase	Barstar	1.20E-10	1.00E-14	140000000	370000000
1BRS_A_D	HA102A	1.29E-01	3.73E-06	4.54	7739054	Barnase	Barstar	3.20E-10	1.00E-14	400000000	370000000
1BRS_A_D	YD29F	2.40E-06	3.73E-06	-0.19	7739054	Barnase	Barstar	8.00E-15	1.00E-14	300000000	370000000
1BRS_A_D	YD29A	1.00E-03	3.73E-06	2.43	7739054	Barnase	Barstar	3.50E-12	1.00E-14	290000000	370000000
1BRS_A_D	DD35A	3.80E-03	3.73E-06	3.01	7739054	Barnase	Barstar	2.00E-11	1.00E-14	190000000	370000000
1BRS_A_D	WD38F	7.00E-05	3.73E-06	1.27	7739054	Barnase	Barstar	1.60E-13	1.00E-14	430000000	370000000
1BRS_A_D	DD39A	9.00E-01	3.73E-06	5.38	7739054	Barnase	Barstar	4.06E-09	1.00E-14	190000000	370000000
1BRS_A_D	TD42A	7.20E-05	3.73E-06	1.29	7739054	Barnase	Barstar	2.30E-13	1.00E-14	320000000	370000000
1BRS_A_D	WD44F	3.40E-06	3.73E-06	-0.04	7739054	Barnase	Barstar	1.10E-14	1.00E-14	310000000	370000000
1BRS_A_D	ED76A	2.10E-05	3.73E-06	0.75	7739054	Barnase	Barstar	1.00E-13	1.00E-14	200000000	370000000
1BRS_A_D	ED80A	5.20E-06	3.73E-06	0.14	7739054	Barnase	Barstar	2.50E-14	1.00E-14	210000000	370000000
1BRS_A_D	KA27A,YD29A	9.70E-01	3.73E-06	5.42	7739054	Barnase	Barstar	2.10E-08	1.00E-14	46000000	370000000
1BRS_A_D	KA27A,DD35A	3.60E+00	3.73E-06	5.98	7739054	Barnase	Barstar	1.00E-07	1.00E-14	37000000	370000000
1BRS_A_D	KA27A,WD38F	2.10E-02	3.73E-06	3.75	7739054	Barnase	Barstar	5.60E-11	1.00E-14	38000000	370000000
1BRS_A_D	KA27A,DD39A	6.80E-01	3.73E-06	5.26	7739054	Barnase	Barstar	1.17E-08	1.00E-14	58000000	370000000
1BRS_A_D	KA27A,TD42A	6.80E-03	3.73E-06	3.26	7739054	Barnase	Barstar	1.57E-10	1.00E-14	43000000	370000000
1BRS_A_D	KA27A,ED76A	1.30E-02	3.73E-06	3.54	7739054	Barnase	Barstar	8.10E-10	1.00E-14	16000000	370000000
1BRS_A_D	KA27A,ED80A	3.50E-03	3.73E-06	2.97	7739054	Barnase	Barstar	1.10E-10	1.00E-14	32000000	370000000
1BRS_A_D	RA59A,YD29A	2.50E-01	3.73E-06	4.83	7739054	Barnase	Barstar	9.00E-09	1.00E-14	28000000	370000000
1BRS_A_D	RA59A,DD35A	1.40E-02	3.73E-06	3.57	7739054	Barnase	Barstar	4.40E-10	1.00E-14	31000000	370000000
1BRS_A_D	RA59A,WD38F	1.30E-02	3.73E-06	3.54	7739054	Barnase	Barstar	4.00E-10	1.00E-14	33000000	370000000
1BRS_A_D	RA59A,TD42A	2.30E-02	3.73E-06	3.79	7739054	Barnase	Barstar	1.00E-09	1.00E-14	21000000	370000000
1BRS_A_D	RA59A,ED76A	1.60E-03	3.73E-06	2.63	7739054	Barnase	Barstar	4.40E-11	1.00E-14	36000000	370000000
1BRS_A_D	RA59A,ED80A	2.00E-03	3.73E-06	2.73	7739054	Barnase	Barstar	6.50E-11	1.00E-14	31000000	370000000
1BRS_A_D	RA83Q,YD29A	1.10E+00	3.73E-06	5.47	7739054	Barnase	Barstar	1.20E-08	1.00E-14	93000000	370000000
1BRS_A_D	RA83Q,DD35A	7.10E+00	3.73E-06	6.28	7739054	Barnase	Barstar	1.10E-07	1.00E-14	63000000	370000000
1BRS_A_D	RA83Q,WD38F	9.10E-02	3.73E-06	4.39	7739054	Barnase	Barstar	9.00E-10	1.00E-14	100000000	370000000
1BRS_A_D	RA83Q,DD39A	5.30E-02	3.73E-06	4.15	7739054	Barnase	Barstar	5.25E-10	1.00E-14	100000000	370000000
1BRS_A_D	RA83Q,TD42A	3.50E-02	3.73E-06	3.97	7739054	Barnase	Barstar	3.00E-10	1.00E-14	120000000	370000000
1BRS_A_D	RA83Q,ED76A	3.40E-02	3.73E-06	3.96	7739054	Barnase	Barstar	8.45E-10	1.00E-14	40000000	370000000
1BRS_A_D	RA83Q,ED80A	1.10E-02	3.73E-06	3.47	7739054	Barnase	Barstar	1.68E-10	1.00E-14	63000000	370000000
1BRS_A_D	RA87A,YD29A	1.30E+00	3.73E-06	5.54	7739054	Barnase	Barstar	8.00E-09	1.00E-14	160000000	370000000
1BRS_A_D	RA87A,WD38F	2.75E-01	3.73E-06	4.87	7739054	Barnase	Barstar	1.45E-09	1.00E-14	190000000	370000000
1BRS_A_D	RA87A,DD39A	3.00E-01	3.73E-06	4.91	7739054	Barnase	Barstar	1.85E-09	1.00E-14	160000000	370000000
1BRS_A_D	RA87A,TD42A	3.10E-01	3.73E-06	4.92	7739054	Barnase	Barstar	1.40E-09	1.00E-14	110000000	370000000
1BRS_A_D	RA87A,ED76A	7.40E-02	3.73E-06	4.3	7739054	Barnase	Barstar	1.08E-09	1.00E-14	69000000	370000000
1BRS_A_D	RA87A,ED80A	2.40E-02	3.73E-06	3.81	7739054	Barnase	Barstar	3.10E-10	1.00E-14	76000000	370000000
1BRS_A_D	HA102A,YD29A	1.50E-01	3.73E-06	4.6	7739054	Barnase	Barstar	4.20E-10	1.00E-14	360000000	370000000
1BRS_A_D	HA102A,YD29F	4.50E-02	3.73E-06	4.08	7739054	Barnase	Barstar	1.17E-10	1.00E-14	390000000	370000000
1BRS_A_D	HA102A,WD38F	1.28E+00	3.73E-06	5.54	7739054	Barnase	Barstar	4.00E-09	1.00E-14	320000000	370000000
1BRS_A_D	HA102A,DD39A	1.70E+01	3.73E-06	6.66	7739054	Barnase	Barstar	3.90E-08	1.00E-14	440000000	370000000
1BRS_A_D	HA102A,TD42A	2.40E+00	3.73E-06	5.81	7739054	Barnase	Barstar	9.20E-09	1.00E-14	270000000	370000000
1BRS_A_D	HA102A,ED76A	5.90E-01	3.73E-06	5.2	7739054	Barnase	Barstar	3.50E-09	1.00E-14	170000000	370000000
1BRS_A_D	HA102A,ED80A	1.80E-01	3.73E-06	4.68	7739054	Barnase	Barstar	8.80E-10	1.00E-14	200000000	370000000
1B2U_A_D	AA27K	3.80E-03	3.60E+00	-2.98	7739054	Barnase	Barstar	2.00E-11	1.00E-07	190000000	37000000
1B2U_A_D	AD36D	4.50E-03	3.60E+00	-2.9	7739054	Barnase	Barstar	8.80E-11	1.00E-07	51000000	37000000
1B2U_A_D	AA27K,AD36D	3.70E-06	3.60E+00	-5.99	7739054	Barnase	Barstar	1.00E-14	1.00E-07	370000000	37000000
1B2S_A_D	AA27K	7.20E-05	6.80E-03	-1.98	7739054	Barnase	Barstar	2.30E-13	1.57E-10	320000000	43000000
1B2S_A_D	AD43T	4.50E-03	6.80E-03	-0.18	7739054	Barnase	Barstar	8.80E-11	1.00E-07	51000000	37000000
1B2S_A_D	AA27K,AD43T	3.70E-06	6.80E-03	-3.26	7739054	Barnase	Barstar	1.00E-14	1.00E-07	370000000	37000000
1B3S_A_D	AA102H	2.40E-06	4.50E-02	-4.27	7739054	Barnase	Barstar	8.00E-15	1.17E-10	300000000	390000000
1B3S_A_D	FD30Y	1.29E-01	4.50E-02	0.46	7739054	Barnase	Barstar	3.20E-10	1.17E-10	400000000	390000000
1B3S_A_D	AA102H,FD30Y	3.70E-06	4.50E-02	-4.09	7739054	Barnase	Barstar	1.00E-14	1.00E-07	370000000	37000000
1BRS_A_D	DD35A	2.73E-02	1.15E-04	2.38	Water-mediated interaction at a protein-protein interface, Chemical Physics, Volume 307, Issues 2-3, 2004	Barnase	Barstar	1.27E-07	1.32E-10	214000	874000
1BRS_A_D	DD39A	4.57E-01	1.15E-04	3.6	Water-mediated interaction at a protein-protein interface, Chemical Physics, Volume 307, Issues 2-3, 2004	Barnase	Barstar	2.96E-06	1.32E-10	155000	874000
1BRS_A_D	ED76A	4.75E-04	1.15E-04	0.62	Water-mediated interaction at a protein-protein interface, Chemical Physics, Volume 307, Issues 2-3, 2004	Barnase	Barstar	5.30E-10	1.32E-10	897000	874000
1BRS_A_D	ED80A	2.28E-04	1.15E-04	0.3	Water-mediated interaction at a protein-protein interface, Chemical Physics, Volume 307, Issues 2-3, 2004	Barnase	Barstar	2.64E-10	1.32E-10	862000	874000
1X1W_A_D	AD80E	1.15E-04	2.28E-04	-0.3	Water-mediated interaction at a protein-protein interface, Chemical Physics, Volume 307, Issues 2-3, 2004	Barnase	Barstar	1.32E-10	2.64E-10	874000	862000
1X1X_A_D	AD76E	1.15E-04	4.75E-04	-0.62	Water-mediated interaction at a protein-protein interface, Chemical Physics, Volume 307, Issues 2-3, 2004	Barnase	Barstar	1.32E-10	5.30E-10	874000	897000
1BRS_A_D	KA27A	6.60E-03	8.00E-06	2.92	8494892	Barnase	Barstar	1.20E-10	1.30E-14	55000000	600000000
1BRS_A_D	WA35F	8.00E-05	8.00E-06	1	8494892	Barnase	Barstar	1.40E-13	1.30E-14	560000000	600000000
1BRS_A_D	DA54A	5.30E-06	8.00E-06	-0.18	8494892	Barnase	Barstar	2.90E-15	1.30E-14	1800000000	600000000
1BRS_A_D	NA58A	6.40E-04	8.00E-06	1.9	8494892	Barnase	Barstar	2.30E-12	1.30E-14	280000000	600000000
1BRS_A_D	RA59A	3.70E-03	8.00E-06	2.67	8494892	Barnase	Barstar	8.20E-11	1.30E-14	45000000	600000000
1BRS_A_D	EA60A	3.40E-05	8.00E-06	0.63	8494892	Barnase	Barstar	7.50E-15	1.30E-14	4500000000	600000000
1BRS_A_D	EA73A	7.40E-04	8.00E-06	1.97	8494892	Barnase	Barstar	3.20E-13	1.30E-14	2300000000	600000000
1BRS_A_D	RA87A	6.70E-02	8.00E-06	3.92	8494892	Barnase	Barstar	3.00E-10	1.30E-14	230000000	600000000
1BRS_A_D	HA102A	2.20E-01	8.00E-06	4.44	8494892	Barnase	Barstar	5.00E-10	1.30E-14	440000000	600000000
1BRS_A_D	KA27A	6.10E-03	1.50E-05	2.61	8494892	Barnase	Barstar	3.00E-10	1.30E-13	20000000	120000000
1BRS_A_D	WA35F	9.60E-05	1.50E-05	0.81	8494892	Barnase	Barstar	8.50E-13	1.30E-13	110000000	120000000
1BRS_A_D	DA54A	1.80E-05	1.50E-05	0.08	8494892	Barnase	Barstar	9.80E-14	1.30E-13	180000000	120000000
1BRS_A_D	NA58A	9.10E-04	1.50E-05	1.78	8494892	Barnase	Barstar	2.50E-11	1.30E-13	36000000	120000000
1BRS_A_D	RA59A	6.50E-03	1.50E-05	2.64	8494892	Barnase	Barstar	5.00E-10	1.30E-13	13000000	120000000
1BRS_A_D	EA60A	1.30E-04	1.50E-05	0.94	8494892	Barnase	Barstar	3.10E-13	1.30E-13	420000000	120000000
1BRS_A_D	EA73A	2.60E-03	1.50E-05	2.24	8494892	Barnase	Barstar	1.50E-11	1.30E-13	180000000	120000000
1BRS_A_D	HA102A	3.50E-01	1.50E-05	4.37	8494892	Barnase	Barstar	3.70E-09	1.30E-13	94000000	120000000
2B42_A_B	HA374A	1.59E-03	3.60E-04	0.65	16279951	TAXI-I	B. subtilis endoxylanase	1.70E-08	1.07E-09	117000	361000
2B42_A_B	HA374Q	1.18E-03	3.60E-04	0.52	16279951	TAXI-I	B. subtilis endoxylanase	6.58E-09	1.07E-09	256000	361000
2B42_A_B	HA374K	3.44E-03	3.60E-04	0.98	16279951	TAXI-I	B. subtilis endoxylanase	8.16E-08	1.07E-09	45700	361000
2I26_N_L	AN30V	1.60E-03	2.00E-03	-0.1	16446445	Type II IgNAR	HEW Lysozyme	1.00E-08	9.50E-09	140000	210000
2I26_N_L	SN61R	1.20E-03	2.00E-03	-0.22	16446445	Type II IgNAR	HEW Lysozyme	3.30E-09	9.50E-09	350000	210000
2GOX_A_B	RB131A	6.87E-02	5.63E-04	2.09	18687868	Complement C3d	Fibrinogen-binding protein Efb-C	6.21E-08	1.40E-09	13300	404000
2GOX_A_B	NB138A	2.14E-02	5.63E-04	1.58	18687868	Complement C3d	Fibrinogen-binding protein Efb-C	1.98E-08	1.40E-09	12000	404000
3D5S_A_C	AC41R	5.63E-04	6.87E-02	-2.09	18687868	Complement C3d	Fibrinogen-binding protein Efb-C	1.40E-09	6.21E-08	404000	13300
3D5R_A_C	AC48N	5.63E-04	2.14E-02	-1.58	18687868	Complement C3d	Fibrinogen-binding protein Efb-C	1.40E-09	1.98E-08	404000	12000
3BP8_A_C	FA136A	1.30E-02	3.85E-03	0.53	18319344	Mlc transcription regulator	PTS glucose-specific enzyme EIICB	1.37E-08	4.14E-09	966000	995000
3BP8_A_C	AC63F	8.79E-03	3.85E-03	0.36	18319344	Mlc transcription regulator	PTS glucose-specific enzyme EIICB	1.17E-08	4.14E-09	776000	995000
3BP8_A_C	FA136A,AC63F	2.25E-03	3.85E-03	-0.23	18319344	Mlc transcription regulator	PTS glucose-specific enzyme EIICB	1.12E-09	4.14E-09	2040000	995000
2VIS_AB_C	IC131T	1.10E-04	2.16E-03	-1.29	9461077	IgG1 lambda FAB	Flu virus hemagglutinin	1.00E-09	4.00E-06	110000	540
2VIR_AB_C	TC131I	2.16E-03	1.10E-04	1.29	9461077	IgG1 lambda FAB	Flu virus hemagglutinin	4.00E-06	1.00E-09	540	110000
2WPT_A_B	DA33L	3.80E-03	7.30E-01	-2.28	9718299	Colicin E2 immunity protein	Colicin E9 DNase	4.80E-11	1.50E-08	79000000	50000000
2WPT_A_B	NA34V	1.60E-01	7.30E-01	-0.66	9718299	Colicin E2 immunity protein	Colicin E9 DNase	3.30E-09	1.50E-08	51000000	50000000
2WPT_A_B	RA38T	2.90E-01	7.30E-01	-0.4	9718299	Colicin E2 immunity protein	Colicin E9 DNase	2.60E-09	1.50E-08	110000000	50000000
2WPT_A_B	EA39H	8.80E-01	7.30E-01	0.08	9718299	Colicin E2 immunity protein	Colicin E9 DNase	1.60E-08	1.50E-08	56000000	50000000
2WPT_A_B	RA42E	5.00E-01	7.30E-01	-0.16	9718299	Colicin E2 immunity protein	Colicin E9 DNase	8.00E-09	1.50E-08	63000000	50000000
2WPT_A_B	NA34V,RA38T	1.80E-02	7.30E-01	-1.61	9718299	Colicin E2 immunity protein	Colicin E9 DNase	1.90E-10	1.50E-08	98000000	50000000
2WPT_A_B	DA33L,NA34V,RA38T	3.70E-05	7.30E-01	-4.3	9718299	Colicin E2 immunity protein	Colicin E9 DNase	3.40E-13	1.50E-08	115000000	50000000
2WPT_A_B	NA34V,RA38T,RA42E	1.20E-02	7.30E-01	-1.78	9718299	Colicin E2 immunity protein	Colicin E9 DNase	6.40E-11	1.50E-08	183000000	50000000
2WPT_A_B	NA34V,RA38T,EA39H,RA42E	1.30E-02	7.30E-01	-1.75	9718299	Colicin E2 immunity protein	Colicin E9 DNase	9.50E-11	1.50E-08	145000000	50000000
2WPT_A_B	EA30A	2.80E-07	7.30E-01	-6.42	9718299	Colicin E2 immunity protein	Colicin E9 DNase	2.80E-07	1.50E-08	33000000	50000000
2WPT_A_B	DA33A	1.20E-08	7.30E-01	-7.78	9718299	Colicin E2 immunity protein	Colicin E9 DNase	1.20E-08	1.50E-08	50000000	50000000
2WPT_A_B	NA34A	7.90E-09	7.30E-01	-7.97	9718299	Colicin E2 immunity protein	Colicin E9 DNase	7.90E-09	1.50E-08	89000000	50000000
2WPT_A_B	VA37A	9.30E-06	7.30E-01	-4.89	9718299	Colicin E2 immunity protein	Colicin E9 DNase	9.30E-06	1.50E-08	11000000	50000000
2WPT_A_B	RA38A	2.30E-09	7.30E-01	-8.5	9718299	Colicin E2 immunity protein	Colicin E9 DNase	2.30E-09	1.50E-08	102000000	50000000
2WPT_A_B	EA41A	3.00E-05	7.30E-01	-4.39	9718299	Colicin E2 immunity protein	Colicin E9 DNase	3.00E-05	1.50E-08	4000000	50000000
2WPT_A_B	RA42A	1.00E-08	7.30E-01	-7.86	9718299	Colicin E2 immunity protein	Colicin E9 DNase	1.00E-08	1.50E-08	60000000	50000000
2WPT_A_B	SA50A	9.00E-07	7.30E-01	-5.91	9718299	Colicin E2 immunity protein	Colicin E9 DNase	9.00E-07	1.50E-08	39000000	50000000
2WPT_A_B	PA56A	2.10E-06	7.30E-01	-5.54	9718299	Colicin E2 immunity protein	Colicin E9 DNase	2.10E-06	1.50E-08	13000000	50000000
2WPT_A_B	RB54A	6.92E+00	9.00E-01	0.89	18471830	Colicin E2 immunity protein	Colicin E9 DNase	8.82E-08	1.30E-08	78500000	69000000
2WPT_A_B	NB72A	1.08E+01	9.00E-01	1.08	18471830	Colicin E2 immunity protein	Colicin E9 DNase	6.12E-08	1.30E-08	177000000	69000000
2WPT_A_B	SB74A	2.70E-01	9.00E-01	-0.52	18471830	Colicin E2 immunity protein	Colicin E9 DNase	3.10E-09	1.30E-08	87100000	69000000
2WPT_A_B	NB75A	3.76E+01	9.00E-01	1.62	18471830	Colicin E2 immunity protein	Colicin E9 DNase	1.05E-07	1.30E-08	358000000	69000000
2WPT_A_B	SB77A	3.30E-01	9.00E-01	-0.44	18471830	Colicin E2 immunity protein	Colicin E9 DNase	4.63E-09	1.30E-08	71300000	69000000
2WPT_A_B	SB78A	6.50E-01	9.00E-01	-0.14	18471830	Colicin E2 immunity protein	Colicin E9 DNase	1.01E-08	1.30E-08	64100000	69000000
2WPT_A_B	SB84A	8.00E-01	9.00E-01	-0.05	18471830	Colicin E2 immunity protein	Colicin E9 DNase	1.11E-08	1.30E-08	71800000	69000000
2WPT_A_B	FB86A	5.49E+01	9.00E-01	1.79	18471830	Colicin E2 immunity protein	Colicin E9 DNase	9.37E-08	1.30E-08	586000000	69000000
2WPT_A_B	TB87A	1.03E+00	9.00E-01	0.06	18471830	Colicin E2 immunity protein	Colicin E9 DNase	3.16E-08	1.30E-08	32600000	69000000
2WPT_A_B	QB92A	4.10E-01	9.00E-01	-0.34	18471830	Colicin E2 immunity protein	Colicin E9 DNase	5.94E-08	1.30E-08	69000000	69000000
2WPT_A_B	KB97A	6.80E-01	9.00E-01	-0.12	18471830	Colicin E2 immunity protein	Colicin E9 DNase	3.01E-08	1.30E-08	22600000	69000000
2WPT_A_B	VB98A	1.05E+00	9.00E-01	0.07	18471830	Colicin E2 immunity protein	Colicin E9 DNase	1.59E-08	1.30E-08	66000000	69000000
2VLP_A_B	AB54R	2.36E-06	3.54E-05	-1.18	18471830	Colicin E9 immunity protein	Colicin E9 DNase	3.26E-14	5.43E-13	72400000	65200000
2VLN_A_B	AB75N	2.36E-06	1.68E-04	-1.85	18471830	Colicin E9 immunity protein	Colicin E9 DNase	3.26E-14	1.68E-12	72400000	100000000
2VLQ_A_B	AB86F	2.36E-06	1.80E-03	-2.88	18471830	Colicin E9 immunity protein	Colicin E9 DNase	3.26E-14	2.28E-11	72400000	79100000
2VLO_A_B	AB97K	2.36E-06	3.05E-05	-1.11	18471830	Colicin E9 immunity protein	Colicin E9 DNase	3.26E-14	8.92E-13	72400000	34200000
1EMV_A_B	RB54A	3.54E-05	2.36E-06	1.18	18471830	Colicin E9 immunity protein	Colicin E9 DNase	5.43E-13	3.26E-14	65200000	72400000
1EMV_A_B	NB72A	1.28E-05	2.36E-06	0.73	18471830	Colicin E9 immunity protein	Colicin E9 DNase	2.33E-13	3.26E-14	55000000	72400000
1EMV_A_B	SB74A	1.75E-06	2.36E-06	-0.13	18471830	Colicin E9 immunity protein	Colicin E9 DNase	2.17E-14	3.26E-14	80500000	72400000
1EMV_A_B	NB75A	1.68E-04	2.36E-06	1.85	18471830	Colicin E9 immunity protein	Colicin E9 DNase	1.68E-12	3.26E-14	100000000	72400000
1EMV_A_B	SB77A	1.58E-06	2.36E-06	-0.17	18471830	Colicin E9 immunity protein	Colicin E9 DNase	2.20E-14	3.26E-14	71800000	72400000
1EMV_A_B	SB78A	1.02E-06	2.36E-06	-0.36	18471830	Colicin E9 immunity protein	Colicin E9 DNase	1.31E-14	3.26E-14	77600000	72400000
1EMV_A_B	SB84A	1.87E-06	2.36E-06	-0.1	18471830	Colicin E9 immunity protein	Colicin E9 DNase	2.71E-14	3.26E-14	69100000	72400000
1EMV_A_B	FB86A	1.80E-03	2.36E-06	2.88	18471830	Colicin E9 immunity protein	Colicin E9 DNase	2.28E-11	3.26E-14	79100000	72400000
1EMV_A_B	TB87A	2.44E-06	2.36E-06	0.01	18471830	Colicin E9 immunity protein	Colicin E9 DNase	4.26E-14	3.26E-14	57300000	72400000
1EMV_A_B	QB92A	1.59E-06	2.36E-06	-0.17	18471830	Colicin E9 immunity protein	Colicin E9 DNase	2.04E-14	3.26E-14	77800000	72400000
1EMV_A_B	KB97A	3.05E-05	2.36E-06	1.11	18471830	Colicin E9 immunity protein	Colicin E9 DNase	8.92E-13	3.26E-14	34200000	72400000
1EMV_A_B	VB98A	1.45E-05	2.36E-06	0.79	18471830	Colicin E9 immunity protein	Colicin E9 DNase	2.05E-13	3.26E-14	70900000	72400000
1EMV_A_B	FB86A,LA33A	1.50E-01	2.36E-06	4.8	18471830	Colicin E9 immunity protein	Colicin E9 DNase	2.57E-09	3.26E-14	58300000	72400000
1EMV_A_B	FB86A,VA34A	4.97E-03	2.36E-06	3.32	18471830	Colicin E9 immunity protein	Colicin E9 DNase	8.58E-11	3.26E-14	57900000	72400000
1EMV_A_B	FB86A,VA37A	1.70E-03	2.36E-06	2.86	18471830	Colicin E9 immunity protein	Colicin E9 DNase	3.13E-11	3.26E-14	54400000	72400000
1EMV_A_B	FB86A,YA54A	3.18E+00	2.36E-06	6.13	18471830	Colicin E9 immunity protein	Colicin E9 DNase	8.09E-08	3.26E-14	39300000	72400000
1EMV_A_B	FB86A,YA55A	3.00E+00	2.36E-06	6.1	18471830	Colicin E9 immunity protein	Colicin E9 DNase	3.72E-08	3.26E-14	80700000	72400000
1EMV_A_B	CA23A	6.09E-06	1.83E-06	0.52	9425068	Colicin E9 immunity protein	Colicin E9 DNase	7.68E-14	1.62E-14	79300000	113000000
1EMV_A_B	NA24A	1.98E-06	1.83E-06	0.03	9425068	Colicin E9 immunity protein	Colicin E9 DNase	2.05E-14	1.62E-14	96600000	113000000
1EMV_A_B	DA26A	2.95E-06	1.83E-06	0.21	9425068	Colicin E9 immunity protein	Colicin E9 DNase	2.86E-14	1.62E-14	103000000	113000000
1EMV_A_B	TA27A	3.37E-06	1.83E-06	0.27	9425068	Colicin E9 immunity protein	Colicin E9 DNase	5.54E-14	1.62E-14	60800000	113000000
1EMV_A_B	SA28A	1.91E-06	1.83E-06	0.02	9425068	Colicin E9 immunity protein	Colicin E9 DNase	2.17E-14	1.62E-14	88000000	113000000
1EMV_A_B	SA29A	7.13E-06	1.83E-06	0.59	9425068	Colicin E9 immunity protein	Colicin E9 DNase	8.14E-14	1.62E-14	87600000	113000000
1EMV_A_B	EA30A	1.48E-05	1.83E-06	0.91	9425068	Colicin E9 immunity protein	Colicin E9 DNase	1.77E-13	1.62E-14	83600000	113000000
1EMV_A_B	EA31A	2.19E-06	1.83E-06	0.08	9425068	Colicin E9 immunity protein	Colicin E9 DNase	2.72E-14	1.62E-14	80500000	113000000
1EMV_A_B	EA32A	2.44E-06	1.83E-06	0.13	9425068	Colicin E9 immunity protein	Colicin E9 DNase	2.35E-14	1.62E-14	104000000	113000000
1EMV_A_B	LA33A	4.00E-04	1.83E-06	2.34	9425068	Colicin E9 immunity protein	Colicin E9 DNase	5.20E-12	1.62E-14	76900000	113000000
1EMV_A_B	VA34A	9.54E-05	1.83E-06	1.72	9425068	Colicin E9 immunity protein	Colicin E9 DNase	1.26E-12	1.62E-14	75700000	113000000
1EMV_A_B	KA35A	2.20E-06	1.83E-06	0.08	9425068	Colicin E9 immunity protein	Colicin E9 DNase	2.24E-14	1.62E-14	98200000	113000000
1EMV_A_B	LA36A	4.75E-06	1.83E-06	0.41	9425068	Colicin E9 immunity protein	Colicin E9 DNase	7.49E-14	1.62E-14	63400000	113000000
1EMV_A_B	VA37A	2.09E-05	1.83E-06	1.06	9425068	Colicin E9 immunity protein	Colicin E9 DNase	2.69E-13	1.62E-14	77700000	113000000
1EMV_A_B	TA38A	5.13E-06	1.83E-06	0.45	9425068	Colicin E9 immunity protein	Colicin E9 DNase	7.40E-14	1.62E-14	69300000	113000000
1EMV_A_B	EA41A	1.42E-05	1.83E-06	0.89	9425068	Colicin E9 immunity protein	Colicin E9 DNase	5.46E-13	1.62E-14	26000000	113000000
1EMV_A_B	EA42A	3.25E-06	1.83E-06	0.25	9425068	Colicin E9 immunity protein	Colicin E9 DNase	4.92E-14	1.62E-14	66100000	113000000
1EMV_A_B	TA44A	2.70E-06	1.83E-06	0.17	9425068	Colicin E9 immunity protein	Colicin E9 DNase	2.71E-14	1.62E-14	99600000	113000000
1EMV_A_B	EA45A	2.04E-06	1.83E-06	0.05	9425068	Colicin E9 immunity protein	Colicin E9 DNase	2.32E-14	1.62E-14	87900000	113000000
1EMV_A_B	HA46A	3.98E-06	1.83E-06	0.34	9425068	Colicin E9 immunity protein	Colicin E9 DNase	6.60E-14	1.62E-14	60300000	113000000
1EMV_A_B	PA47A	2.26E-06	1.83E-06	0.09	9425068	Colicin E9 immunity protein	Colicin E9 DNase	3.39E-14	1.62E-14	66700000	113000000
1EMV_A_B	SA48A	1.77E-06	1.83E-06	-0.01	9425068	Colicin E9 immunity protein	Colicin E9 DNase	1.64E-14	1.62E-14	108000000	113000000
1EMV_A_B	GA49A	1.22E-05	1.83E-06	0.82	9425068	Colicin E9 immunity protein	Colicin E9 DNase	1.99E-13	1.62E-14	61300000	113000000
1EMV_A_B	SA50A	5.14E-05	1.83E-06	1.45	9425068	Colicin E9 immunity protein	Colicin E9 DNase	6.51E-13	1.62E-14	79000000	113000000
1EMV_A_B	DA51A	6.11E-03	1.83E-06	3.52	9425068	Colicin E9 immunity protein	Colicin E9 DNase	3.53E-10	1.62E-14	17300000	113000000
1EMV_A_B	LA52A	2.87E-06	1.83E-06	0.2	9425068	Colicin E9 immunity protein	Colicin E9 DNase	4.47E-14	1.62E-14	64200000	113000000
1EMV_A_B	IA53A	6.06E-06	1.83E-06	0.52	9425068	Colicin E9 immunity protein	Colicin E9 DNase	6.78E-14	1.62E-14	89400000	113000000
1EMV_A_B	YA54A	2.55E-03	1.83E-06	3.14	9425068	Colicin E9 immunity protein	Colicin E9 DNase	5.69E-11	1.62E-14	44800000	113000000
1EMV_A_B	YA55A	2.75E-03	1.83E-06	3.18	9425068	Colicin E9 immunity protein	Colicin E9 DNase	4.06E-11	1.62E-14	67700000	113000000
1EMV_A_B	PA56A	1.30E-05	1.83E-06	0.85	9425068	Colicin E9 immunity protein	Colicin E9 DNase	1.32E-13	1.62E-14	98500000	113000000
1EMV_A_B	DA60A	2.69E-06	1.83E-06	0.17	9425068	Colicin E9 immunity protein	Colicin E9 DNase	3.84E-14	1.62E-14	70100000	113000000
1EMV_A_B	SA63A	4.54E-06	1.83E-06	0.4	9425068	Colicin E9 immunity protein	Colicin E9 DNase	7.04E-14	1.62E-14	64500000	113000000
1EMV_A_B	VA68A	1.59E-05	1.83E-06	0.94	9425068	Colicin E9 immunity protein	Colicin E9 DNase	3.72E-13	1.62E-14	42700000	113000000
1EMV_A_B	NA69A	2.46E-06	1.83E-06	0.13	9425068	Colicin E9 immunity protein	Colicin E9 DNase	2.59E-14	1.62E-14	95000000	113000000
1FR2_A_B	AA41E	1.83E-06	1.42E-05	-0.89	9425068	Colicin E9 immunity protein	Colicin E9 DNase	1.62E-14	5.46E-13	113000000	26000000
2GYK_A_B	AA51D	1.83E-06	6.11E-03	-3.52	9425068	Colicin E9 immunity protein	Colicin E9 DNase	1.62E-14	3.53E-10	113000000	17300000
2AJF_A_E	KE344R	1.04E-03	1.16E-03	-0.05	15791205	Human Angiotensin-converting enzyme 2	SARS spike protein receptor binding domain	1.60E-08	1.62E-08	65000	71200
2AJF_A_E	FE360S	8.80E-04	1.16E-03	-0.12	15791205	Human Angiotensin-converting enzyme 2	SARS spike protein receptor binding domain	1.41E-08	1.62E-08	62300	71200
2AJF_A_E	NE479K	2.77E-02	1.16E-03	1.38	15791205	Human Angiotensin-converting enzyme 2	SARS spike protein receptor binding domain	4.84E-07	1.62E-08	57300	71200
2AJF_A_E	TE487S	1.32E-02	1.16E-03	1.06	15791205	Human Angiotensin-converting enzyme 2	SARS spike protein receptor binding domain	3.52E-07	1.62E-08	38800	71200
1MQ8_A_B	CB161L,CB299F	4.60E+00	4.30E-01	1.03	12526797	Intercellular adhesion molecule I	Integrin alpha-L	0.0015	3.00E-06	3100	133000
1MQ8_A_B	CB161L,CB299F,KB287C,KB294C	1.40E-02	4.30E-01	-1.49	12526797	Intercellular adhesion molecule I	Integrin alpha-L	1.50E-07	3.00E-06	115000	133000
1MQ8_A_B	CB161L,CB299F,EB284C,EB301C	4.50E-02	4.30E-01	-0.98	12526797	Intercellular adhesion molecule I	Integrin alpha-L	3.60E-07	3.00E-06	105000	133000
1MQ8_A_B	CB161L,CB299F,KB160C,TB300C	1.20E+00	4.30E-01	0.45	12526797	Intercellular adhesion molecule I	Integrin alpha-L	0.00045	3.00E-06	3400	133000
1MQ8_A_B	CB161L,CB299F,LB289C,KB294C	3.60E+00	4.30E-01	0.92	12526797	Intercellular adhesion molecule I	Integrin alpha-L	0.0016	3.00E-06	2300	133000
1MQ8_A_B	CB161L,KB160C	7.70E-01	4.30E-01	0.25	12526797	Intercellular adhesion molecule I	Integrin alpha-L	8.40E-06	3.00E-06	103000	133000
1MQ8_A_B	CB299F,TB300C	7.60E-01	4.30E-01	0.25	12526797	Intercellular adhesion molecule I	Integrin alpha-L	9.40E-06	3.00E-06	89000	133000
1MAH_A_F	FA295L	3.70E-03	4.40E-03	-0.08	8157652	Acetylcholinesterase	Fasciculin	1.60E-11	2.30E-12	500000000	700000000
1MAH_A_F	FA297I	6.00E-03	4.40E-03	0.14	8157652	Acetylcholinesterase	Fasciculin	5.70E-11	2.30E-12	330000000	700000000
1MAH_A_F	FA297Y	3.10E-03	4.40E-03	-0.15	8157652	Acetylcholinesterase	Fasciculin	7.90E-12	2.30E-12	470000000	700000000
1MAH_A_F	YA337A	6.80E-03	4.40E-03	0.19	8157652	Acetylcholinesterase	Fasciculin	4.20E-12	2.30E-12	690000000	700000000
1MAH_A_F	DA74N	4.00E-02	4.40E-03	0.96	8157652	Acetylcholinesterase	Fasciculin	4.30E-11	2.30E-12	480000000	700000000
1MAH_A_F	YA124Q	2.90E-01	4.40E-03	1.82	8157652	Acetylcholinesterase	Fasciculin	2.48E-10	2.30E-12	490000000	700000000
1LFD_A_B	RA20A	3.30E+01	1.49E+01	0.35	15197281	RalGSD-RBD	H-Ras1	1.32E-05	1.94E-06	2500000	7700000
1LFD_A_B	SA22K	2.54E+01	1.49E+01	0.23	15197281	RalGSD-RBD	H-Ras1	1.59E-06	1.94E-06	16000000	7700000
1LFD_A_B	LA23K	1.68E+01	1.49E+01	0.05	15197281	RalGSD-RBD	H-Ras1	1.89E-06	1.94E-06	8900000	7700000
1LFD_A_B	NA27K	4.46E+01	1.49E+01	0.48	15197281	RalGSD-RBD	H-Ras1	3.83E-06	1.94E-06	11700000	7700000
1LFD_A_B	MA30K	6.70E+00	1.49E+01	-0.35	15197281	RalGSD-RBD	H-Ras1	4.10E-07	1.94E-06	16200000	7700000
1LFD_A_B	KA32A	4.00E+01	1.49E+01	0.43	15197281	RalGSD-RBD	H-Ras1	1.82E-05	1.94E-06	2200000	7700000
1LFD_A_B	KA48A	1.68E+01	1.49E+01	0.05	15197281	RalGSD-RBD	H-Ras1	3.00E-06	1.94E-06	5600000	7700000
1LFD_A_B	DA51A	1.28E+01	1.49E+01	-0.07	15197281	RalGSD-RBD	H-Ras1	7.30E-07	1.94E-06	17500000	7700000
1LFD_A_B	DA51K	9.30E+00	1.49E+01	-0.21	15197281	RalGSD-RBD	H-Ras1	3.10E-07	1.94E-06	30300000	7700000
1LFD_A_B	KA52A	2.83E+01	1.49E+01	0.28	15197281	RalGSD-RBD	H-Ras1	1.42E-05	1.94E-06	2000000	7700000
1LFD_A_B	NA54K	4.20E+00	1.49E+01	-0.55	15197281	RalGSD-RBD	H-Ras1	2.70E-07	1.94E-06	15800000	7700000
1LFD_A_B	LA55K	1.11E+01	1.49E+01	-0.13	15197281	RalGSD-RBD	H-Ras1	7.40E-07	1.94E-06	15100000	7700000
1LFD_A_B	DA56A	2.23E+01	1.49E+01	0.18	15197281	RalGSD-RBD	H-Ras1	1.21E-06	1.94E-06	18500000	7700000
1LFD_A_B	EA57A	2.09E+01	1.49E+01	0.15	15197281	RalGSD-RBD	H-Ras1	1.28E-06	1.94E-06	16300000	7700000
1LFD_A_B	EA57K	2.30E+01	1.49E+01	0.19	15197281	RalGSD-RBD	H-Ras1	1.20E-06	1.94E-06	19100000	7700000
1LFD_A_B	DA58K	6.40E+00	1.49E+01	-0.37	15197281	RalGSD-RBD	H-Ras1	4.20E-07	1.94E-06	15200000	7700000
1LFD_A_B	NA92K	1.61E+01	1.49E+01	0.03	15197281	RalGSD-RBD	H-Ras1	7.50E-07	1.94E-06	21400000	7700000
1LFD_A_B	YA93K	4.80E+01	1.49E+01	0.51	15197281	RalGSD-RBD	H-Ras1	2.21E-06	1.94E-06	21700000	7700000
1LFD_A_B	DA94K	7.90E+00	1.49E+01	-0.28	15197281	RalGSD-RBD	H-Ras1	2.80E-07	1.94E-06	27900000	7700000
1LFD_A_B	MA30K,DA58K	5.80E+00	1.49E+01	-0.41	15197281	RalGSD-RBD	H-Ras1	3.30E-07	1.94E-06	17300000	7700000
1LFD_A_B	MA30K,DA94K	1.99E+01	1.49E+01	0.13	15197281	RalGSD-RBD	H-Ras1	4.20E-07	1.94E-06	47500000	7700000
1LFD_A_B	MA30K,DA51K,DA58K	7.80E+00	1.49E+01	-0.28	15197281	RalGSD-RBD	H-Ras1	7.10E-08	1.94E-06	110000000	7700000
1LFD_A_B	MA30K,DA51K,DA58K,DA94K	1.00E+01	1.49E+01	-0.17	15197281	RalGSD-RBD	H-Ras1	1.00E-07	1.94E-06	96300000	7700000
1LFD_A_B	DA51K,DA56K,EA57K	6.00E+00	1.49E+01	-0.4	15197281	RalGSD-RBD	H-Ras1	1.40E-07	1.94E-06	43000000	7700000
1LFD_A_B	DA58K,DA94K	1.99E+01	1.49E+01	0.13	15197281	RalGSD-RBD	H-Ras1	7.00E-07	1.94E-06	28400000	7700000
1KTZ_A_B	VA92I	7.20E-02	5.40E-02	0.13	19161338	Transforming growth factor beta 3	TGF-beta type II receptor	1.10E-07	7.30E-08	700000	740000
1KTZ_A_B	RA25K	2.00E-01	5.40E-02	0.57	19161338	Transforming growth factor beta 3	TGF-beta type II receptor	5.10E-07	7.30E-08	440000	740000
1REW_AB_C	DA30A,DB30A	1.20E-03	4.00E-04	0.48	10880444	Bone morphogenetic protein-2	BMPR-IA receptor	2.06E-09	6.67E-10	582000	600000
1REW_AB_C	WA31A,WB31A	2.28E-03	4.00E-04	0.76	10880444	Bone morphogenetic protein-2	BMPR-IA receptor	4.18E-09	6.67E-10	546000	600000
1REW_AB_C	DA30A,WA31A,DB30A,WB31A	1.20E-02	4.00E-04	1.48	10880444	Bone morphogenetic protein-2	BMPR-IA receptor	2.17E-08	6.67E-10	552000	600000
1REW_AB_C	FA49A,FB49A	4.00E-04	4.00E-04	0	10880444	Bone morphogenetic protein-2	BMPR-IA receptor	6.67E-09	6.67E-10	60000	600000
1REW_AB_C	PA50A,PB50A	3.20E-04	4.00E-04	-0.1	10880444	Bone morphogenetic protein-2	BMPR-IA receptor	5.93E-09	6.67E-10	54000	600000
1REW_AB_C	FA49A,PA50A,FB49A,PB50A	1.04E-03	4.00E-04	0.42	10880444	Bone morphogenetic protein-2	BMPR-IA receptor	8.67E-08	6.67E-10	12000	600000
1REW_AB_C	HA39D,HB39D	4.40E-04	4.00E-04	0.04	10880444	Bone morphogenetic protein-2	BMPR-IA receptor	9.28E-10	6.67E-10	474000	600000
1REW_AB_C	SA88A,SB88A	4.40E-04	4.00E-04	0.04	10880444	Bone morphogenetic protein-2	BMPR-IA receptor	9.40E-10	6.67E-10	468000	600000
1REW_AB_C	LA100A,LB100A	4.80E-04	4.00E-04	0.08	10880444	Bone morphogenetic protein-2	BMPR-IA receptor	9.88E-10	6.67E-10	486000	600000
1REW_AB_C	HA39D,SA88A,HB39D,SB88A	4.80E-04	4.00E-04	0.08	10880444	Bone morphogenetic protein-2	BMPR-IA receptor	9.09E-10	6.67E-10	528000	600000
1REW_AB_C	HA39D,LA100A,HB39D,LB100A	4.40E-04	4.00E-04	0.04	10880444	Bone morphogenetic protein-2	BMPR-IA receptor	8.15E-10	6.67E-10	540000	600000
1REW_AB_C	AA34D,AB34D	2.24E-04	4.00E-04	-0.25	10880444	Bone morphogenetic protein-2	BMPR-IA receptor	6.67E-10	6.67E-10	336000	600000
1REW_AB_C	DA53A,DB53A	4.40E-04	4.00E-04	0.04	10880444	Bone morphogenetic protein-2	BMPR-IA receptor	6.11E-10	6.67E-10	720000	600000
1REW_AB_C	EA109R,EB109R	4.80E-04	4.00E-04	0.08	10880444	Bone morphogenetic protein-2	BMPR-IA receptor	1.05E-09	6.67E-10	456000	600000
1REW_AB_C	DA30A,AA34D,DB30A,AB34D	7.60E-04	4.00E-04	0.28	10880444	Bone morphogenetic protein-2	BMPR-IA receptor	1.49E-09	6.67E-10	510000	600000
1REW_AB_C	AA34D,DA53A,AB34D,DB53A	4.40E-04	4.00E-04	0.04	10880444	Bone morphogenetic protein-2	BMPR-IA receptor	4.89E-10	6.67E-10	900000	600000
1REW_AB_C	DA53A,EA109R,DB53A,EB109R	5.60E-04	4.00E-04	0.15	10880444	Bone morphogenetic protein-2	BMPR-IA receptor	7.18E-10	6.67E-10	780000	600000
1REW_AB_C	KC88R,SC90T,KC92I,AC93P,QC94H,LC95Q,TC98D	9.70E-04	2.40E-04	0.61	18160401	Bone morphogenetic protein-2	BMPR-IA receptor	2.40E-09	7.00E-10	400000	340000
2QJ9_AB_C	RC88K,TC90S,IC92K,PC93A,HC94Q,QC95L,SC98T	2.40E-04	9.70E-04	-0.61	18160401	Bone morphogenetic protein-2	BMPR-IA receptor	7.00E-10	2.40E-09	340000	400000
1REW_AB_C	KC88R,SC90T,KC92I,AC93P,QC94H,LC95Q,TC98D,AC74T,MC78L,KC79G,YC80L	3.40E-04	2.40E-04	0.15	18160401	Bone morphogenetic protein-2	BMPR-IA receptor	1.10E-09	7.00E-10	300000	340000
2QJ9_AB_C	AC74T,MC78L,KC79G,YC80L	3.40E-04	9.70E-04	-0.46	18160401	Bone morphogenetic protein-2	BMPR-IA receptor	1.10E-09	2.40E-09	300000	400000
2QJA_AB_C	TC74A,LC78M,GC79K,LC80Y	9.70E-04	3.40E-04	0.46	18160401	Bone morphogenetic protein-2	BMPR-IA receptor	2.40E-09	1.10E-09	400000	300000
2QJA_AB_C	RC88K,TC90S,IC92K,PC93A,HC94Q,QC95L,SC98T,TC74A,LC78M,GC79K,LC80Y	2.40E-04	3.40E-04	-0.15	18160401	Bone morphogenetic protein-2	BMPR-IA receptor	7.00E-10	1.10E-09	340000	300000
1REW_AB_C	KC88R,SC90T,KC92I,AC93P,QC94H,LC95Q,TC98D,AC74T,MC78L,KC79G,YC80L,GC42H,DC46E,AC61T,IC62M	1.11E-03	2.40E-04	0.67	18160401	Bone morphogenetic protein-2	BMPR-IA receptor	4.90E-09	7.00E-10	280000	340000
2QJ9_AB_C	AC74T,MC78L,KC79G,YC80L,GC42H,DC46E,AC61T,IC62M	1.11E-03	9.70E-04	0.06	18160401	Bone morphogenetic protein-2	BMPR-IA receptor	4.90E-09	2.40E-09	280000	400000
2QJA_AB_C	GC42H,DC46E,AC61T,IC62M	1.11E-03	3.40E-04	0.51	18160401	Bone morphogenetic protein-2	BMPR-IA receptor	4.90E-09	1.10E-09	280000	300000
2QJB_AB_C	HC42G,EC46D,TC61A,MC62I	3.40E-04	1.11E-03	-0.51	18160401	Bone morphogenetic protein-2	BMPR-IA receptor	1.10E-09	4.90E-09	300000	280000
2QJB_AB_C	TC74A,LC78M,GC79K,LC80Y,HC42G,EC46D,TC61A,MC62I	9.70E-04	1.11E-03	-0.06	18160401	Bone morphogenetic protein-2	BMPR-IA receptor	2.40E-09	4.90E-09	400000	280000
2QJB_AB_C	RC88K,TC90S,IC92K,PC93A,HC94Q,QC95L,SC98T,TC74A,LC78M,GC79K,LC80Y,HC42G,EC46D,TC61A,MC62I	2.40E-04	1.11E-03	-0.67	18160401	Bone morphogenetic protein-2	BMPR-IA receptor	7.00E-10	4.90E-09	340000	280000
3BK3_A_C	LC1A	2.80E-02	2.60E-02	0.03	18477456	Bone morphogenetic protein-2	Crossveinless 2	2.20E-08	2.20E-08	1300000	1400000
3BK3_A_C	LC1R	2.80E-02	2.60E-02	0.03	18477456	Bone morphogenetic protein-2	Crossveinless 2	2.30E-08	2.20E-08	1200000	1400000
3BK3_A_C	TC3P	4.80E-02	2.60E-02	0.27	18477456	Bone morphogenetic protein-2	Crossveinless 2	5.00E-08	2.20E-08	950000	1400000
3BK3_A_C	TC5P	7.50E-02	2.60E-02	0.46	18477456	Bone morphogenetic protein-2	Crossveinless 2	4.17E-07	2.20E-08	180000	1400000
3BK3_A_C	IC18A	4.40E-02	2.60E-02	0.23	18477456	Bone morphogenetic protein-2	Crossveinless 2	5.00E-08	2.20E-08	880000	1400000
3BK3_A_C	IC18R	8.90E-02	2.60E-02	0.53	18477456	Bone morphogenetic protein-2	Crossveinless 2	4.50E-08	2.20E-08	2000000	1400000
1JTG_A_B	DB49A	7.89E-03	2.80E-04	1.45	10772866	TEM-1 beta-lactamase	BLIP	1.46E-07	6.83E-09	54000	41000
1JTG_A_B	SA235A,DB49A	6.22E-03	2.80E-04	1.35	10772866	TEM-1 beta-lactamase	BLIP	1.09E-07	6.83E-09	57000	41000
1JTG_A_B	SA130A,DB49A	3.96E-03	2.80E-04	1.15	10772866	TEM-1 beta-lactamase	BLIP	7.07E-08	6.83E-09	56000	41000
1JTG_A_B	SA235A,SA130A,DB49A	2.47E-03	2.80E-04	0.95	10772866	TEM-1 beta-lactamase	BLIP	4.33E-08	6.83E-09	57000	41000
1JTG_A_B	RA243A,DB49A	2.05E-03	2.80E-04	0.87	10772866	TEM-1 beta-lactamase	BLIP	4.46E-08	6.83E-09	46000	41000
1JTG_A_B	KA234A,DB49A	5.27E-03	2.80E-04	1.27	10772866	TEM-1 beta-lactamase	BLIP	9.41E-08	6.83E-09	56000	41000
1JTG_A_B	RA243A,SA235A,DB49A	6.40E-04	2.80E-04	0.36	10772866	TEM-1 beta-lactamase	BLIP	1.36E-08	6.83E-09	47000	41000
1JTG_A_B	RA243A,SA130A,DB49A	2.27E-03	2.80E-04	0.91	10772866	TEM-1 beta-lactamase	BLIP	5.68E-08	6.83E-09	40000	41000
1JTG_A_B	SA235A,KA234A,DB49A	3.19E-03	2.80E-04	1.06	10772866	TEM-1 beta-lactamase	BLIP	9.11E-08	6.83E-09	35000	41000
1JTG_A_B	KA234A,SA130A,DB49A	1.58E-03	2.80E-04	0.75	10772866	TEM-1 beta-lactamase	BLIP	6.32E-08	6.83E-09	25000	41000
1JTG_A_B	RA243A,SA235A,SA130A,DB49A	1.05E-03	2.80E-04	0.57	10772866	TEM-1 beta-lactamase	BLIP	3.09E-08	6.83E-09	34000	41000
1JTG_A_B	SA235A,SA130A,KA234A,DB49A	1.09E-03	2.80E-04	0.59	10772866	TEM-1 beta-lactamase	BLIP	1.91E-08	6.83E-09	57000	41000
1JTG_A_B	RA243A,KA234A,DB49A	5.10E-03	2.80E-04	1.26	10772866	TEM-1 beta-lactamase	BLIP	1.70E-07	6.83E-09	30000	41000
1JTG_A_B	RA243A,SA235A,KA234A,DB49A	4.86E-03	2.80E-04	1.24	10772866	TEM-1 beta-lactamase	BLIP	2.11E-07	6.83E-09	23000	41000
1JTG_A_B	KA234A,SA130A,RA243A,DB49A	3.13E-03	2.80E-04	1.05	10772866	TEM-1 beta-lactamase	BLIP	8.46E-08	6.83E-09	37000	41000
1JTG_A_B	KA234A,SA235A,SA130A,RA243A,DB49A	3.90E-03	2.80E-04	1.14	10772866	TEM-1 beta-lactamase	BLIP	1.26E-07	6.83E-09	31000	41000
1JTG_A_B	SA235A	2.60E-03	2.80E-04	0.97	10772866	TEM-1 beta-lactamase	BLIP	5.53E-08	6.83E-09	47000	41000
1JTG_A_B	SA130A	6.50E-04	2.80E-04	0.37	10772866	TEM-1 beta-lactamase	BLIP	2.60E-08	6.83E-09	25000	41000
1JTG_A_B	SA235A,SA130A	1.10E-03	2.80E-04	0.59	10772866	TEM-1 beta-lactamase	BLIP	4.78E-08	6.83E-09	23000	41000
1JTG_A_B	RA243A	7.20E-04	2.80E-04	0.41	10772866	TEM-1 beta-lactamase	BLIP	6.55E-08	6.83E-09	11000	41000
1JTG_A_B	KA234A	1.12E-03	2.80E-04	0.6	10772866	TEM-1 beta-lactamase	BLIP	7.47E-08	6.83E-09	15000	41000
1JTG_A_B	RA243A,SA235A	3.10E-04	2.80E-04	0.04	10772866	TEM-1 beta-lactamase	BLIP	2.38E-08	6.83E-09	13000	41000
1JTG_A_B	RA243A,SA130A	1.55E-03	2.80E-04	0.74	10772866	TEM-1 beta-lactamase	BLIP	1.55E-07	6.83E-09	10000	41000
1JTG_A_B	SA235A,KA234A	1.87E-03	2.80E-04	0.83	10772866	TEM-1 beta-lactamase	BLIP	2.34E-07	6.83E-09	8000	41000
1JTG_A_B	KA234A,SA130A	1.16E-03	2.80E-04	0.62	10772866	TEM-1 beta-lactamase	BLIP	1.93E-07	6.83E-09	6000	41000
1JTG_A_B	RA243A,SA235A,SA130A	1.06E-03	2.80E-04	0.58	10772866	TEM-1 beta-lactamase	BLIP	1.18E-07	6.83E-09	9000	41000
1JTG_A_B	SA235A,SA130A,KA234A	2.02E-03	2.80E-04	0.86	10772866	TEM-1 beta-lactamase	BLIP	1.55E-07	6.83E-09	13000	41000
1JTG_A_B	RA243A,KA234A	2.74E-03	2.80E-04	0.99	10772866	TEM-1 beta-lactamase	BLIP	6.85E-07	6.83E-09	4000	41000
1JTG_A_B	RA243A,SA235A,KA234A	2.68E-03	2.80E-04	0.98	10772866	TEM-1 beta-lactamase	BLIP	6.70E-07	6.83E-09	4000	41000
1JTG_A_B	KA234A,SA130A,RA243A	1.89E-03	2.80E-04	0.83	10772866	TEM-1 beta-lactamase	BLIP	4.72E-07	6.83E-09	4000	41000
1JTG_A_B	KA234A,SA235A,SA130A,RA243A	3.78E-03	2.80E-04	1.13	10772866	TEM-1 beta-lactamase	BLIP	7.56E-07	6.83E-09	5000	41000
1JTG_A_B	QA99A	3.19E-04	1.50E-04	0.33	17070843	TEM-1 beta-lactamase	BLIP	9.85E-09	4.77E-09	66100	67000
1JTG_A_B	NA100A	1.16E-04	1.50E-04	-0.11	17070843	TEM-1 beta-lactamase	BLIP	2.21E-09	4.77E-09	112000	67000
1JTG_A_B	VA103A	4.03E-03	1.50E-04	1.43	17070843	TEM-1 beta-lactamase	BLIP	1.20E-07	4.77E-09	64300	67000
1JTG_A_B	EA104A	8.67E-03	1.50E-04	1.76	17070843	TEM-1 beta-lactamase	BLIP	9.43E-08	4.77E-09	179000	67000
1JTG_A_B	PA107A	2.01E-04	1.50E-04	0.13	17070843	TEM-1 beta-lactamase	BLIP	2.50E-09	4.77E-09	175000	67000
1JTG_A_B	MA129A	3.35E-04	1.50E-04	0.35	17070843	TEM-1 beta-lactamase	BLIP	1.66E-08	4.77E-09	40600	67000
1JTG_A_B	EA168A	1.78E-04	1.50E-04	0.07	17070843	TEM-1 beta-lactamase	BLIP	4.22E-09	4.77E-09	70000	67000
1JTG_A_B	VA216A	2.96E-05	1.50E-04	-0.71	17070843	TEM-1 beta-lactamase	BLIP	2.40E-09	4.77E-09	26500	67000
1JTG_A_B	FB36A	1.52E-02	1.50E-04	2.01	17070843	TEM-1 beta-lactamase	BLIP	1.06E-06	4.77E-09	25800	67000
1JTG_A_B	HB41A	3.70E-02	1.50E-04	2.39	17070843	TEM-1 beta-lactamase	BLIP	1.15E-06	4.77E-09	57900	67000
1JTG_A_B	DB49A	2.90E-03	1.50E-04	1.29	17070843	TEM-1 beta-lactamase	BLIP	8.03E-08	4.77E-09	69500	67000
1JTG_A_B	YB50A	3.92E-05	1.50E-04	-0.58	17070843	TEM-1 beta-lactamase	BLIP	2.40E-09	4.77E-09	35800	67000
1JTG_A_B	YB53A	8.27E-03	1.50E-04	1.74	17070843	TEM-1 beta-lactamase	BLIP	1.59E-07	4.77E-09	98200	67000
1JTG_A_B	SB71A	4.05E-04	1.50E-04	0.43	17070843	TEM-1 beta-lactamase	BLIP	8.73E-09	4.77E-09	63000	67000
1JTG_A_B	WB112A	3.22E-02	1.50E-04	2.33	17070843	TEM-1 beta-lactamase	BLIP	7.68E-07	4.77E-09	76800	67000
1JTG_A_B	SB113A	1.74E-04	1.50E-04	0.06	17070843	TEM-1 beta-lactamase	BLIP	3.59E-09	4.77E-09	104000	67000
1JTG_A_B	FB142A	9.80E-03	1.50E-04	1.82	17070843	TEM-1 beta-lactamase	BLIP	3.29E-07	4.77E-09	65000	67000
1JTG_A_B	HB148A	1.40E-02	1.50E-04	1.97	17070843	TEM-1 beta-lactamase	BLIP	4.93E-07	4.77E-09	51700	67000
1JTG_A_B	WB150A	9.08E-02	1.50E-04	2.78	17070843	TEM-1 beta-lactamase	BLIP	6.26E-06	4.77E-09	24600	67000
1JTG_A_B	RB160A	4.50E-03	1.50E-04	1.48	17070843	TEM-1 beta-lactamase	BLIP	2.03E-07	4.77E-09	33400	67000
1JTG_A_B	WB162A	9.40E-03	1.50E-04	1.8	17070843	TEM-1 beta-lactamase	BLIP	2.48E-07	4.77E-09	64300	67000
1JTG_A_B	QA99A,HB148A	8.00E-02	1.50E-04	2.73	17070843	TEM-1 beta-lactamase	BLIP	1.06E-06	4.77E-09	138000	67000
1JTG_A_B	QA99A,WB150A	3.81E-02	1.50E-04	2.4	17070843	TEM-1 beta-lactamase	BLIP	3.03E-06	4.77E-09	21700	67000
1JTG_A_B	QA99A,RB160A	1.14E-02	1.50E-04	1.88	17070843	TEM-1 beta-lactamase	BLIP	2.68E-06	4.77E-09	7610	67000
1JTG_A_B	NA100A,HB148A	8.11E-03	1.50E-04	1.73	17070843	TEM-1 beta-lactamase	BLIP	1.66E-07	4.77E-09	92200	67000
1JTG_A_B	NA100A,WB150A	1.10E-01	1.50E-04	2.87	17070843	TEM-1 beta-lactamase	BLIP	7.36E-06	4.77E-09	25300	67000
1JTG_A_B	NA100A,RB160A	1.77E-03	1.50E-04	1.07	17070843	TEM-1 beta-lactamase	BLIP	6.83E-08	4.77E-09	50300	67000
1JTG_A_B	EA168A,WB162A	5.17E-03	1.50E-04	1.54	17070843	TEM-1 beta-lactamase	BLIP	1.59E-07	4.77E-09	60400	67000
1JTG_A_B	VA103A,WB162A	9.00E-02	1.50E-04	2.78	17070843	TEM-1 beta-lactamase	BLIP	6.01E-06	4.77E-09	26200	67000
1JTG_A_B	MA129A,YB53A	2.99E-02	1.50E-04	2.3	17070843	TEM-1 beta-lactamase	BLIP	2.11E-06	4.77E-09	25400	67000
1JTG_A_B	MA129A,YB50A	2.27E-04	1.50E-04	0.18	17070843	TEM-1 beta-lactamase	BLIP	8.73E-09	4.77E-09	54900	67000
1JTG_A_B	MA129A,FB36A	1.60E-02	1.50E-04	2.03	17070843	TEM-1 beta-lactamase	BLIP	2.19E-06	4.77E-09	13200	67000
1JTG_A_B	PA107A,HB41A	1.03E-02	1.50E-04	1.84	17070843	TEM-1 beta-lactamase	BLIP	4.20E-07	4.77E-09	46300	67000
1JTG_A_B	PA107A,YB50A	8.75E-05	1.50E-04	-0.23	17070843	TEM-1 beta-lactamase	BLIP	1.60E-09	4.77E-09	120000	67000
1JTG_A_B	PA107A,YB53A	4.34E-03	1.50E-04	1.46	17070843	TEM-1 beta-lactamase	BLIP	2.69E-07	4.77E-09	30600	67000
1JTG_A_B	VA216A,YB50A	1.16E-05	1.50E-04	-1.11	17070843	TEM-1 beta-lactamase	BLIP	1.07E-09	4.77E-09	23900	67000
1JTG_A_B	EA110A,SB113A,SB71A	1.25E-03	1.50E-04	0.92	17070843	TEM-1 beta-lactamase	BLIP	2.37E-05	4.77E-09	42900	67000
1JTG_A_B	SB71A,SB113A	6.08E-04	1.50E-04	0.61	17070843	TEM-1 beta-lactamase	BLIP	1.03E-08	4.77E-09	63000	67000
1JTG_A_B	EA104A,SB113A	5.29E-03	1.50E-04	1.55	17070843	TEM-1 beta-lactamase	BLIP	1.11E-07	4.77E-09	92600	67000
1JTG_A_B	QA99A,WB112A	5.19E-02	1.50E-04	2.54	17070843	TEM-1 beta-lactamase	BLIP	1.87E-06	4.77E-09	50500	67000
1JTG_A_B	QA99A,WB162A	2.87E-02	1.50E-04	2.28	17070843	TEM-1 beta-lactamase	BLIP	6.28E-07	4.77E-09	83400	67000
1JTG_A_B	QA99A,KB74A	9.33E-02	1.50E-04	2.79	17070843	TEM-1 beta-lactamase	BLIP	4.91E-06	4.77E-09	22200	67000
1JTG_A_B	QA99A,FB142A	2.81E-02	1.50E-04	2.27	17070843	TEM-1 beta-lactamase	BLIP	5.56E-07	4.77E-09	92000	67000
1JTG_A_B	QA99A,DB49A	6.48E-03	1.50E-04	1.64	17070843	TEM-1 beta-lactamase	BLIP	1.95E-07	4.77E-09	63300	67000
1JTG_A_B	NA100A,WB112A	1.46E-02	1.50E-04	1.99	17070843	TEM-1 beta-lactamase	BLIP	5.34E-07	4.77E-09	50800	67000
1JTG_A_B	NA100A,WB162A	3.59E-03	1.50E-04	1.38	17070843	TEM-1 beta-lactamase	BLIP	1.66E-07	4.77E-09	41800	67000
1JTG_A_B	NA100A,RB160A	1.77E-03	1.50E-04	1.07	17070843	TEM-1 beta-lactamase	BLIP	6.83E-08	4.77E-09	50300	67000
1JTG_A_B	NA100A,KB74A	4.12E-02	1.50E-04	2.44	17070843	TEM-1 beta-lactamase	BLIP	1.79E-06	4.77E-09	20200	67000
1JTG_A_B	NA100A,FB142A	7.31E-03	1.50E-04	1.69	17070843	TEM-1 beta-lactamase	BLIP	2.29E-07	4.77E-09	61300	67000
1JTG_A_B	NA100A,DB49A	1.57E-03	1.50E-04	1.02	17070843	TEM-1 beta-lactamase	BLIP	6.83E-08	4.77E-09	45700	67000
1JTG_A_B	EA168A,WB112A	1.65E-02	1.50E-04	2.04	17070843	TEM-1 beta-lactamase	BLIP	5.34E-07	4.77E-09	54400	67000
1JTG_A_B	EA168A,WB150A	7.70E-02	1.50E-04	2.71	17070843	TEM-1 beta-lactamase	BLIP	4.91E-06	4.77E-09	26600	67000
1JTG_A_B	EA168A,RB160A	2.00E-03	1.50E-04	1.12	17070843	TEM-1 beta-lactamase	BLIP	2.39E-07	4.77E-09	15700	67000
1JTG_A_B	EA168A,KB74A	6.83E-02	1.50E-04	2.66	17070843	TEM-1 beta-lactamase	BLIP	4.53E-06	4.77E-09	23800	67000
1JTG_A_B	EA168A,FB142A	1.10E-02	1.50E-04	1.87	17070843	TEM-1 beta-lactamase	BLIP	3.72E-07	4.77E-09	55900	67000
1JTG_A_B	EA168A,DB49A	2.29E-03	1.50E-04	1.18	17070843	TEM-1 beta-lactamase	BLIP	6.05E-08	4.77E-09	73100	67000
1JTG_A_B	MA129A,SB113A,SB71A	1.58E-03	1.50E-04	1.02	17070843	TEM-1 beta-lactamase	BLIP	8.03E-08	4.77E-09	38100	67000
1JTG_A_B	VA216A,FB142A	2.17E-03	1.50E-04	1.16	17070843	TEM-1 beta-lactamase	BLIP	1.95E-07	4.77E-09	21600	67000
1JTG_A_B	EA104A,SB113A,SB71A	2.58E-02	1.50E-04	2.24	17070843	TEM-1 beta-lactamase	BLIP	3.72E-07	4.77E-09	110000	67000
1JTG_A_B	TB32K	6.00E-04	2.80E-04	0.33	10876236	TEM-1 beta-lactamase	BLIP	1.75E-09	1.25E-09	340000	220000
1JTG_A_B	VB93K	3.00E-04	2.80E-04	0.03	10876236	TEM-1 beta-lactamase	BLIP	5.60E-10	1.25E-09	540000	220000
1JTG_A_B	TB140K	6.60E-04	2.80E-04	0.37	10876236	TEM-1 beta-lactamase	BLIP	1.22E-09	1.25E-09	540000	220000
1JTG_A_B	NB89K	3.60E-04	2.80E-04	0.11	10876236	TEM-1 beta-lactamase	BLIP	5.80E-10	1.25E-09	620000	220000
1JTG_A_B	DB163A	2.40E-04	2.80E-04	-0.07	10876236	TEM-1 beta-lactamase	BLIP	1.30E-10	1.25E-09	1800000	220000
1JTG_A_B	DB163K	2.20E-04	2.80E-04	-0.11	10876236	TEM-1 beta-lactamase	BLIP	4.40E-11	1.25E-09	5000000	220000
1JTG_A_B	TB140K,QB157K	6.70E-04	2.80E-04	0.38	10876236	TEM-1 beta-lactamase	BLIP	6.40E-10	1.25E-09	1050000	220000
1JTG_A_B	VB165K,DB163K,NB89K	2.70E-04	2.80E-04	-0.02	10876236	TEM-1 beta-lactamase	BLIP	2.20E-11	1.25E-09	12300000	220000
1JTG_A_B	DB163K,DB135K,VB134K	2.40E-04	2.80E-04	-0.07	10876236	TEM-1 beta-lactamase	BLIP	7.20E-12	1.25E-09	33100000	220000
1JTG_A_B	VB165K,DB163K,DB135K,NB89K	2.30E-04	2.80E-04	-0.09	10876236	TEM-1 beta-lactamase	BLIP	4.30E-12	1.25E-09	53000000	220000
1GL1_A_I	KI31M,AI32G	7.40E-05	1.62E-04	-0.34	7592720	Bovine alpha-chymotrypsin	PMP-C insect inhibitor	2.65E-07	2.00E-10	450000	800000
1GL0_E_I	MI30K	1.10E-04	2.10E-04	-0.28	7592720	Bovine alpha-chymotrypsin	PMP-D2v insect inhibitor	7.80E-10	2.04E-09	140000	103000
1FC2_C_D	LC136D	3.60E-03	3.20E-03	0.05	8588944	Protein A/Z	IgG1 MO61 Fc	1.89E-07	1.68E-08	19000	190000
1FC2_C_D	NC147A	8.40E-03	3.20E-03	0.42	8588944	Protein A/Z	IgG1 MO61 Fc	4.67E-08	1.68E-08	180000	190000
1FC2_C_D	FC149A	4.30E-03	3.20E-03	0.13	8588944	Protein A/Z	IgG1 MO61 Fc	1.87E-08	1.68E-08	230000	190000
1FC2_C_D	IC150A	6.20E-03	3.20E-03	0.29	8588944	Protein A/Z	IgG1 MO61 Fc	0.000124	1.68E-08	50	190000
1FC2_C_D	KC154A	3.10E-02	3.20E-03	0.99	8588944	Protein A/Z	IgG1 MO61 Fc	2.21E-07	1.68E-08	140000	190000
2FTL_E_I	GI12A	1.90E-05	5.00E-08	2.58	8784199	Bovine trypsin	BPTI	8.30E-11	5.00E-14	230000	990000
2FTL_E_I	KI15A	4.20E-05	5.00E-08	2.92	8784199	Bovine trypsin	BPTI	1.40E-06	5.00E-14	4300	990000
2FTL_E_I	II18A	9.20E-05	5.00E-08	3.26	8784199	Bovine trypsin	BPTI	2.40E-10	5.00E-14	390000	990000
2FTL_E_I	GI36A	1.10E-04	5.00E-08	3.34	8784199	Bovine trypsin	BPTI	2.10E-12	5.00E-14	510000	990000
1CBW_FGH_I	TI11A	2.30E-03	1.80E-03	0.11	8784199	Bovine alpha-chymotrypsin	BPTI	1.60E-08	1.10E-08	140000	170000
1CBW_FGH_I	GI12A	2.00E-03	1.80E-03	0.05	8784199	Bovine alpha-chymotrypsin	BPTI	3.50E-08	1.10E-08	58000	170000
1CBW_FGH_I	PI13A	2.30E-03	1.80E-03	0.11	8784199	Bovine alpha-chymotrypsin	BPTI	1.00E-08	1.10E-08	230000	170000
1CBW_FGH_I	KI15A	2.00E-02	1.80E-03	1.05	8784199	Bovine alpha-chymotrypsin	BPTI	3.30E-07	1.10E-08	60000	170000
1CBW_FGH_I	RI17A	4.90E-03	1.80E-03	0.44	8784199	Bovine alpha-chymotrypsin	BPTI	2.80E-08	1.10E-08	180000	170000
1CBW_FGH_I	II18A	1.70E-02	1.80E-03	0.98	8784199	Bovine alpha-chymotrypsin	BPTI	1.20E-07	1.10E-08	150000	170000
1CBW_FGH_I	II19A	2.50E-03	1.80E-03	0.14	8784199	Bovine alpha-chymotrypsin	BPTI	1.40E-08	1.10E-08	180000	170000
1CBW_FGH_I	RI20A	3.90E-03	1.80E-03	0.34	8784199	Bovine alpha-chymotrypsin	BPTI	2.00E-08	1.10E-08	200000	170000
1CBW_FGH_I	FI33A	2.40E-03	1.80E-03	0.13	8784199	Bovine alpha-chymotrypsin	BPTI	1.40E-08	1.10E-08	180000	170000
1CBW_FGH_I	VI34A	2.80E-03	1.80E-03	0.19	8784199	Bovine alpha-chymotrypsin	BPTI	1.20E-08	1.10E-08	240000	170000
1CBW_FGH_I	YI35A	8.90E-03	1.80E-03	0.69	8784199	Bovine alpha-chymotrypsin	BPTI	4.90E-08	1.10E-08	180000	170000
1CBW_FGH_I	GI36A	5.60E-03	1.80E-03	0.49	8784199	Bovine alpha-chymotrypsin	BPTI	5.60E-08	1.10E-08	100000	170000
1CBW_FGH_I	GI37A	5.00E-03	1.80E-03	0.44	8784199	Bovine alpha-chymotrypsin	BPTI	4.40E-08	1.10E-08	110000	170000
1CBW_FGH_I	RI39A	6.90E-03	1.80E-03	0.58	8784199	Bovine alpha-chymotrypsin	BPTI	1.60E-08	1.10E-08	450000	170000
1CBW_FGH_I	KI46A	1.20E-03	1.80E-03	-0.18	8784199	Bovine alpha-chymotrypsin	BPTI	1.40E-08	1.10E-08	120000	170000
1A4Y_A_B	HB8A	4.50E-07	1.40E-07	0.51	9050852	Ribonuclease inhibitor	Angiogenin	2.30E-15	5.00E-16	200000000	280000000
1A4Y_A_B	QB12A	2.00E-07	1.40E-07	0.16	9050852	Ribonuclease inhibitor	Angiogenin	8.30E-16	5.00E-16	240000000	280000000
1A4Y_A_B	NB68A	2.30E-07	1.40E-07	0.22	9050852	Ribonuclease inhibitor	Angiogenin	6.10E-16	5.00E-16	380000000	280000000
1A4Y_A_B	EB108A	1.60E-07	1.40E-07	0.06	9050852	Ribonuclease inhibitor	Angiogenin	2.90E-16	5.00E-16	550000000	280000000
1A4Y_A_B	YA434A	7.30E-06	1.10E-07	1.82	9050852	Ribonuclease inhibitor	Angiogenin	9.60E-14	3.90E-16	76000000	280000000
1A4Y_A_B	DA435A	1.40E-05	1.10E-07	2.1	9050852	Ribonuclease inhibitor	Angiogenin	1.40E-13	3.90E-16	100000000	280000000
1A4Y_A_B	YA437A	3.10E-07	1.10E-07	0.45	9050852	Ribonuclease inhibitor	Angiogenin	1.60E-15	3.90E-16	200000000	280000000
1Z7X_W_X	YW437A	7.40E-04	1.20E-05	1.79	9050852	Ribonuclease inhibitor	RNase A	2.60E-12	3.10E-14	280000000	380000000
1Z7X_W_X	QW430A,VW432A	4.00E-05	1.20E-05	0.52	10970748	Ribonuclease inhibitor	RNase A	2.10E-13	4.30E-14	190000000	280000000
1Z7X_W_X	WW438A,SW439A,EW440A	2.50E-04	1.20E-05	1.32	10970748	Ribonuclease inhibitor	RNase A	1.20E-12	4.30E-14	200000000	280000000
1Z7X_W_X	RW457A	3.20E-05	1.20E-05	0.43	10970748	Ribonuclease inhibitor	RNase A	1.80E-13	4.30E-14	180000000	280000000
1Z7X_W_X	IW459A	1.20E-05	1.20E-05	0	10970748	Ribonuclease inhibitor	RNase A	7.60E-14	4.30E-14	160000000	280000000
1A4Y_A_B	QA430A,VA432A	8.40E-08	1.10E-07	-0.12	10970748	Ribonuclease inhibitor	Angiogenin	6.10E-16	5.40E-16	140000000	200000000
1A4Y_A_B	WA438A,SA439A,EA440A	1.70E-06	1.10E-07	1.19	10970748	Ribonuclease inhibitor	Angiogenin	1.10E-14	5.40E-16	130000000	200000000
1A4Y_A_B	RA457A	5.80E-08	1.10E-07	-0.28	10970748	Ribonuclease inhibitor	Angiogenin	3.70E-16	5.40E-16	150000000	200000000
1A4Y_A_B	IA459A	2.00E-07	1.10E-07	0.26	10970748	Ribonuclease inhibitor	Angiogenin	1.70E-15	5.40E-16	120000000	200000000
1Z7X_W_X	EW206A	7.60E-05	1.20E-05	0.8	10970748	Ribonuclease inhibitor	RNase A	2.40E-13	4.30E-14	320000000	280000000
1Z7X_W_X	WW261A	8.00E-05	1.20E-05	0.82	10970748	Ribonuclease inhibitor	RNase A	4.10E-13	4.30E-14	200000000	280000000
1Z7X_W_X	WW263A	4.60E-04	1.20E-05	1.58	10970748	Ribonuclease inhibitor	RNase A	1.80E-12	4.30E-14	250000000	280000000
1Z7X_W_X	EW287A	5.20E-05	1.20E-05	0.64	10970748	Ribonuclease inhibitor	RNase A	4.00E-13	4.30E-14	130000000	280000000
1Z7X_W_X	SW289A	3.40E-05	1.20E-05	0.45	10970748	Ribonuclease inhibitor	RNase A	1.70E-13	4.30E-14	210000000	280000000
1Z7X_W_X	WW318A	7.80E-05	1.20E-05	0.81	10970748	Ribonuclease inhibitor	RNase A	2.30E-13	4.30E-14	340000000	280000000
1Z7X_W_X	KW320A	5.60E-05	1.20E-05	0.67	10970748	Ribonuclease inhibitor	RNase A	4.00E-13	4.30E-14	150000000	280000000
1Z7X_W_X	EW344A	1.10E-04	1.20E-05	0.96	10970748	Ribonuclease inhibitor	RNase A	6.00E-13	4.30E-14	180000000	280000000
1Z7X_W_X	WW375A	9.90E-05	1.20E-05	0.92	10970748	Ribonuclease inhibitor	RNase A	7.20E-13	4.30E-14	140000000	280000000
1Z7X_W_X	EW401A	4.30E-05	1.20E-05	0.55	10970748	Ribonuclease inhibitor	RNase A	3.90E-13	4.30E-14	110000000	280000000
1A4Y_A_B	HB84A	1.40E-07	1.10E-07	0.11	10970748	Ribonuclease inhibitor	Angiogenin	7.20E-16	5.40E-16	190000000	200000000
1A4Y_A_B	WB89A	1.60E-07	1.10E-07	0.16	10970748	Ribonuclease inhibitor	Angiogenin	8.10E-16	5.40E-16	200000000	200000000
1A4Y_A_B	WA261A	1.00E-07	1.10E-07	-0.04	10970748	Ribonuclease inhibitor	Angiogenin	6.40E-16	5.40E-16	160000000	200000000
1A4Y_A_B	WA263A	6.90E-07	1.10E-07	0.8	10970748	Ribonuclease inhibitor	Angiogenin	3.90E-15	5.40E-16	180000000	200000000
1A4Y_A_B	EA287A	8.80E-08	1.10E-07	-0.1	10970748	Ribonuclease inhibitor	Angiogenin	6.40E-16	5.40E-16	140000000	200000000
1A4Y_A_B	SA289A	6.30E-08	1.10E-07	-0.24	10970748	Ribonuclease inhibitor	Angiogenin	5.80E-16	5.40E-16	110000000	200000000
1A4Y_A_B	WA318A	1.30E-06	1.10E-07	1.07	10970748	Ribonuclease inhibitor	Angiogenin	6.80E-15	5.40E-16	200000000	200000000
1A4Y_A_B	KA320A	9.40E-08	1.10E-07	-0.07	10970748	Ribonuclease inhibitor	Angiogenin	3.20E-16	5.40E-16	290000000	200000000
1A4Y_A_B	EA344A	9.80E-08	1.10E-07	-0.05	10970748	Ribonuclease inhibitor	Angiogenin	7.30E-16	5.40E-16	140000000	200000000
1A4Y_A_B	WA375A	3.10E-07	1.10E-07	0.45	10970748	Ribonuclease inhibitor	Angiogenin	3.10E-15	5.40E-16	100000000	200000000
1A4Y_A_B	EA401A	3.20E-07	1.10E-07	0.46	10970748	Ribonuclease inhibitor	Angiogenin	2.40E-15	5.40E-16	140000000	200000000
1A4Y_A_B	RB5A	3.90E-06	1.30E-07	1.48	1281426	Ribonuclease inhibitor	Angiogenin	3.50E-14	7.10E-16	110000000	180000000
1A4Y_A_B	RB32A	7.80E-07	1.30E-07	0.78	1281426	Ribonuclease inhibitor	Angiogenin	3.30E-15	7.10E-16	240000000	180000000
1A4Y_A_B	RB66A	1.80E-07	1.30E-07	0.14	1281426	Ribonuclease inhibitor	Angiogenin	1.00E-15	7.10E-16	180000000	180000000
1A4Y_A_B	RB70A	1.10E-07	1.30E-07	-0.07	1281426	Ribonuclease inhibitor	Angiogenin	4.80E-16	7.10E-16	240000000	180000000
1A4Y_A_B	RB31A	1.60E-07	1.50E-07	0.03	1281426	Ribonuclease inhibitor	Angiogenin	5.80E-16	3.80E-16	280000000	400000000
1A4Y_A_B	RB33A	2.20E-07	1.50E-07	0.17	1281426	Ribonuclease inhibitor	Angiogenin	6.60E-16	3.80E-16	330000000	400000000
1A4Y_A_B	KB40Q	5.70E-05	1.30E-07	2.64	2742853	Ribonuclease inhibitor	Angiogenin	9.30E-13	7.10E-16	61000000	180000000
1A4Y_A_B	HB13A	8.10E-08	1.50E-07	-0.27	2479414	Ribonuclease inhibitor	Angiogenin	2.00E-16	3.30E-16	410000000	400000000
1A4Y_A_B	HB114A	2.20E-07	1.50E-07	0.17	2479414	Ribonuclease inhibitor	Angiogenin	1.00E-15	3.30E-16	220000000	400000000
1A4Y_A_B	YA434F	1.60E-07	1.10E-07	0.16	10413501	Ribonuclease inhibitor	Angiogenin	1.00E-15	3.90E-16	160000000	280000000
1A4Y_A_B	YA437F	9.00E-08	1.10E-07	-0.09	10413501	Ribonuclease inhibitor	Angiogenin	5.90E-16	3.90E-16	150000000	280000000
1A4Y_A_B	YA434A,DA435A	2.70E-03	1.10E-07	4.39	10413501	Ribonuclease inhibitor	Angiogenin	3.90E-11	3.90E-16	70000000	280000000
1A4Y_A_B	YA434A,YA437A	1.70E-03	1.10E-07	4.19	10413501	Ribonuclease inhibitor	Angiogenin	2.90E-11	3.90E-16	59000000	280000000
1A4Y_A_B	RB5A,YA434A	2.80E-03	1.10E-07	4.41	10413501	Ribonuclease inhibitor	Angiogenin	5.10E-11	3.90E-16	55000000	280000000
1A4Y_A_B	RB5A,DA435A	2.70E-03	1.10E-07	4.39	10413501	Ribonuclease inhibitor	Angiogenin	3.60E-11	3.90E-16	76000000	280000000
1A4Y_A_B	RB5A,YA434A,DA435A	6.20E-01	1.10E-07	6.75	10413501	Ribonuclease inhibitor	Angiogenin	1.00E-08	3.90E-16	62000000	280000000
1A4Y_A_B	RB5A,YA434A,YA437A	2.80E-02	1.10E-07	5.41	10413501	Ribonuclease inhibitor	Angiogenin	7.00E-10	3.90E-16	40000000	280000000
1A4Y_A_B	KB40G	1.20E-05	1.10E-07	2.04	10413501	Ribonuclease inhibitor	Angiogenin	9.20E-14	3.90E-16	130000000	280000000
1A4Y_A_B	KB40G,YA434F	9.30E-04	1.10E-07	3.93	10413501	Ribonuclease inhibitor	Angiogenin	3.00E-11	3.90E-16	31000000	280000000
1A4Y_A_B	KB40G,DA435A	1.90E-05	1.10E-07	2.24	10413501	Ribonuclease inhibitor	Angiogenin	4.00E-13	3.90E-16	47000000	280000000
1A4Y_A_B	KB40G,YA437A	5.60E-04	1.10E-07	3.71	10413501	Ribonuclease inhibitor	Angiogenin	2.10E-11	3.90E-16	27000000	280000000
1A4Y_A_B	KB40G,YA434A,DA435A	1.90E-03	1.10E-07	4.24	10413501	Ribonuclease inhibitor	Angiogenin	1.40E-11	3.90E-16	140000000	280000000
1A4Y_A_B	KB40G,YA434A,YA437A	1.90E-02	1.10E-07	5.24	10413501	Ribonuclease inhibitor	Angiogenin	1.90E-09	3.90E-16	10000000	280000000
1Z7X_W_X	YW434F	1.00E-05	1.20E-05	-0.08	10413501	Ribonuclease inhibitor	RNase A	3.80E-14	3.10E-14	260000000	380000000
1Z7X_W_X	YW437F	2.90E-04	1.20E-05	1.38	10413501	Ribonuclease inhibitor	RNase A	1.20E-12	3.10E-14	250000000	380000000
1A22_A_B	MA14A	3.24E-04	2.70E-04	0.08	7504735	Human growth hormone	hGH binding protein	9.00E-10	9.00E-10	300000	300000
1A22_A_B	HA18A	1.11E-04	2.70E-04	-0.39	7504735	Human growth hormone	hGH binding protein	3.96E-10	9.00E-10	273000	300000
1A22_A_B	HA21A	3.51E-04	2.70E-04	0.11	7504735	Human growth hormone	hGH binding protein	1.17E-09	9.00E-10	300000	300000
1A22_A_B	QA22A	1.67E-04	2.70E-04	-0.21	7504735	Human growth hormone	hGH binding protein	6.21E-10	9.00E-10	273000	300000
1A22_A_B	FA25A	1.27E-04	2.70E-04	-0.33	7504735	Human growth hormone	hGH binding protein	4.23E-10	9.00E-10	300000	300000
1A22_A_B	DA26A	2.13E-04	2.70E-04	-0.1	7504735	Human growth hormone	hGH binding protein	6.30E-10	9.00E-10	337000	300000
1A22_A_B	QA29A	1.03E-04	2.70E-04	-0.42	7504735	Human growth hormone	hGH binding protein	3.33E-10	9.00E-10	309000	300000
1A22_A_B	YA42A	3.24E-04	2.70E-04	0.08	7504735	Human growth hormone	hGH binding protein	1.26E-09	9.00E-10	250000	300000
1A22_A_B	LA45A	1.16E-03	2.70E-04	0.63	7504735	Human growth hormone	hGH binding protein	7.11E-09	9.00E-10	167000	300000
1A22_A_B	QA46A	2.43E-04	2.70E-04	-0.05	7504735	Human growth hormone	hGH binding protein	1.08E-09	9.00E-10	214000	300000
1A22_A_B	PA48A	3.24E-04	2.70E-04	0.08	7504735	Human growth hormone	hGH binding protein	1.80E-09	9.00E-10	176000	300000
1A22_A_B	SA51A	3.24E-04	2.70E-04	0.08	7504735	Human growth hormone	hGH binding protein	1.62E-09	9.00E-10	214000	300000
1A22_A_B	EA56A	5.67E-04	2.70E-04	0.32	7504735	Human growth hormone	hGH binding protein	1.80E-09	9.00E-10	309000	300000
1A22_A_B	PA61A	1.94E-03	2.70E-04	0.86	7504735	Human growth hormone	hGH binding protein	6.93E-09	9.00E-10	273000	300000
1A22_A_B	SA62A	4.32E-04	2.70E-04	0.2	7504735	Human growth hormone	hGH binding protein	1.17E-09	9.00E-10	375000	300000
1A22_A_B	NA63A	3.24E-04	2.70E-04	0.08	7504735	Human growth hormone	hGH binding protein	1.53E-09	9.00E-10	214000	300000
1A22_A_B	RA64A	2.13E-03	2.70E-04	0.9	7504735	Human growth hormone	hGH binding protein	1.44E-08	9.00E-10	143000	300000
1A22_A_B	EA65A	1.86E-04	2.70E-04	-0.16	7504735	Human growth hormone	hGH binding protein	4.05E-10	9.00E-10	455000	300000
1A22_A_B	QA68A	8.91E-04	2.70E-04	0.52	7504735	Human growth hormone	hGH binding protein	2.43E-09	9.00E-10	375000	300000
1A22_A_B	YA164A	5.67E-04	2.70E-04	0.32	7504735	Human growth hormone	hGH binding protein	1.62E-09	9.00E-10	333000	300000
1A22_A_B	RA167A	1.32E-04	2.70E-04	-0.31	7504735	Human growth hormone	hGH binding protein	1.44E-09	9.00E-10	90900	300000
1A22_A_B	KA168A	1.73E-04	2.70E-04	-0.19	7504735	Human growth hormone	hGH binding protein	6.93E-10	9.00E-10	250000	300000
1A22_A_B	DA171A	1.24E-03	2.70E-04	0.66	7504735	Human growth hormone	hGH binding protein	3.42E-09	9.00E-10	361000	300000
1A22_A_B	KA172A	5.40E-03	2.70E-04	1.3	7504735	Human growth hormone	hGH binding protein	2.70E-08	9.00E-10	200000	300000
1A22_A_B	EA174A	8.91E-05	2.70E-04	-0.48	7504735	Human growth hormone	hGH binding protein	1.89E-10	9.00E-10	492000	300000
1A22_A_B	TA175A	6.75E-03	2.70E-04	1.4	7504735	Human growth hormone	hGH binding protein	2.25E-08	9.00E-10	300000	300000
1A22_A_B	FA176A	5.94E-03	2.70E-04	1.34	7504735	Human growth hormone	hGH binding protein	1.80E-09	9.00E-10	273000	300000
1A22_A_B	RA178A	6.48E-03	2.70E-04	1.38	7504735	Human growth hormone	hGH binding protein	5.40E-08	9.00E-10	120000	300000
1A22_A_B	IA179A	7.83E-04	2.70E-04	0.46	7504735	Human growth hormone	hGH binding protein	3.51E-09	9.00E-10	231000	300000
1A22_A_B	RA183A	3.78E-04	2.70E-04	0.15	7504735	Human growth hormone	hGH binding protein	2.25E-09	9.00E-10	167000	300000
1A22_A_B	EA186A	2.62E-04	2.70E-04	-0.01	7504735	Human growth hormone	hGH binding protein	8.82E-10	9.00E-10	300000	300000
1A22_A_B	RB243A	1.27E-03	5.10E-05	1.4	9571026	Human growth hormone	hGH binding protein	1.21E-08	3.40E-10	105000	150000
1A22_A_B	EB244A	1.42E-03	5.10E-05	1.44	9571026	Human growth hormone	hGH binding protein	5.92E-09	3.40E-10	240000	150000
1A22_A_B	RB270A	1.72E-04	5.10E-05	0.53	9571026	Human growth hormone	hGH binding protein	1.09E-09	3.40E-10	158000	150000
1A22_A_B	WB276A	7.65E-05	5.10E-05	0.18	9571026	Human growth hormone	hGH binding protein	8.10E-10	3.40E-10	94500	150000
1A22_A_B	SB298A	3.39E-05	5.10E-05	-0.18	9571026	Human growth hormone	hGH binding protein	3.10E-10	3.40E-10	110000	150000
1A22_A_B	SB302A	2.81E-05	5.10E-05	-0.26	9571026	Human growth hormone	hGH binding protein	2.50E-10	3.40E-10	112000	150000
1A22_A_B	IB303A	1.15E-03	5.10E-05	1.35	9571026	Human growth hormone	hGH binding protein	5.13E-09	3.40E-10	224000	150000
1A22_A_B	IB305A	1.08E-03	5.10E-05	1.33	9571026	Human growth hormone	hGH binding protein	9.01E-09	3.40E-10	120000	150000
1A22_A_B	PB306A	5.14E-04	5.10E-05	1	9571026	Human growth hormone	hGH binding protein	9.01E-08	3.40E-10	5700	150000
1A22_A_B	EB320A	4.42E-05	5.10E-05	-0.06	9571026	Human growth hormone	hGH binding protein	2.50E-10	3.40E-10	177000	150000
1A22_A_B	KB321A	4.39E-05	5.10E-05	-0.07	9571026	Human growth hormone	hGH binding protein	3.90E-10	3.40E-10	112000	150000
1A22_A_B	DB326A	4.91E-04	5.10E-05	0.98	9571026	Human growth hormone	hGH binding protein	1.82E-09	3.40E-10	270000	150000
1A22_A_B	EB327A	2.86E-04	5.10E-05	0.75	9571026	Human growth hormone	hGH binding protein	1.75E-09	3.40E-10	164000	150000
1A22_A_B	DB364A	6.08E-04	5.10E-05	1.08	9571026	Human growth hormone	hGH binding protein	4.18E-09	3.40E-10	146000	150000
1A22_A_B	IB365A	1.66E-03	5.10E-05	1.51	9571026	Human growth hormone	hGH binding protein	1.24E-08	3.40E-10	134000	150000
1A22_A_B	QB366A	3.89E-05	5.10E-05	-0.12	9571026	Human growth hormone	hGH binding protein	3.50E-10	3.40E-10	111000	150000
1A22_A_B	VB371A	1.53E-05	5.10E-05	-0.52	9571026	Human growth hormone	hGH binding protein	1.20E-10	3.40E-10	128000	150000
1A22_A_B	QB416A	1.86E-04	5.10E-05	0.56	9571026	Human growth hormone	hGH binding protein	1.53E-09	3.40E-10	122000	150000
1A22_A_B	RB417A	7.05E-05	5.10E-05	0.14	9571026	Human growth hormone	hGH binding protein	5.40E-10	3.40E-10	130000	150000
1A22_A_B	NB418A	8.65E-05	5.10E-05	0.23	9571026	Human growth hormone	hGH binding protein	5.60E-10	3.40E-10	154000	150000
1A22_A_B	SB419A	4.05E-05	5.10E-05	-0.1	9571026	Human growth hormone	hGH binding protein	3.60E-10	3.40E-10	112000	150000
1A22_A_B	NB272A	6.97E-05	5.10E-05	0.14	9571026	Human growth hormone	hGH binding protein	5.40E-10	3.40E-10	129000	150000
1A22_A_B	TB277A	6.41E-05	5.10E-05	0.1	9571026	Human growth hormone	hGH binding protein	4.80E-10	3.40E-10	134000	150000
1A22_A_B	KB415A	2.02E-04	5.10E-05	0.6	9571026	Human growth hormone	hGH binding protein	1.28E-09	3.40E-10	158000	150000
1A22_A_B	FA25A,YA42A,QA46A	5.00E-04	4.90E-04	0.01	8756685	Human growth hormone	hGH binding protein	4.00E-09	2.90E-09	120000	170000
1A22_A_B	FA25A	2.80E-04	4.90E-04	-0.24	8756685	Human growth hormone	hGH binding protein	1.40E-09	2.90E-09	190000	170000
1A22_A_B	YA42A,QA46A	8.50E-04	4.90E-04	0.24	8756685	Human growth hormone	hGH binding protein	4.60E-09	2.90E-09	180000	170000
1JRH_LH_I	NI48A	4.81E-03	8.75E-03	-0.26	9878445	mAbs A6	Interferon gamma receptor	8.78E-09	1.44E-08	560000	609000
1JRH_LH_I	NI48Q	9.62E-03	8.75E-03	0.04	9878445	mAbs A6	Interferon gamma receptor	2.66E-08	1.44E-08	353000	609000
1JRH_LH_I	YI49F	3.88E-02	8.75E-03	0.65	9878445	mAbs A6	Interferon gamma receptor	5.47E-08	1.44E-08	706000	609000
1JRH_LH_I	VI51A	2.06E-01	8.75E-03	1.37	9878445	mAbs A6	Interferon gamma receptor	3.46E-07	1.44E-08	603000	609000
1JRH_LH_I	KI52A	3.32E-03	8.75E-03	-0.42	9878445	mAbs A6	Interferon gamma receptor	2.22E-06	1.44E-08	1520	609000
1JRH_LH_I	NI53A	7.61E-03	8.75E-03	-0.06	9878445	mAbs A6	Interferon gamma receptor	1.03E-05	1.44E-08	731	609000
1JRH_LH_I	SI54A	1.29E-02	8.75E-03	0.17	9878445	mAbs A6	Interferon gamma receptor	2.38E-08	1.44E-08	560000	609000
1JRH_LH_I	EI55A	4.29E-03	8.75E-03	-0.31	9878445	mAbs A6	Interferon gamma receptor	6.91E-09	1.44E-08	615000	609000
1JRH_LH_I	WI56F	3.50E-03	8.75E-03	-0.4	9878445	mAbs A6	Interferon gamma receptor	4.75E-09	1.44E-08	725000	609000
1JRH_LH_I	WI56Y	7.52E-03	8.75E-03	-0.07	9878445	mAbs A6	Interferon gamma receptor	1.48E-08	1.44E-08	505000	609000
1JRH_LH_I	NI79A	4.64E-03	8.75E-03	-0.28	9878445	mAbs A6	Interferon gamma receptor	7.34E-09	1.44E-08	627000	609000
1JRH_LH_I	WI82F	6.37E-02	8.75E-03	0.86	9878445	mAbs A6	Interferon gamma receptor	9.36E-08	1.44E-08	682000	609000
1JRH_LH_I	WI82Y	5.01E-02	8.75E-03	0.76	9878445	mAbs A6	Interferon gamma receptor	9.79E-08	1.44E-08	505000	609000
1JRH_LH_I	RI84A	5.34E-03	8.75E-03	-0.21	9878445	mAbs A6	Interferon gamma receptor	9.50E-09	1.44E-08	609000	609000
1JRH_LH_I	KI98A	1.08E-02	8.75E-03	0.09	9878445	mAbs A6	Interferon gamma receptor	1.34E-08	1.44E-08	804000	609000
1DAN_HL_UT	RH134A	1.80E-03	5.70E-04	0.5	8962059	Factor VIIa	Tissue factor	1.31E-08	3.70E-09	140000	160000
1DAN_HL_UT	MH164A	1.50E-03	5.70E-04	0.42	8962059	Factor VIIa	Tissue factor	1.30E-08	3.70E-09	120000	160000
1DAN_HL_UT	KH192A	3.90E-04	5.70E-04	-0.17	8962059	Factor VIIa	Tissue factor	2.70E-09	3.70E-09	150000	160000
1DAN_HL_UT	LH144A	5.70E-04	5.70E-04	0	8962059	Factor VIIa	Tissue factor	3.80E-09	3.70E-09	150000	160000
1NMB_N_LH	DH56N	2.90E-03	5.20E-03	-0.25	9579662	Subtype N9 neuraminidase	Antibody NC10	6.67E-06	4.55E-08	800	161000
1NMB_N_LH	YH99A	5.88E-02	5.20E-03	1.05	9579662	Subtype N9 neuraminidase	Antibody NC10	1.69E-06	4.55E-08	149000	161000
1NMB_N_LH	YH100aF	5.60E-03	5.20E-03	0.03	9579662	Subtype N9 neuraminidase	Antibody NC10	5.00E-07	4.55E-08	88000	161000
1NMB_N_LH	YL32F	6.60E-02	5.20E-03	1.1	9579662	Subtype N9 neuraminidase	Antibody NC10	1.00E-07	4.55E-08	118000	161000
1NMB_N_LH	TL93F	4.30E-03	5.20E-03	-0.08	9579662	Subtype N9 neuraminidase	Antibody NC10	4.37E-08	4.55E-08	122000	161000
1NMB_N_LH	TL93W	6.30E-03	5.20E-03	0.08	9579662	Subtype N9 neuraminidase	Antibody NC10	6.21E-08	4.55E-08	130000	161000
1NMB_N_LH	LL94V	1.11E-02	5.20E-03	0.33	9579662	Subtype N9 neuraminidase	Antibody NC10	2.08E-07	4.55E-08	80000	161000
3HFM_HL_Y	NL31D	3.68E-04	5.40E-05	0.83	10338006	HyHEL-10	HEW Lysozyme	2.90E-10	3.00E-11	1260000	1880000
3HFM_HL_Y	YL50F	2.06E-03	5.40E-05	1.58	10338006	HyHEL-10	HEW Lysozyme	1.60E-09	3.00E-11	1250000	1880000
3HFM_HL_Y	DH32A	1.19E-03	5.40E-05	1.34	10338006	HyHEL-10	HEW Lysozyme	7.40E-10	3.00E-11	1600000	1880000
3HFM_HL_Y	DH32N	3.30E-05	5.40E-05	-0.21	10338006	HyHEL-10	HEW Lysozyme	4.00E-11	3.00E-11	2010000	1880000
3HFM_HL_Y	DH32A,KY97M	5.80E-04	5.40E-05	1.03	10338006	HyHEL-10	HEW Lysozyme	2.00E-10	3.00E-11	2900000	1880000
3HFM_HL_Y	DH32N,KY97M	1.12E-04	5.40E-05	0.32	10338006	HyHEL-10	HEW Lysozyme	5.00E-11	3.00E-11	2460000	1880000
3HFM_HL_Y	KY97M	2.80E-04	5.40E-05	0.72	10338006	HyHEL-10	HEW Lysozyme	1.90E-10	3.00E-11	1530000	1880000
3HFM_HL_Y	RY21A	2.71E-04	5.40E-05	0.7	10338006	HyHEL-10	HEW Lysozyme	1.70E-10	3.00E-11	1560000	1880000
3HFM_HL_Y	SH31A	4.80E-05	5.40E-05	-0.05	10338006	HyHEL-10	HEW Lysozyme	4.00E-11	3.00E-11	1240000	1880000
3HFM_HL_Y	QL53A	2.00E-04	5.40E-05	0.57	10338006	HyHEL-10	HEW Lysozyme	1.50E-10	3.00E-11	1370000	1880000
3HFM_HL_Y	YL96A	2.30E-03	5.40E-05	1.63	10338006	HyHEL-10	HEW Lysozyme	2.90E-09	3.00E-11	800000	1880000
3HFM_HL_Y	YL96F	4.50E-04	5.40E-05	0.92	10338006	HyHEL-10	HEW Lysozyme	3.20E-10	3.00E-11	1400000	1880000
3HFM_HL_Y	RY21G	5.80E-03	1.12E-04	1.71	9761467	HyHEL-10	HEW Lysozyme	5.80E-09	7.50E-11	1000000	1490000
3HFM_HL_Y	RY21A	4.40E-04	1.12E-04	0.59	9761467	HyHEL-10	HEW Lysozyme	3.00E-10	7.50E-11	1470000	1490000
3HFM_HL_Y	RY21N	4.50E-03	1.12E-04	1.6	9761467	HyHEL-10	HEW Lysozyme	5.00E-09	7.50E-11	920000	1490000
3HFM_HL_Y	RY21E	1.80E-03	1.12E-04	1.21	9761467	HyHEL-10	HEW Lysozyme	6.20E-09	7.50E-11	290000	1490000
3HFM_HL_Y	RY21Q	5.80E-03	1.12E-04	1.71	9761467	HyHEL-10	HEW Lysozyme	5.60E-09	7.50E-11	1020000	1490000
3HFM_HL_Y	RY21H	4.40E-03	1.12E-04	1.59	9761467	HyHEL-10	HEW Lysozyme	3.80E-09	7.50E-11	1140000	1490000
3HFM_HL_Y	RY21M	1.43E-03	1.12E-04	1.11	9761467	HyHEL-10	HEW Lysozyme	2.39E-09	7.50E-11	600000	1490000
3HFM_HL_Y	RY21K	1.50E-03	1.12E-04	1.13	9761467	HyHEL-10	HEW Lysozyme	1.90E-09	7.50E-11	790000	1490000
3HFM_HL_Y	RY21W	2.00E-03	1.12E-04	1.25	9761467	HyHEL-10	HEW Lysozyme	3.60E-09	7.50E-11	560000	1490000
3HFM_HL_Y	KY97E	1.50E-02	1.12E-04	2.13	9761467	HyHEL-10	HEW Lysozyme	3.30E-08	7.50E-11	450000	1490000
3HFM_HL_Y	KY97M	1.70E-04	1.12E-04	0.18	9761467	HyHEL-10	HEW Lysozyme	2.90E-10	7.50E-11	570000	1490000
3HFM_HL_Y	KY97R	8.20E-03	1.12E-04	1.86	9761467	HyHEL-10	HEW Lysozyme	1.30E-08	7.50E-11	620000	1490000
3HFM_HL_Y	DY101G	1.10E-04	1.12E-04	-0.01	9761467	HyHEL-10	HEW Lysozyme	1.80E-10	7.50E-11	590000	1490000
3HFM_HL_Y	DY101A	6.00E-04	1.12E-04	0.73	9761467	HyHEL-10	HEW Lysozyme	9.80E-10	7.50E-11	630000	1490000
3HFM_HL_Y	DY101S	1.00E-03	1.12E-04	0.95	9761467	HyHEL-10	HEW Lysozyme	2.30E-09	7.50E-11	430000	1490000
3HFM_HL_Y	DY101N	6.00E-04	1.12E-04	0.73	9761467	HyHEL-10	HEW Lysozyme	1.20E-09	7.50E-11	500000	1490000
3HFM_HL_Y	DY101E	3.60E-03	1.12E-04	1.51	9761467	HyHEL-10	HEW Lysozyme	3.60E-09	7.50E-11	1020000	1490000
3HFM_HL_Y	DY101Q	1.80E-03	1.12E-04	1.21	9761467	HyHEL-10	HEW Lysozyme	3.30E-09	7.50E-11	560000	1490000
3HFM_HL_Y	DY101K	1.10E-03	1.12E-04	0.99	9761467	HyHEL-10	HEW Lysozyme	3.50E-09	7.50E-11	320000	1490000
3HFM_HL_Y	DY101F	9.00E-04	1.12E-04	0.91	9761467	HyHEL-10	HEW Lysozyme	5.00E-09	7.50E-11	180000	1490000
3HFM_HL_Y	DY101R	1.30E-03	1.12E-04	1.06	9761467	HyHEL-10	HEW Lysozyme	4.60E-09	7.50E-11	270000	1490000
3HFM_HL_Y	YY20F	6.10E-05	1.12E-04	-0.26	9761467	HyHEL-10	HEW Lysozyme	3.20E-11	7.50E-11	1920000	1490000
3HFM_HL_Y	GY102V	1.00E-04	1.12E-04	-0.05	9761467	HyHEL-10	HEW Lysozyme	1.90E-10	7.50E-11	540000	1490000
3HFM_HL_Y	HY15A	6.30E-05	1.00E-04	-0.2	9761468	HyHEL-10	HEW Lysozyme	3.30E-11	7.00E-11	1890000	1430000
3HFM_HL_Y	RY21A	4.40E-04	1.00E-04	0.64	9761468	HyHEL-10	HEW Lysozyme	3.00E-10	7.00E-11	1470000	1430000
3HFM_HL_Y	WY63A	1.77E-04	1.00E-04	0.25	9761468	HyHEL-10	HEW Lysozyme	1.20E-10	7.00E-11	1480000	1430000
3HFM_HL_Y	RY73A	6.20E-05	1.00E-04	-0.21	9761468	HyHEL-10	HEW Lysozyme	4.00E-11	7.00E-11	1750000	1430000
3HFM_HL_Y	LY75A	1.64E-04	1.00E-04	0.22	9761468	HyHEL-10	HEW Lysozyme	2.30E-10	7.00E-11	700000	1430000
3HFM_HL_Y	TY89A	1.13E-04	1.00E-04	0.05	9761468	HyHEL-10	HEW Lysozyme	7.00E-11	7.00E-11	1580000	1430000
3HFM_HL_Y	NY93A	1.50E-04	1.00E-04	0.18	9761468	HyHEL-10	HEW Lysozyme	1.00E-10	7.00E-11	1430000	1430000
3HFM_HL_Y	IY98A	9.10E-05	1.00E-04	-0.04	9761468	HyHEL-10	HEW Lysozyme	7.00E-11	7.00E-11	1380000	1430000
3HFM_HL_Y	SY100A	1.60E-04	1.00E-04	0.2	9761468	HyHEL-10	HEW Lysozyme	1.10E-10	7.00E-11	1430000	1430000
3HFM_HL_Y	DY101A	2.90E-04	1.00E-04	0.46	9761468	HyHEL-10	HEW Lysozyme	3.50E-10	7.00E-11	830000	1430000
1DAN_HL_UT	EU208A	1.82E-03	2.10E-03	-0.06	7654692	Factor VIIa	Tissue factor	6.11E-09	6.16E-09	295000	340000
1DAN_HL_UT	VU207A	1.76E-03	2.10E-03	-0.08	7654692	Factor VIIa	Tissue factor	4.48E-09	6.16E-09	396000	340000
1DAN_HL_UT	TU203A	1.98E-03	2.10E-03	-0.03	7654692	Factor VIIa	Tissue factor	7.74E-09	6.16E-09	256000	340000
1DAN_HL_UT	KU201A,DU204A	2.18E-03	2.10E-03	0.02	7654692	Factor VIIa	Tissue factor	6.62E-09	6.16E-09	325000	340000
1DAN_HL_UT	NU199A,RU200A	2.86E-03	2.10E-03	0.13	7654692	Factor VIIa	Tissue factor	1.21E-08	6.16E-09	234000	340000
1DAN_HL_UT	TU197A,VU198A	2.07E-03	2.10E-03	-0.01	7654692	Factor VIIa	Tissue factor	4.79E-09	6.16E-09	434000	340000
1DAN_HL_UT	SU195A	2.11E-03	2.10E-03	0	7654692	Factor VIIa	Tissue factor	6.13E-09	6.16E-09	340000	340000
1DAN_HL_UT	SU195A,RU196A	3.37E-03	2.10E-03	0.21	7654692	Factor VIIa	Tissue factor	1.81E-08	6.16E-09	184000	340000
1DAN_HL_UT	YU185A	1.78E-03	2.10E-03	-0.07	7654692	Factor VIIa	Tissue factor	3.53E-09	6.16E-09	499000	340000
1DAN_HL_UT	EU183A,NU184A	2.14E-03	2.10E-03	0.01	7654692	Factor VIIa	Tissue factor	5.26E-09	6.16E-09	402000	340000
1DAN_HL_UT	KU181A	2.42E-03	2.10E-03	0.06	7654692	Factor VIIa	Tissue factor	6.34E-09	6.16E-09	376000	340000
1DAN_HL_UT	LU176A	2.01E-03	2.10E-03	-0.02	7654692	Factor VIIa	Tissue factor	7.05E-09	6.16E-09	282000	340000
1DAN_HL_UT	NU173A,EU174A	2.40E-03	2.10E-03	0.06	7654692	Factor VIIa	Tissue factor	5.91E-09	6.16E-09	404000	340000
1DAN_HL_UT	TU172A	1.90E-03	2.10E-03	-0.04	7654692	Factor VIIa	Tissue factor	5.90E-09	6.16E-09	318000	340000
1DAN_HL_UT	KU169A	2.00E-03	2.10E-03	-0.02	7654692	Factor VIIa	Tissue factor	7.50E-09	6.16E-09	261000	340000
1DAN_HL_UT	TU167A	2.71E-03	2.10E-03	0.11	7654692	Factor VIIa	Tissue factor	8.81E-09	6.16E-09	311000	340000
1DAN_HL_UT	KU165A,KU166A	1.69E-03	2.10E-03	-0.09	7654692	Factor VIIa	Tissue factor	4.11E-09	6.16E-09	352000	340000
1DAN_HL_UT	GU164R	2.07E-03	2.10E-03	-0.01	7654692	Factor VIIa	Tissue factor	4.68E-09	6.16E-09	439000	340000
1DAN_HL_UT	SU163A	1.93E-03	2.10E-03	-0.04	7654692	Factor VIIa	Tissue factor	6.40E-09	6.16E-09	300000	340000
1DAN_HL_UT	WU158F	1.70E-03	2.10E-03	-0.09	7654692	Factor VIIa	Tissue factor	7.58E-09	6.16E-09	224000	340000
1DAN_HL_UT	YU156L	1.95E-03	2.10E-03	-0.03	7654692	Factor VIIa	Tissue factor	8.03E-09	6.16E-09	239000	340000
1DAN_HL_UT	IU152A	2.58E-03	2.10E-03	0.09	7654692	Factor VIIa	Tissue factor	8.33E-09	6.16E-09	306000	340000
1DAN_HL_UT	KU149A,DU150A	1.63E-03	2.10E-03	-0.11	7654692	Factor VIIa	Tissue factor	5.19E-09	6.16E-09	309000	340000
1DAN_HL_UT	DU145A	1.37E-03	2.10E-03	-0.19	7654692	Factor VIIa	Tissue factor	6.05E-09	6.16E-09	225000	340000
1DAN_HL_UT	RU144A	2.14E-03	2.10E-03	0.01	7654692	Factor VIIa	Tissue factor	6.13E-09	6.16E-09	337000	340000
1DAN_HL_UT	FU140A	1.86E-02	2.10E-03	0.95	7654692	Factor VIIa	Tissue factor	5.36E-08	6.16E-09	334000	340000
1DAN_HL_UT	TU139A	2.09E-03	2.10E-03	0	7654692	Factor VIIa	Tissue factor	5.99E-09	6.16E-09	342000	340000
1DAN_HL_UT	RU136A,NU137A,NU138A	1.73E-03	2.10E-03	-0.08	7654692	Factor VIIa	Tissue factor	8.73E-09	6.16E-09	196000	340000
1DAN_HL_UT	RU135A	3.11E-03	2.10E-03	0.17	7654692	Factor VIIa	Tissue factor	1.48E-08	6.16E-09	201000	340000
1DAN_HL_UT	LU133A	1.68E-03	2.10E-03	-0.1	7654692	Factor VIIa	Tissue factor	5.88E-09	6.16E-09	279000	340000
1DAN_HL_UT	EU130A,RU131F	2.08E-03	2.10E-03	0	7654692	Factor VIIa	Tissue factor	5.94E-09	6.16E-09	342000	340000
1DAN_HL_UT	DU129A	2.18E-03	2.10E-03	0.02	7654692	Factor VIIa	Tissue factor	5.89E-09	6.16E-09	363000	340000
1DAN_HL_UT	EU128A	2.15E-03	2.10E-03	0.01	7654692	Factor VIIa	Tissue factor	7.12E-09	6.16E-09	294000	340000
1DAN_HL_UT	KU122A	2.07E-03	2.10E-03	-0.01	7654692	Factor VIIa	Tissue factor	5.02E-09	6.16E-09	409000	340000
1DAN_HL_UT	QU114A,EU117A	1.74E-03	2.10E-03	-0.08	7654692	Factor VIIa	Tissue factor	6.52E-09	6.16E-09	260000	340000
1DAN_HL_UT	NU107A,QU110A	4.55E-03	2.10E-03	0.34	7654692	Factor VIIa	Tissue factor	1.24E-08	6.16E-09	376000	340000
1DAN_HL_UT	LU104A,EU105A	1.88E-03	2.10E-03	-0.05	7654692	Factor VIIa	Tissue factor	2.82E-09	6.16E-09	666000	340000
1DAN_HL_UT	EU99A	2.07E-03	2.10E-03	-0.01	7654692	Factor VIIa	Tissue factor	4.58E-09	6.16E-09	448000	340000
1DAN_HL_UT	YU94A	6.00E-03	2.10E-03	0.46	7654692	Factor VIIa	Tissue factor	3.47E-08	6.16E-09	171000	340000
1DAN_HL_UT	KT68A	2.42E-03	2.10E-03	0.06	7654692	Factor VIIa	Tissue factor	5.47E-09	6.16E-09	439000	340000
1DAN_HL_UT	KT68A,QT69A	1.88E-03	2.10E-03	-0.05	7654692	Factor VIIa	Tissue factor	4.35E-09	6.16E-09	430000	340000
1DAN_HL_UT	KT65A,DT66A	6.85E-04	2.10E-03	-0.49	7654692	Factor VIIa	Tissue factor	2.63E-09	6.16E-09	256000	340000
1DAN_HL_UT	DT61A,ET62A	2.05E-03	2.10E-03	-0.01	7654692	Factor VIIa	Tissue factor	1.03E-08	6.16E-09	175000	340000
1DAN_HL_UT	DT58E	3.08E-02	2.10E-03	1.17	7654692	Factor VIIa	Tissue factor	6.33E-08	6.16E-09	479000	340000
1DAN_HL_UT	DT58A	4.97E-02	2.10E-03	1.37	7654692	Factor VIIa	Tissue factor	1.77E-07	6.16E-09	265000	340000
1DAN_HL_UT	DT54A,ET56A	3.95E-03	2.10E-03	0.27	7654692	Factor VIIa	Tissue factor	1.28E-08	6.16E-09	299000	340000
1DAN_HL_UT	TT52A	2.07E-03	2.10E-03	-0.01	7654692	Factor VIIa	Tissue factor	1.22E-08	6.16E-09	173000	340000
1DAN_HL_UT	FT50A	3.99E-03	2.10E-03	0.28	7654692	Factor VIIa	Tissue factor	1.29E-08	6.16E-09	302000	340000
1DAN_HL_UT	KT48A	2.70E-03	2.10E-03	0.11	7654692	Factor VIIa	Tissue factor	1.24E-08	6.16E-09	211000	340000
1DAN_HL_UT	ST47A	2.07E-03	2.10E-03	-0.01	7654692	Factor VIIa	Tissue factor	6.63E-09	6.16E-09	314000	340000
1DAN_HL_UT	KT46A	2.16E-03	2.10E-03	0.01	7654692	Factor VIIa	Tissue factor	9.11E-09	6.16E-09	233000	340000
1DAN_HL_UT	KT46A,KT48A	1.51E-02	2.10E-03	0.86	7654692	Factor VIIa	Tissue factor	4.19E-08	6.16E-09	322000	340000
1DAN_HL_UT	WT45F	5.45E-02	2.10E-03	1.41	7654692	Factor VIIa	Tissue factor	5.26E-08	6.16E-09	560000	340000
1DAN_HL_UT	DT44A	5.77E-03	2.10E-03	0.44	7654692	Factor VIIa	Tissue factor	2.13E-08	6.16E-09	265000	340000
1DAN_HL_UT	ST42A	1.95E-03	2.10E-03	-0.03	7654692	Factor VIIa	Tissue factor	5.48E-09	6.16E-09	352000	340000
1DAN_HL_UT	KT41A	3.01E-03	2.10E-03	0.16	7654692	Factor VIIa	Tissue factor	1.06E-08	6.16E-09	276000	340000
1DAN_HL_UT	KT41A,DT44A	5.25E-02	2.10E-03	1.4	7654692	Factor VIIa	Tissue factor	8.74E-08	6.16E-09	479000	340000
1DAN_HL_UT	QT37A	4.56E-03	2.10E-03	0.34	7654692	Factor VIIa	Tissue factor	1.55E-08	6.16E-09	288000	340000
1DAN_HL_UT	KT28A	2.08E-03	2.10E-03	0	7654692	Factor VIIa	Tissue factor	7.50E-09	6.16E-09	273000	340000
1DAN_HL_UT	ET26A	2.09E-03	2.10E-03	0	7654692	Factor VIIa	Tissue factor	7.31E-09	6.16E-09	280000	340000
1DAN_HL_UT	WT25F	8.93E-04	2.10E-03	-0.37	7654692	Factor VIIa	Tissue factor	1.74E-08	6.16E-09	50300	340000
1DAN_HL_UT	ET24A	5.51E-03	2.10E-03	0.42	7654692	Factor VIIa	Tissue factor	1.87E-08	6.16E-09	292000	340000
1DAN_HL_UT	IT22A	6.53E-03	2.10E-03	0.49	7654692	Factor VIIa	Tissue factor	1.83E-08	6.16E-09	346000	340000
1DAN_HL_UT	TT21A	2.06E-03	2.10E-03	-0.01	7654692	Factor VIIa	Tissue factor	4.71E-09	6.16E-09	438000	340000
1DAN_HL_UT	KT20R	4.23E-02	2.10E-03	1.3	7654692	Factor VIIa	Tissue factor	1.06E-07	6.16E-09	394000	340000
1DAN_HL_UT	KT20A	1.30E-02	2.10E-03	0.79	7654692	Factor VIIa	Tissue factor	4.86E-07	6.16E-09	27000	340000
1DAN_HL_UT	NT18A	1.76E-03	2.10E-03	-0.08	7654692	Factor VIIa	Tissue factor	8.35E-09	6.16E-09	211000	340000
1DAN_HL_UT	TT17A	2.55E-03	2.10E-03	0.08	7654692	Factor VIIa	Tissue factor	7.55E-09	6.16E-09	337000	340000
1DAN_HL_UT	KT15A	1.25E-03	2.10E-03	-0.23	7654692	Factor VIIa	Tissue factor	3.15E-09	6.16E-09	389000	340000
1DAN_HL_UT	WT14F	1.24E-03	2.10E-03	-0.23	7654692	Factor VIIa	Tissue factor	1.98E-08	6.16E-09	63900	340000
2VLR_ABC_DE	AE99S	1.60E-01	2.90E-01	-0.26	18275829	HL-A2-flu	JM22	5.20E-06	4.90E-06	31000	59000
2VLJ_ABC_DE	IE53V	1.30E-01	1.60E-01	-0.09	18275829	HL-A2-flu	JM22	7.30E-06	5.20E-06	17100	31000
2VLJ_ABC_DE	IE53L	4.00E-01	1.60E-01	0.4	18275829	HL-A2-flu	JM22	5.70E-05	5.20E-06	7000	31000
2VLJ_ABC_DE	NE55A	6.30E-01	1.60E-01	0.6	18275829	HL-A2-flu	JM22	3.50E-05	5.20E-06	18000	31000
2VLJ_ABC_DE	NE55D	3.80E-01	1.60E-01	0.38	18275829	HL-A2-flu	JM22	1.20E-05	5.20E-06	32300	31000
2VLJ_ABC_DE	DE56A	2.50E-01	1.60E-01	0.19	18275829	HL-A2-flu	JM22	6.50E-06	5.20E-06	38000	31000
2VLJ_ABC_DE	QE58A	3.40E-01	1.60E-01	0.33	18275829	HL-A2-flu	JM22	1.20E-05	5.20E-06	28000	31000
2VLJ_ABC_DE	QE58E	2.60E-01	1.60E-01	0.21	18275829	HL-A2-flu	JM22	5.20E-06	5.20E-06	50000	31000
2VLJ_ABC_DE	SE99A	2.90E-01	1.60E-01	0.26	18275829	HL-A2-flu	JM22	4.90E-06	5.20E-06	59000	31000
2VLJ_ABC_DE	YE101F	2.10E-01	1.60E-01	0.12	18275829	HL-A2-flu	JM22	1.20E-05	5.20E-06	18000	31000
2VLJ_ABC_DE	SD31A	2.00E-01	1.60E-01	0.1	18275829	HL-A2-flu	JM22	1.50E-05	5.20E-06	13000	31000
2VLJ_ABC_DE	SD32A	4.60E-01	1.60E-01	0.46	18275829	HL-A2-flu	JM22	3.00E-05	5.20E-06	15000	31000
2VLJ_ABC_DE	QD34A	1.03E+00	1.60E-01	0.81	18275829	HL-A2-flu	JM22	2.70E-05	5.20E-06	38000	31000
