# Supplementary material for: Characterizing Changes in the Rate of Protein-Protein Dissociation upon Interface Mutation Using Hotspot Energy and Organization
Source: PLoS Comput Biol. 2013 Sep 5;9(9):e1003216. doi: 10.1371/journal.pcbi.1003216 (PMC3764008; doi:10.1371/journal.pcbi.1003216)
Supplement: Dataset S2 — CDS1 (534 stabilizing vs. neutral to destabilizing mutants). (CSV) [file pcbi.1003216.s002.csv]

Complex PDB / Chains	Mutation(s)_PDB	Location(s)	koff_mut (s^(-1))	koff_wt (s^(-1))	?log10(Koff)	Reference	Protein 1	Protein 2
1TM1_E_I	YI61A	COR	2.56E-04	1.06E-05	1.38	10065709	Subtilisin BPN	Chymotrypsin inhibitor 2
1TM1_E_I	YI61G	COR	1.88E-02	1.06E-05	3.25	10065709	Subtilisin BPN	Chymotrypsin inhibitor 2
1TM1_E_I	RI65A	SUP	3.47E-04	6.10E-06	1.75	10065709	Subtilisin BPN	Chymotrypsin inhibitor 2
1TM1_E_I	RI67A	SUP	3.15E-04	6.10E-06	1.71	10065709	Subtilisin BPN	Chymotrypsin inhibitor 2
1TM1_E_I	RI67C	SUP	3.03E-04	6.10E-06	1.7	10065709	Subtilisin BPN	Chymotrypsin inhibitor 2
1TM1_E_I	RI67A,RI65A	SUP,SUP	7.92E-03	1.06E-05	2.87	10065709	Subtilisin BPN	Chymotrypsin inhibitor 2
1TM1_E_I	TI58D	COR	3.40E-05	3.90E-06	0.94	7947796	Subtilisin BPN	Chymotrypsin inhibitor 2
1TM1_E_I	TI58A	COR	2.06E-04	3.90E-06	1.72	7947796	Subtilisin BPN	Chymotrypsin inhibitor 2
1TM1_E_I	TI58D,EI60A	COR,COR	1.07E-05	3.90E-06	0.44	7947796	Subtilisin BPN	Chymotrypsin inhibitor 2
2SIC_E_I	MI73E	COR	1.10E-04	9.00E-05	0.09	8276767	Subtilisin BPN	Streptomyces subtilisin inhibitor
2SIC_E_I	MI73D	COR	2.60E-04	9.00E-05	0.46	8276767	Subtilisin BPN	Streptomyces subtilisin inhibitor
2SIC_E_I	MI73H	COR	4.10E-04	9.00E-05	0.66	8276767	Subtilisin BPN	Streptomyces subtilisin inhibitor
2SIC_E_I	MI73G	COR	1.30E-04	9.00E-05	0.16	8276767	Subtilisin BPN	Streptomyces subtilisin inhibitor
2SIC_E_I	MI73A	COR	1.40E-04	9.00E-05	0.19	8276767	Subtilisin BPN	Streptomyces subtilisin inhibitor
2SIC_E_I	MI73L	COR	2.10E-04	9.00E-05	0.37	8276767	Subtilisin BPN	Streptomyces subtilisin inhibitor
2SIC_E_I	MI73V	COR	3.50E-04	9.00E-05	0.59	8276767	Subtilisin BPN	Streptomyces subtilisin inhibitor
2SIC_E_I	MI73I	COR	1.70E-03	9.00E-05	1.28	8276767	Subtilisin BPN	Streptomyces subtilisin inhibitor
1IAR_A_B	IA5A	COR	1.40E-02	2.10E-03	0.82	9050834	Interleukin-4	Interleukin-4 receptor
1IAR_A_B	IA5R	COR	8.70E-03	2.10E-03	0.62	9050834	Interleukin-4	Interleukin-4 receptor
1IAR_A_B	TA6D	SUP	1.50E-02	2.10E-03	0.85	9050834	Interleukin-4	Interleukin-4 receptor
1IAR_A_B	QA8A	RIM	2.50E-03	2.10E-03	0.08	9050834	Interleukin-4	Interleukin-4 receptor
1IAR_A_B	EA9Q	COR	2.70E-01	2.10E-03	2.11	9050834	Interleukin-4	Interleukin-4 receptor
1IAR_A_B	TA13A	SUP	7.10E-03	2.10E-03	0.53	9050834	Interleukin-4	Interleukin-4 receptor
1IAR_A_B	NA15A	SUR	2.30E-03	2.10E-03	0.04	9050834	Interleukin-4	Interleukin-4 receptor
1IAR_A_B	RA53Q	COR	7.30E-03	2.10E-03	0.54	9050834	Interleukin-4	Interleukin-4 receptor
1IAR_A_B	QA78A	COR	2.20E-03	2.10E-03	0.02	9050834	Interleukin-4	Interleukin-4 receptor
1IAR_A_B	QA78E	COR	2.70E-03	2.10E-03	0.11	9050834	Interleukin-4	Interleukin-4 receptor
1IAR_A_B	RA81A	RIM	2.80E-03	2.10E-03	0.13	9050834	Interleukin-4	Interleukin-4 receptor
1IAR_A_B	RA81E	RIM	6.10E-03	2.10E-03	0.46	9050834	Interleukin-4	Interleukin-4 receptor
1IAR_A_B	KA84A	COR	2.90E-03	2.10E-03	0.14	9050834	Interleukin-4	Interleukin-4 receptor
1IAR_A_B	KA84D	COR	9.30E-03	2.10E-03	0.65	9050834	Interleukin-4	Interleukin-4 receptor
1IAR_A_B	RA85A	COR	2.70E-03	2.10E-03	0.11	9050834	Interleukin-4	Interleukin-4 receptor
1IAR_A_B	RA85E	COR	4.60E-03	2.10E-03	0.34	9050834	Interleukin-4	Interleukin-4 receptor
1IAR_A_B	RA88Q	COR	1.40E-01	2.10E-03	1.82	9050834	Interleukin-4	Interleukin-4 receptor
1IAR_A_B	RA88A	COR	7.60E-01	2.10E-03	2.56	9050834	Interleukin-4	Interleukin-4 receptor
1IAR_A_B	NA89A	SUP	2.70E-02	2.10E-03	1.11	9050834	Interleukin-4	Interleukin-4 receptor
1IAR_A_B	WA91A	COR	6.10E-03	2.10E-03	0.46	9050834	Interleukin-4	Interleukin-4 receptor
1IAR_A_B	WA91D	COR	8.50E-03	2.10E-03	0.61	9050834	Interleukin-4	Interleukin-4 receptor
1BRS_A_D	KA27A	COR	4.50E-03	3.73E-06	3.08	7739054	Barnase	Barstar
1BRS_A_D	RA59A	COR	2.40E-03	3.73E-06	2.81	7739054	Barnase	Barstar
1BRS_A_D	RA83Q	COR	1.00E-02	3.73E-06	3.43	7739054	Barnase	Barstar
1BRS_A_D	RA87A	SUP	1.70E-02	3.73E-06	3.66	7739054	Barnase	Barstar
1BRS_A_D	HA102A	COR	1.29E-01	3.73E-06	4.54	7739054	Barnase	Barstar
1BRS_A_D	YD29A	RIM	1.00E-03	3.73E-06	2.43	7739054	Barnase	Barstar
1BRS_A_D	DD35A	COR	3.80E-03	3.73E-06	3.01	7739054	Barnase	Barstar
1BRS_A_D	WD38F	COR	7.00E-05	3.73E-06	1.27	7739054	Barnase	Barstar
1BRS_A_D	DD39A	COR	9.00E-01	3.73E-06	5.38	7739054	Barnase	Barstar
1BRS_A_D	TD42A	COR	7.20E-05	3.73E-06	1.29	7739054	Barnase	Barstar
1BRS_A_D	ED76A	RIM	2.10E-05	3.73E-06	0.75	7739054	Barnase	Barstar
1BRS_A_D	ED80A	SUR	5.20E-06	3.73E-06	0.14	7739054	Barnase	Barstar
1BRS_A_D	KA27A,YD29A	COR,RIM	9.70E-01	3.73E-06	5.42	7739054	Barnase	Barstar
1BRS_A_D	KA27A,DD35A	COR,COR	3.60E+00	3.73E-06	5.98	7739054	Barnase	Barstar
1BRS_A_D	KA27A,WD38F	COR,COR	2.10E-02	3.73E-06	3.75	7739054	Barnase	Barstar
1BRS_A_D	KA27A,DD39A	COR,COR	6.80E-01	3.73E-06	5.26	7739054	Barnase	Barstar
1BRS_A_D	KA27A,TD42A	COR,COR	6.80E-03	3.73E-06	3.26	7739054	Barnase	Barstar
1BRS_A_D	KA27A,ED76A	COR,RIM	1.30E-02	3.73E-06	3.54	7739054	Barnase	Barstar
1BRS_A_D	KA27A,ED80A	COR,SUR	3.50E-03	3.73E-06	2.97	7739054	Barnase	Barstar
1BRS_A_D	RA59A,YD29A	COR,RIM	2.50E-01	3.73E-06	4.83	7739054	Barnase	Barstar
1BRS_A_D	RA59A,DD35A	COR,COR	1.40E-02	3.73E-06	3.57	7739054	Barnase	Barstar
1BRS_A_D	RA59A,WD38F	COR,COR	1.30E-02	3.73E-06	3.54	7739054	Barnase	Barstar
1BRS_A_D	RA59A,TD42A	COR,COR	2.30E-02	3.73E-06	3.79	7739054	Barnase	Barstar
1BRS_A_D	RA59A,ED76A	COR,RIM	1.60E-03	3.73E-06	2.63	7739054	Barnase	Barstar
1BRS_A_D	RA59A,ED80A	COR,SUR	2.00E-03	3.73E-06	2.73	7739054	Barnase	Barstar
1BRS_A_D	RA83Q,YD29A	COR,RIM	1.10E+00	3.73E-06	5.47	7739054	Barnase	Barstar
1BRS_A_D	RA83Q,DD35A	COR,COR	7.10E+00	3.73E-06	6.28	7739054	Barnase	Barstar
1BRS_A_D	RA83Q,WD38F	COR,COR	9.10E-02	3.73E-06	4.39	7739054	Barnase	Barstar
1BRS_A_D	RA83Q,DD39A	COR,COR	5.30E-02	3.73E-06	4.15	7739054	Barnase	Barstar
1BRS_A_D	RA83Q,TD42A	COR,COR	3.50E-02	3.73E-06	3.97	7739054	Barnase	Barstar
1BRS_A_D	RA83Q,ED76A	COR,RIM	3.40E-02	3.73E-06	3.96	7739054	Barnase	Barstar
1BRS_A_D	RA83Q,ED80A	COR,SUR	1.10E-02	3.73E-06	3.47	7739054	Barnase	Barstar
1BRS_A_D	RA87A,YD29A	SUP,RIM	1.30E+00	3.73E-06	5.54	7739054	Barnase	Barstar
1BRS_A_D	RA87A,WD38F	SUP,COR	2.75E-01	3.73E-06	4.87	7739054	Barnase	Barstar
1BRS_A_D	RA87A,DD39A	SUP,COR	3.00E-01	3.73E-06	4.91	7739054	Barnase	Barstar
1BRS_A_D	RA87A,TD42A	SUP,COR	3.10E-01	3.73E-06	4.92	7739054	Barnase	Barstar
1BRS_A_D	RA87A,ED76A	SUP,RIM	7.40E-02	3.73E-06	4.3	7739054	Barnase	Barstar
1BRS_A_D	RA87A,ED80A	SUP,SUR	2.40E-02	3.73E-06	3.81	7739054	Barnase	Barstar
1BRS_A_D	HA102A,YD29A	COR,RIM	1.50E-01	3.73E-06	4.6	7739054	Barnase	Barstar
1BRS_A_D	HA102A,YD29F	COR,RIM	4.50E-02	3.73E-06	4.08	7739054	Barnase	Barstar
1BRS_A_D	HA102A,WD38F	COR,COR	1.28E+00	3.73E-06	5.54	7739054	Barnase	Barstar
1BRS_A_D	HA102A,DD39A	COR,COR	1.70E+01	3.73E-06	6.66	7739054	Barnase	Barstar
1BRS_A_D	HA102A,TD42A	COR,COR	2.40E+00	3.73E-06	5.81	7739054	Barnase	Barstar
1BRS_A_D	HA102A,ED76A	COR,RIM	5.90E-01	3.73E-06	5.2	7739054	Barnase	Barstar
1BRS_A_D	HA102A,ED80A	COR,SUR	1.80E-01	3.73E-06	4.68	7739054	Barnase	Barstar
1B2U_A_D	AA27K	SUP	3.80E-03	3.60E+00	-2.98	7739054	Barnase	Barstar
1B2U_A_D	AD36D	COR	4.50E-03	3.60E+00	-2.9	7739054	Barnase	Barstar
1B2U_A_D	AA27K,AD36D	SUP,COR	3.70E-06	3.60E+00	-5.99	7739054	Barnase	Barstar
1B2S_A_D	AA27K	SUP	7.20E-05	6.80E-03	-1.98	7739054	Barnase	Barstar
1B2S_A_D	AA27K,AD43T	SUP,RIM	3.70E-06	6.80E-03	-3.26	7739054	Barnase	Barstar
1B3S_A_D	AA102H	COR	2.40E-06	4.50E-02	-4.27	7739054	Barnase	Barstar
1B3S_A_D	FD30Y	RIM	1.29E-01	4.50E-02	0.46	7739054	Barnase	Barstar
1B3S_A_D	AA102H,FD30Y	COR,RIM	3.70E-06	4.50E-02	-4.09	7739054	Barnase	Barstar
1BRS_A_D	DD35A	COR	2.73E-02	1.15E-04	2.38	Water-mediated interaction at a protein-protein interface, Chemical Physics, Volume 307, Issues 2-3, 2004	Barnase	Barstar
1BRS_A_D	DD39A	COR	4.57E-01	1.15E-04	3.6	Water-mediated interaction at a protein-protein interface, Chemical Physics, Volume 307, Issues 2-3, 2004	Barnase	Barstar
1BRS_A_D	ED76A	RIM	4.75E-04	1.15E-04	0.62	Water-mediated interaction at a protein-protein interface, Chemical Physics, Volume 307, Issues 2-3, 2004	Barnase	Barstar
1BRS_A_D	ED80A	SUR	2.28E-04	1.15E-04	0.3	Water-mediated interaction at a protein-protein interface, Chemical Physics, Volume 307, Issues 2-3, 2004	Barnase	Barstar
1BRS_A_D	KA27A	COR	6.60E-03	8.00E-06	2.92	8494892	Barnase	Barstar
1BRS_A_D	WA35F	SUP	8.00E-05	8.00E-06	1	8494892	Barnase	Barstar
1BRS_A_D	NA58A	SUP	6.40E-04	8.00E-06	1.9	8494892	Barnase	Barstar
1BRS_A_D	RA59A	COR	3.70E-03	8.00E-06	2.67	8494892	Barnase	Barstar
1BRS_A_D	EA60A	RIM	3.40E-05	8.00E-06	0.63	8494892	Barnase	Barstar
1BRS_A_D	EA73A	SUP	7.40E-04	8.00E-06	1.97	8494892	Barnase	Barstar
1BRS_A_D	RA87A	SUP	6.70E-02	8.00E-06	3.92	8494892	Barnase	Barstar
1BRS_A_D	HA102A	COR	2.20E-01	8.00E-06	4.44	8494892	Barnase	Barstar
1BRS_A_D	KA27A	COR	6.10E-03	1.50E-05	2.61	8494892	Barnase	Barstar
1BRS_A_D	WA35F	SUP	9.60E-05	1.50E-05	0.81	8494892	Barnase	Barstar
1BRS_A_D	DA54A	INT	1.80E-05	1.50E-05	0.08	8494892	Barnase	Barstar
1BRS_A_D	NA58A	SUP	9.10E-04	1.50E-05	1.78	8494892	Barnase	Barstar
1BRS_A_D	RA59A	COR	6.50E-03	1.50E-05	2.64	8494892	Barnase	Barstar
1BRS_A_D	EA60A	RIM	1.30E-04	1.50E-05	0.94	8494892	Barnase	Barstar
1BRS_A_D	EA73A	SUP	2.60E-03	1.50E-05	2.24	8494892	Barnase	Barstar
1BRS_A_D	HA102A	COR	3.50E-01	1.50E-05	4.37	8494892	Barnase	Barstar
2B42_A_B	HA374A	COR	1.59E-03	3.60E-04	0.65	16279951	TAXI-I	B. subtilis endoxylanase
2B42_A_B	HA374Q	COR	1.18E-03	3.60E-04	0.52	16279951	TAXI-I	B. subtilis endoxylanase
2B42_A_B	HA374K	COR	3.44E-03	3.60E-04	0.98	16279951	TAXI-I	B. subtilis endoxylanase
2GOX_A_B	RB131A	COR	6.87E-02	5.63E-04	2.09	18687868	Complement C3d	Fibrinogen-binding protein Efb-C
2GOX_A_B	NB138A	COR	2.14E-02	5.63E-04	1.58	18687868	Complement C3d	Fibrinogen-binding protein Efb-C
3D5S_A_C	AC41R	COR	5.63E-04	6.87E-02	-2.09	18687868	Complement C3d	Fibrinogen-binding protein Efb-C
3D5R_A_C	AC48N	COR	5.63E-04	2.14E-02	-1.58	18687868	Complement C3d	Fibrinogen-binding protein Efb-C
3BP8_A_C	FA136A	SUP	1.30E-02	3.85E-03	0.53	18319344	Mlc transcription regulator	PTS glucose-specific enzyme EIICB
3BP8_A_C	AC63F	COR	8.79E-03	3.85E-03	0.36	18319344	Mlc transcription regulator	PTS glucose-specific enzyme EIICB
2VIS_AB_C	IC131T	COR	1.10E-04	2.16E-03	-1.29	9461077	IgG1 lambda FAB	Flu virus hemagglutinin
2VIR_AB_C	TC131I	COR	2.16E-03	1.10E-04	1.29	9461077	IgG1 lambda FAB	Flu virus hemagglutinin
2WPT_A_B	DA33L	SUP	3.80E-03	7.30E-01	-2.28	9718299	Colicin E2 immunity protein	Colicin E9 DNase
2WPT_A_B	EA39H	INT	8.80E-01	7.30E-01	0.08	9718299	Colicin E2 immunity protein	Colicin E9 DNase
2WPT_A_B	NA34V,RA38T	COR,RIM	1.80E-02	7.30E-01	-1.61	9718299	Colicin E2 immunity protein	Colicin E9 DNase
2WPT_A_B	DA33L,NA34V,RA38T	SUP,COR,RIM	3.70E-05	7.30E-01	-4.3	9718299	Colicin E2 immunity protein	Colicin E9 DNase
2WPT_A_B	NA34V,RA38T,RA42E	COR,RIM,SUR	1.20E-02	7.30E-01	-1.78	9718299	Colicin E2 immunity protein	Colicin E9 DNase
2WPT_A_B	NA34V,RA38T,EA39H,RA42E	COR,RIM,INT,SUR	1.30E-02	7.30E-01	-1.75	9718299	Colicin E2 immunity protein	Colicin E9 DNase
2WPT_A_B	EA30A	RIM	2.80E-07	7.30E-01	-6.42	9718299	Colicin E2 immunity protein	Colicin E9 DNase
2WPT_A_B	DA33A	SUP	1.20E-08	7.30E-01	-7.78	9718299	Colicin E2 immunity protein	Colicin E9 DNase
2WPT_A_B	NA34A	COR	7.90E-09	7.30E-01	-7.97	9718299	Colicin E2 immunity protein	Colicin E9 DNase
2WPT_A_B	VA37A	SUP	9.30E-06	7.30E-01	-4.89	9718299	Colicin E2 immunity protein	Colicin E9 DNase
2WPT_A_B	RA38A	RIM	2.30E-09	7.30E-01	-8.5	9718299	Colicin E2 immunity protein	Colicin E9 DNase
2WPT_A_B	EA41A	COR	3.00E-05	7.30E-01	-4.39	9718299	Colicin E2 immunity protein	Colicin E9 DNase
2WPT_A_B	RA42A	SUR	1.00E-08	7.30E-01	-7.86	9718299	Colicin E2 immunity protein	Colicin E9 DNase
2WPT_A_B	SA50A	COR	9.00E-07	7.30E-01	-5.91	9718299	Colicin E2 immunity protein	Colicin E9 DNase
2WPT_A_B	PA56A	SUP	2.10E-06	7.30E-01	-5.54	9718299	Colicin E2 immunity protein	Colicin E9 DNase
2WPT_A_B	RB54A	COR	6.92E+00	9.00E-01	0.89	18471830	Colicin E2 immunity protein	Colicin E9 DNase
2WPT_A_B	NB72A	COR	1.08E+01	9.00E-01	1.08	18471830	Colicin E2 immunity protein	Colicin E9 DNase
2WPT_A_B	NB75A	SUP	3.76E+01	9.00E-01	1.62	18471830	Colicin E2 immunity protein	Colicin E9 DNase
2WPT_A_B	FB86A	COR	5.49E+01	9.00E-01	1.79	18471830	Colicin E2 immunity protein	Colicin E9 DNase
2WPT_A_B	TB87A	SUP	1.03E+00	9.00E-01	0.06	18471830	Colicin E2 immunity protein	Colicin E9 DNase
2WPT_A_B	VB98A	SUP	1.05E+00	9.00E-01	0.07	18471830	Colicin E2 immunity protein	Colicin E9 DNase
2VLP_A_B	AB54R	INT	2.36E-06	3.54E-05	-1.18	18471830	Colicin E9 immunity protein	Colicin E9 DNase
2VLN_A_B	AB75N	SUP	2.36E-06	1.68E-04	-1.85	18471830	Colicin E9 immunity protein	Colicin E9 DNase
2VLQ_A_B	AB86F	COR	2.36E-06	1.80E-03	-2.88	18471830	Colicin E9 immunity protein	Colicin E9 DNase
2VLO_A_B	AB97K	SUP	2.36E-06	3.05E-05	-1.11	18471830	Colicin E9 immunity protein	Colicin E9 DNase
1EMV_A_B	RB54A	COR	3.54E-05	2.36E-06	1.18	18471830	Colicin E9 immunity protein	Colicin E9 DNase
1EMV_A_B	NB72A	COR	1.28E-05	2.36E-06	0.73	18471830	Colicin E9 immunity protein	Colicin E9 DNase
1EMV_A_B	NB75A	SUP	1.68E-04	2.36E-06	1.85	18471830	Colicin E9 immunity protein	Colicin E9 DNase
1EMV_A_B	FB86A	COR	1.80E-03	2.36E-06	2.88	18471830	Colicin E9 immunity protein	Colicin E9 DNase
1EMV_A_B	TB87A	SUP	2.44E-06	2.36E-06	0.01	18471830	Colicin E9 immunity protein	Colicin E9 DNase
1EMV_A_B	KB97A	COR	3.05E-05	2.36E-06	1.11	18471830	Colicin E9 immunity protein	Colicin E9 DNase
1EMV_A_B	VB98A	SUP	1.45E-05	2.36E-06	0.79	18471830	Colicin E9 immunity protein	Colicin E9 DNase
1EMV_A_B	FB86A,LA33A	COR,SUP	1.50E-01	2.36E-06	4.8	18471830	Colicin E9 immunity protein	Colicin E9 DNase
1EMV_A_B	FB86A,VA34A	COR,COR	4.97E-03	2.36E-06	3.32	18471830	Colicin E9 immunity protein	Colicin E9 DNase
1EMV_A_B	FB86A,VA37A	COR,SUP	1.70E-03	2.36E-06	2.86	18471830	Colicin E9 immunity protein	Colicin E9 DNase
1EMV_A_B	FB86A,YA54A	COR,COR	3.18E+00	2.36E-06	6.13	18471830	Colicin E9 immunity protein	Colicin E9 DNase
1EMV_A_B	FB86A,YA55A	COR,RIM	3.00E+00	2.36E-06	6.1	18471830	Colicin E9 immunity protein	Colicin E9 DNase
1EMV_A_B	CA23A	COR	6.09E-06	1.83E-06	0.52	9425068	Colicin E9 immunity protein	Colicin E9 DNase
1EMV_A_B	NA24A	RIM	1.98E-06	1.83E-06	0.03	9425068	Colicin E9 immunity protein	Colicin E9 DNase
1EMV_A_B	DA26A	SUR	2.95E-06	1.83E-06	0.21	9425068	Colicin E9 immunity protein	Colicin E9 DNase
1EMV_A_B	TA27A	COR	3.37E-06	1.83E-06	0.27	9425068	Colicin E9 immunity protein	Colicin E9 DNase
1EMV_A_B	SA28A	RIM	1.91E-06	1.83E-06	0.02	9425068	Colicin E9 immunity protein	Colicin E9 DNase
1EMV_A_B	SA29A	RIM	7.13E-06	1.83E-06	0.59	9425068	Colicin E9 immunity protein	Colicin E9 DNase
1EMV_A_B	EA30A	RIM	1.48E-05	1.83E-06	0.91	9425068	Colicin E9 immunity protein	Colicin E9 DNase
1EMV_A_B	EA31A	SUR	2.19E-06	1.83E-06	0.08	9425068	Colicin E9 immunity protein	Colicin E9 DNase
1EMV_A_B	EA32A	SUR	2.44E-06	1.83E-06	0.13	9425068	Colicin E9 immunity protein	Colicin E9 DNase
1EMV_A_B	LA33A	SUP	4.00E-04	1.83E-06	2.34	9425068	Colicin E9 immunity protein	Colicin E9 DNase
1EMV_A_B	VA34A	COR	9.54E-05	1.83E-06	1.72	9425068	Colicin E9 immunity protein	Colicin E9 DNase
1EMV_A_B	KA35A	SUR	2.20E-06	1.83E-06	0.08	9425068	Colicin E9 immunity protein	Colicin E9 DNase
1EMV_A_B	LA36A	INT	4.75E-06	1.83E-06	0.41	9425068	Colicin E9 immunity protein	Colicin E9 DNase
1EMV_A_B	VA37A	SUP	2.09E-05	1.83E-06	1.06	9425068	Colicin E9 immunity protein	Colicin E9 DNase
1EMV_A_B	TA38A	RIM	5.13E-06	1.83E-06	0.45	9425068	Colicin E9 immunity protein	Colicin E9 DNase
1EMV_A_B	EA41A	COR	1.42E-05	1.83E-06	0.89	9425068	Colicin E9 immunity protein	Colicin E9 DNase
1EMV_A_B	EA42A	SUR	3.25E-06	1.83E-06	0.25	9425068	Colicin E9 immunity protein	Colicin E9 DNase
1EMV_A_B	TA44A	INT	2.70E-06	1.83E-06	0.17	9425068	Colicin E9 immunity protein	Colicin E9 DNase
1EMV_A_B	EA45A	SUR	2.04E-06	1.83E-06	0.05	9425068	Colicin E9 immunity protein	Colicin E9 DNase
1EMV_A_B	HA46A	SUP	3.98E-06	1.83E-06	0.34	9425068	Colicin E9 immunity protein	Colicin E9 DNase
1EMV_A_B	PA47A	RIM	2.26E-06	1.83E-06	0.09	9425068	Colicin E9 immunity protein	Colicin E9 DNase
1EMV_A_B	GA49A	SUP	1.22E-05	1.83E-06	0.82	9425068	Colicin E9 immunity protein	Colicin E9 DNase
1EMV_A_B	SA50A	COR	5.14E-05	1.83E-06	1.45	9425068	Colicin E9 immunity protein	Colicin E9 DNase
1EMV_A_B	DA51A	COR	6.11E-03	1.83E-06	3.52	9425068	Colicin E9 immunity protein	Colicin E9 DNase
1EMV_A_B	LA52A	INT	2.87E-06	1.83E-06	0.2	9425068	Colicin E9 immunity protein	Colicin E9 DNase
1EMV_A_B	IA53A	SUP	6.06E-06	1.83E-06	0.52	9425068	Colicin E9 immunity protein	Colicin E9 DNase
1EMV_A_B	YA54A	COR	2.55E-03	1.83E-06	3.14	9425068	Colicin E9 immunity protein	Colicin E9 DNase
1EMV_A_B	YA55A	RIM	2.75E-03	1.83E-06	3.18	9425068	Colicin E9 immunity protein	Colicin E9 DNase
1EMV_A_B	PA56A	RIM	1.30E-05	1.83E-06	0.85	9425068	Colicin E9 immunity protein	Colicin E9 DNase
1EMV_A_B	DA60A	SUR	2.69E-06	1.83E-06	0.17	9425068	Colicin E9 immunity protein	Colicin E9 DNase
1EMV_A_B	SA63A	SUR	4.54E-06	1.83E-06	0.4	9425068	Colicin E9 immunity protein	Colicin E9 DNase
1EMV_A_B	VA68A	INT	1.59E-05	1.83E-06	0.94	9425068	Colicin E9 immunity protein	Colicin E9 DNase
1EMV_A_B	NA69A	SUR	2.46E-06	1.83E-06	0.13	9425068	Colicin E9 immunity protein	Colicin E9 DNase
2GYK_A_B	AA51D	SUP	1.83E-06	6.11E-03	-3.52	9425068	Colicin E9 immunity protein	Colicin E9 DNase
2AJF_A_E	NE479K	COR	2.77E-02	1.16E-03	1.38	15791205	Human Angiotensin-converting enzyme 2	SARS spike protein receptor binding domain
2AJF_A_E	TE487S	COR	1.32E-02	1.16E-03	1.06	15791205	Human Angiotensin-converting enzyme 2	SARS spike protein receptor binding domain
1MQ8_A_B	CB161L,CB299F	INT,INT	4.60E+00	4.30E-01	1.03	12526797	Intercellular adhesion molecule I	Integrin alpha-L
1MQ8_A_B	CB161L,CB299F,KB287C,KB294C	INT,INT,SUR,SUR	1.40E-02	4.30E-01	-1.49	12526797	Intercellular adhesion molecule I	Integrin alpha-L
1MQ8_A_B	CB161L,CB299F,KB160C,TB300C	INT,INT,SUR,SUR	1.20E+00	4.30E-01	0.45	12526797	Intercellular adhesion molecule I	Integrin alpha-L
1MQ8_A_B	CB161L,CB299F,LB289C,KB294C	INT,INT,SUR,SUR	3.60E+00	4.30E-01	0.92	12526797	Intercellular adhesion molecule I	Integrin alpha-L
1MQ8_A_B	CB161L,KB160C	INT,SUR	7.70E-01	4.30E-01	0.25	12526797	Intercellular adhesion molecule I	Integrin alpha-L
1MQ8_A_B	CB299F,TB300C	INT,SUR	7.60E-01	4.30E-01	0.25	12526797	Intercellular adhesion molecule I	Integrin alpha-L
1MAH_A_F	FA297I	SUP	6.00E-03	4.40E-03	0.14	8157652	Acetylcholinesterase	Fasciculin
1MAH_A_F	YA337A	INT	6.80E-03	4.40E-03	0.19	8157652	Acetylcholinesterase	Fasciculin
1MAH_A_F	DA74N	SUP	4.00E-02	4.40E-03	0.96	8157652	Acetylcholinesterase	Fasciculin
1MAH_A_F	YA124Q	SUP	2.90E-01	4.40E-03	1.82	8157652	Acetylcholinesterase	Fasciculin
1LFD_A_B	RA20A	RIM	3.30E+01	1.49E+01	0.35	15197281	RalGSD-RBD	H-Ras1
1LFD_A_B	SA22K	INT	2.54E+01	1.49E+01	0.23	15197281	RalGSD-RBD	H-Ras1
1LFD_A_B	LA23K	INT	1.68E+01	1.49E+01	0.05	15197281	RalGSD-RBD	H-Ras1
1LFD_A_B	NA27K	RIM	4.46E+01	1.49E+01	0.48	15197281	RalGSD-RBD	H-Ras1
1LFD_A_B	KA32A	COR	4.00E+01	1.49E+01	0.43	15197281	RalGSD-RBD	H-Ras1
1LFD_A_B	KA48A	SUR	1.68E+01	1.49E+01	0.05	15197281	RalGSD-RBD	H-Ras1
1LFD_A_B	KA52A	COR	2.83E+01	1.49E+01	0.28	15197281	RalGSD-RBD	H-Ras1
1LFD_A_B	DA56A	RIM	2.23E+01	1.49E+01	0.18	15197281	RalGSD-RBD	H-Ras1
1LFD_A_B	EA57A	SUR	2.09E+01	1.49E+01	0.15	15197281	RalGSD-RBD	H-Ras1
1LFD_A_B	EA57K	SUR	2.30E+01	1.49E+01	0.19	15197281	RalGSD-RBD	H-Ras1
1LFD_A_B	NA92K	SUR	1.61E+01	1.49E+01	0.03	15197281	RalGSD-RBD	H-Ras1
1LFD_A_B	YA93K	SUR	4.80E+01	1.49E+01	0.51	15197281	RalGSD-RBD	H-Ras1
1LFD_A_B	MA30K,DA94K	RIM,SUR	1.99E+01	1.49E+01	0.13	15197281	RalGSD-RBD	H-Ras1
1LFD_A_B	DA58K,DA94K	SUR,SUR	1.99E+01	1.49E+01	0.13	15197281	RalGSD-RBD	H-Ras1
1KTZ_A_B	VA92I	COR	7.20E-02	5.40E-02	0.13	19161338	Transforming growth factor beta 3	TGF-beta type II receptor
1KTZ_A_B	RA25K	RIM	2.00E-01	5.40E-02	0.57	19161338	Transforming growth factor beta 3	TGF-beta type II receptor
1REW_AB_C	DA30A,DB30A	SUR,RIM	1.20E-03	4.00E-04	0.48	10880444	Bone morphogenetic protein-2	BMPR-IA receptor
1REW_AB_C	WA31A,WB31A	SUR,COR	2.28E-03	4.00E-04	0.76	10880444	Bone morphogenetic protein-2	BMPR-IA receptor
1REW_AB_C	DA30A,WA31A,DB30A,WB31A	SUR,SUR,RIM,COR	1.20E-02	4.00E-04	1.48	10880444	Bone morphogenetic protein-2	BMPR-IA receptor
1REW_AB_C	FA49A,PA50A,FB49A,PB50A	COR,COR,SUR,SUR	1.04E-03	4.00E-04	0.42	10880444	Bone morphogenetic protein-2	BMPR-IA receptor
1REW_AB_C	HA39D,HB39D	SUR,SUR	4.40E-04	4.00E-04	0.04	10880444	Bone morphogenetic protein-2	BMPR-IA receptor
1REW_AB_C	SA88A,SB88A	SUR,SUR	4.40E-04	4.00E-04	0.04	10880444	Bone morphogenetic protein-2	BMPR-IA receptor
1REW_AB_C	LA100A,LB100A	SUR,SUR	4.80E-04	4.00E-04	0.08	10880444	Bone morphogenetic protein-2	BMPR-IA receptor
1REW_AB_C	HA39D,SA88A,HB39D,SB88A	SUR,SUR,SUR,SUR	4.80E-04	4.00E-04	0.08	10880444	Bone morphogenetic protein-2	BMPR-IA receptor
1REW_AB_C	HA39D,LA100A,HB39D,LB100A	SUR,SUR,SUR,SUR	4.40E-04	4.00E-04	0.04	10880444	Bone morphogenetic protein-2	BMPR-IA receptor
1REW_AB_C	DA53A,DB53A	COR,SUR	4.40E-04	4.00E-04	0.04	10880444	Bone morphogenetic protein-2	BMPR-IA receptor
1REW_AB_C	EA109R,EB109R	SUR,SUR	4.80E-04	4.00E-04	0.08	10880444	Bone morphogenetic protein-2	BMPR-IA receptor
1REW_AB_C	DA30A,AA34D,DB30A,AB34D	SUR,SUR,RIM,SUR	7.60E-04	4.00E-04	0.28	10880444	Bone morphogenetic protein-2	BMPR-IA receptor
1REW_AB_C	AA34D,DA53A,AB34D,DB53A	SUR,COR,SUR,SUR	4.40E-04	4.00E-04	0.04	10880444	Bone morphogenetic protein-2	BMPR-IA receptor
1REW_AB_C	DA53A,EA109R,DB53A,EB109R	COR,SUR,SUR,SUR	5.60E-04	4.00E-04	0.15	10880444	Bone morphogenetic protein-2	BMPR-IA receptor
1REW_AB_C	KC88R,SC90T,KC92I,AC93P,QC94H,LC95Q,TC98D	RIM,COR,RIM,COR,RIM,RIM,INT	9.70E-04	2.40E-04	0.61	18160401	Bone morphogenetic protein-2	BMPR-IA receptor
1REW_AB_C	KC88R,SC90T,KC92I,AC93P,QC94H,LC95Q,TC98D,AC74T,MC78L,KC79G,YC80L	RIM,COR,RIM,COR,RIM,RIM,INT,INT,SUP,COR,RIM	3.40E-04	2.40E-04	0.15	18160401	Bone morphogenetic protein-2	BMPR-IA receptor
2QJA_AB_C	TC74A,LC78M,GC79K,LC80Y	INT,SUP,COR,RIM	9.70E-04	3.40E-04	0.46	18160401	Bone morphogenetic protein-2	BMPR-IA receptor
1REW_AB_C	KC88R,SC90T,KC92I,AC93P,QC94H,LC95Q,TC98D,AC74T,MC78L,KC79G,YC80L,GC42H,DC46E,AC61T,IC62M	RIM,COR,RIM,COR,RIM,RIM,INT,INT,SUP,COR,RIM,RIM,RIM,INT,SUP	1.11E-03	2.40E-04	0.67	18160401	Bone morphogenetic protein-2	BMPR-IA receptor
2QJ9_AB_C	AC74T,MC78L,KC79G,YC80L,GC42H,DC46E,AC61T,IC62M	INT,SUP,COR,RIM,RIM,RIM,INT,SUP	1.11E-03	9.70E-04	0.06	18160401	Bone morphogenetic protein-2	BMPR-IA receptor
2QJA_AB_C	GC42H,DC46E,AC61T,IC62M	SUR,RIM,INT,SUP	1.11E-03	3.40E-04	0.51	18160401	Bone morphogenetic protein-2	BMPR-IA receptor
3BK3_A_C	LC1A	RIM	2.80E-02	2.60E-02	0.03	18477456	Bone morphogenetic protein-2	Crossveinless 2
3BK3_A_C	LC1R	RIM	2.80E-02	2.60E-02	0.03	18477456	Bone morphogenetic protein-2	Crossveinless 2
3BK3_A_C	TC3P	RIM	4.80E-02	2.60E-02	0.27	18477456	Bone morphogenetic protein-2	Crossveinless 2
3BK3_A_C	TC5P	RIM	7.50E-02	2.60E-02	0.46	18477456	Bone morphogenetic protein-2	Crossveinless 2
3BK3_A_C	IC18A	COR	4.40E-02	2.60E-02	0.23	18477456	Bone morphogenetic protein-2	Crossveinless 2
3BK3_A_C	IC18R	COR	8.90E-02	2.60E-02	0.53	18477456	Bone morphogenetic protein-2	Crossveinless 2
1JTG_A_B	DB49A	COR	7.89E-03	2.80E-04	1.45	10772866	TEM-1 beta-lactamase	BLIP
1JTG_A_B	SA235A,DB49A	SUP,COR	6.22E-03	2.80E-04	1.35	10772866	TEM-1 beta-lactamase	BLIP
1JTG_A_B	SA130A,DB49A	SUP,COR	3.96E-03	2.80E-04	1.15	10772866	TEM-1 beta-lactamase	BLIP
1JTG_A_B	SA235A,SA130A,DB49A	SUP,SUP,COR	2.47E-03	2.80E-04	0.95	10772866	TEM-1 beta-lactamase	BLIP
1JTG_A_B	RA243A,DB49A	SUP,COR	2.05E-03	2.80E-04	0.87	10772866	TEM-1 beta-lactamase	BLIP
1JTG_A_B	KA234A,DB49A	INT,COR	5.27E-03	2.80E-04	1.27	10772866	TEM-1 beta-lactamase	BLIP
1JTG_A_B	RA243A,SA235A,DB49A	SUP,SUP,COR	6.40E-04	2.80E-04	0.36	10772866	TEM-1 beta-lactamase	BLIP
1JTG_A_B	RA243A,SA130A,DB49A	SUP,SUP,COR	2.27E-03	2.80E-04	0.91	10772866	TEM-1 beta-lactamase	BLIP
1JTG_A_B	SA235A,KA234A,DB49A	SUP,INT,COR	3.19E-03	2.80E-04	1.06	10772866	TEM-1 beta-lactamase	BLIP
1JTG_A_B	KA234A,SA130A,DB49A	INT,SUP,COR	1.58E-03	2.80E-04	0.75	10772866	TEM-1 beta-lactamase	BLIP
1JTG_A_B	RA243A,SA235A,SA130A,DB49A	SUP,SUP,SUP,COR	1.05E-03	2.80E-04	0.57	10772866	TEM-1 beta-lactamase	BLIP
1JTG_A_B	SA235A,SA130A,KA234A,DB49A	SUP,SUP,INT,COR	1.09E-03	2.80E-04	0.59	10772866	TEM-1 beta-lactamase	BLIP
1JTG_A_B	RA243A,KA234A,DB49A	SUP,INT,COR	5.10E-03	2.80E-04	1.26	10772866	TEM-1 beta-lactamase	BLIP
1JTG_A_B	RA243A,SA235A,KA234A,DB49A	SUP,SUP,INT,COR	4.86E-03	2.80E-04	1.24	10772866	TEM-1 beta-lactamase	BLIP
1JTG_A_B	KA234A,SA130A,RA243A,DB49A	INT,SUP,SUP,COR	3.13E-03	2.80E-04	1.05	10772866	TEM-1 beta-lactamase	BLIP
1JTG_A_B	KA234A,SA235A,SA130A,RA243A,DB49A	INT,SUP,SUP,SUP,COR	3.90E-03	2.80E-04	1.14	10772866	TEM-1 beta-lactamase	BLIP
1JTG_A_B	SA235A	SUP	2.60E-03	2.80E-04	0.97	10772866	TEM-1 beta-lactamase	BLIP
1JTG_A_B	SA130A	SUP	6.50E-04	2.80E-04	0.37	10772866	TEM-1 beta-lactamase	BLIP
1JTG_A_B	SA235A,SA130A	SUP,SUP	1.10E-03	2.80E-04	0.59	10772866	TEM-1 beta-lactamase	BLIP
1JTG_A_B	RA243A	SUP	7.20E-04	2.80E-04	0.41	10772866	TEM-1 beta-lactamase	BLIP
1JTG_A_B	KA234A	INT	1.12E-03	2.80E-04	0.6	10772866	TEM-1 beta-lactamase	BLIP
1JTG_A_B	RA243A,SA235A	SUP,SUP	3.10E-04	2.80E-04	0.04	10772866	TEM-1 beta-lactamase	BLIP
1JTG_A_B	RA243A,SA130A	SUP,SUP	1.55E-03	2.80E-04	0.74	10772866	TEM-1 beta-lactamase	BLIP
1JTG_A_B	SA235A,KA234A	SUP,INT	1.87E-03	2.80E-04	0.83	10772866	TEM-1 beta-lactamase	BLIP
1JTG_A_B	KA234A,SA130A	INT,SUP	1.16E-03	2.80E-04	0.62	10772866	TEM-1 beta-lactamase	BLIP
1JTG_A_B	RA243A,SA235A,SA130A	SUP,SUP,SUP	1.06E-03	2.80E-04	0.58	10772866	TEM-1 beta-lactamase	BLIP
1JTG_A_B	SA235A,SA130A,KA234A	SUP,SUP,INT	2.02E-03	2.80E-04	0.86	10772866	TEM-1 beta-lactamase	BLIP
1JTG_A_B	RA243A,KA234A	SUP,INT	2.74E-03	2.80E-04	0.99	10772866	TEM-1 beta-lactamase	BLIP
1JTG_A_B	RA243A,SA235A,KA234A	SUP,SUP,INT	2.68E-03	2.80E-04	0.98	10772866	TEM-1 beta-lactamase	BLIP
1JTG_A_B	KA234A,SA130A,RA243A	INT,SUP,SUP	1.89E-03	2.80E-04	0.83	10772866	TEM-1 beta-lactamase	BLIP
1JTG_A_B	KA234A,SA235A,SA130A,RA243A	INT,SUP,SUP,SUP	3.78E-03	2.80E-04	1.13	10772866	TEM-1 beta-lactamase	BLIP
1JTG_A_B	QA99A	COR	3.19E-04	1.50E-04	0.33	17070843	TEM-1 beta-lactamase	BLIP
1JTG_A_B	VA103A	SUP	4.03E-03	1.50E-04	1.43	17070843	TEM-1 beta-lactamase	BLIP
1JTG_A_B	EA104A	COR	8.67E-03	1.50E-04	1.76	17070843	TEM-1 beta-lactamase	BLIP
1JTG_A_B	PA107A	COR	2.01E-04	1.50E-04	0.13	17070843	TEM-1 beta-lactamase	BLIP
1JTG_A_B	MA129A	COR	3.35E-04	1.50E-04	0.35	17070843	TEM-1 beta-lactamase	BLIP
1JTG_A_B	EA168A	RIM	1.78E-04	1.50E-04	0.07	17070843	TEM-1 beta-lactamase	BLIP
1JTG_A_B	FB36A	COR	1.52E-02	1.50E-04	2.01	17070843	TEM-1 beta-lactamase	BLIP
1JTG_A_B	HB41A	SUP	3.70E-02	1.50E-04	2.39	17070843	TEM-1 beta-lactamase	BLIP
1JTG_A_B	DB49A	COR	2.90E-03	1.50E-04	1.29	17070843	TEM-1 beta-lactamase	BLIP
1JTG_A_B	YB53A	SUP	8.27E-03	1.50E-04	1.74	17070843	TEM-1 beta-lactamase	BLIP
1JTG_A_B	SB71A	SUP	4.05E-04	1.50E-04	0.43	17070843	TEM-1 beta-lactamase	BLIP
1JTG_A_B	WB112A	COR	3.22E-02	1.50E-04	2.33	17070843	TEM-1 beta-lactamase	BLIP
1JTG_A_B	SB113A	COR	1.74E-04	1.50E-04	0.06	17070843	TEM-1 beta-lactamase	BLIP
1JTG_A_B	FB142A	COR	9.80E-03	1.50E-04	1.82	17070843	TEM-1 beta-lactamase	BLIP
1JTG_A_B	HB148A	SUP	1.40E-02	1.50E-04	1.97	17070843	TEM-1 beta-lactamase	BLIP
1JTG_A_B	WB150A	COR	9.08E-02	1.50E-04	2.78	17070843	TEM-1 beta-lactamase	BLIP
1JTG_A_B	RB160A	RIM	4.50E-03	1.50E-04	1.48	17070843	TEM-1 beta-lactamase	BLIP
1JTG_A_B	WB162A	COR	9.40E-03	1.50E-04	1.8	17070843	TEM-1 beta-lactamase	BLIP
1JTG_A_B	QA99A,HB148A	COR,SUP	8.00E-02	1.50E-04	2.73	17070843	TEM-1 beta-lactamase	BLIP
1JTG_A_B	QA99A,WB150A	COR,COR	3.81E-02	1.50E-04	2.4	17070843	TEM-1 beta-lactamase	BLIP
1JTG_A_B	QA99A,RB160A	COR,RIM	1.14E-02	1.50E-04	1.88	17070843	TEM-1 beta-lactamase	BLIP
1JTG_A_B	NA100A,HB148A	RIM,SUP	8.11E-03	1.50E-04	1.73	17070843	TEM-1 beta-lactamase	BLIP
1JTG_A_B	NA100A,WB150A	RIM,COR	1.10E-01	1.50E-04	2.87	17070843	TEM-1 beta-lactamase	BLIP
1JTG_A_B	NA100A,RB160A	RIM,RIM	1.77E-03	1.50E-04	1.07	17070843	TEM-1 beta-lactamase	BLIP
1JTG_A_B	EA168A,WB162A	RIM,COR	5.17E-03	1.50E-04	1.54	17070843	TEM-1 beta-lactamase	BLIP
1JTG_A_B	VA103A,WB162A	SUP,COR	9.00E-02	1.50E-04	2.78	17070843	TEM-1 beta-lactamase	BLIP
1JTG_A_B	MA129A,YB53A	COR,SUP	2.99E-02	1.50E-04	2.3	17070843	TEM-1 beta-lactamase	BLIP
1JTG_A_B	MA129A,YB50A	COR,COR	2.27E-04	1.50E-04	0.18	17070843	TEM-1 beta-lactamase	BLIP
1JTG_A_B	MA129A,FB36A	COR,COR	1.60E-02	1.50E-04	2.03	17070843	TEM-1 beta-lactamase	BLIP
1JTG_A_B	PA107A,HB41A	COR,SUP	1.03E-02	1.50E-04	1.84	17070843	TEM-1 beta-lactamase	BLIP
1JTG_A_B	PA107A,YB53A	COR,SUP	4.34E-03	1.50E-04	1.46	17070843	TEM-1 beta-lactamase	BLIP
1JTG_A_B	VA216A,YB50A	COR,COR	1.16E-05	1.50E-04	-1.11	17070843	TEM-1 beta-lactamase	BLIP
1JTG_A_B	EA110A,SB113A,SB71A	COR,COR,SUP	1.25E-03	1.50E-04	0.92	17070843	TEM-1 beta-lactamase	BLIP
1JTG_A_B	SB71A,SB113A	SUP,COR	6.08E-04	1.50E-04	0.61	17070843	TEM-1 beta-lactamase	BLIP
1JTG_A_B	EA104A,SB113A	COR,COR	5.29E-03	1.50E-04	1.55	17070843	TEM-1 beta-lactamase	BLIP
1JTG_A_B	QA99A,WB112A	COR,COR	5.19E-02	1.50E-04	2.54	17070843	TEM-1 beta-lactamase	BLIP
1JTG_A_B	QA99A,WB162A	COR,COR	2.87E-02	1.50E-04	2.28	17070843	TEM-1 beta-lactamase	BLIP
1JTG_A_B	QA99A,KB74A	COR,SUP	9.33E-02	1.50E-04	2.79	17070843	TEM-1 beta-lactamase	BLIP
1JTG_A_B	QA99A,FB142A	COR,COR	2.81E-02	1.50E-04	2.27	17070843	TEM-1 beta-lactamase	BLIP
1JTG_A_B	QA99A,DB49A	COR,COR	6.48E-03	1.50E-04	1.64	17070843	TEM-1 beta-lactamase	BLIP
1JTG_A_B	NA100A,WB112A	RIM,COR	1.46E-02	1.50E-04	1.99	17070843	TEM-1 beta-lactamase	BLIP
1JTG_A_B	NA100A,WB162A	RIM,COR	3.59E-03	1.50E-04	1.38	17070843	TEM-1 beta-lactamase	BLIP
1JTG_A_B	NA100A,RB160A	RIM,RIM	1.77E-03	1.50E-04	1.07	17070843	TEM-1 beta-lactamase	BLIP
1JTG_A_B	NA100A,KB74A	RIM,SUP	4.12E-02	1.50E-04	2.44	17070843	TEM-1 beta-lactamase	BLIP
1JTG_A_B	NA100A,FB142A	RIM,COR	7.31E-03	1.50E-04	1.69	17070843	TEM-1 beta-lactamase	BLIP
1JTG_A_B	NA100A,DB49A	RIM,COR	1.57E-03	1.50E-04	1.02	17070843	TEM-1 beta-lactamase	BLIP
1JTG_A_B	EA168A,WB112A	RIM,COR	1.65E-02	1.50E-04	2.04	17070843	TEM-1 beta-lactamase	BLIP
1JTG_A_B	EA168A,WB150A	RIM,COR	7.70E-02	1.50E-04	2.71	17070843	TEM-1 beta-lactamase	BLIP
1JTG_A_B	EA168A,RB160A	RIM,RIM	2.00E-03	1.50E-04	1.12	17070843	TEM-1 beta-lactamase	BLIP
1JTG_A_B	EA168A,KB74A	RIM,SUP	6.83E-02	1.50E-04	2.66	17070843	TEM-1 beta-lactamase	BLIP
1JTG_A_B	EA168A,FB142A	RIM,COR	1.10E-02	1.50E-04	1.87	17070843	TEM-1 beta-lactamase	BLIP
1JTG_A_B	EA168A,DB49A	RIM,COR	2.29E-03	1.50E-04	1.18	17070843	TEM-1 beta-lactamase	BLIP
1JTG_A_B	MA129A,SB113A,SB71A	COR,COR,SUP	1.58E-03	1.50E-04	1.02	17070843	TEM-1 beta-lactamase	BLIP
1JTG_A_B	VA216A,FB142A	COR,COR	2.17E-03	1.50E-04	1.16	17070843	TEM-1 beta-lactamase	BLIP
1JTG_A_B	EA104A,SB113A,SB71A	COR,COR,SUP	2.58E-02	1.50E-04	2.24	17070843	TEM-1 beta-lactamase	BLIP
1JTG_A_B	TB32K	SUR	6.00E-04	2.80E-04	0.33	10876236	TEM-1 beta-lactamase	BLIP
1JTG_A_B	VB93K	SUR	3.00E-04	2.80E-04	0.03	10876236	TEM-1 beta-lactamase	BLIP
1JTG_A_B	TB140K	RIM	6.60E-04	2.80E-04	0.37	10876236	TEM-1 beta-lactamase	BLIP
1JTG_A_B	NB89K	SUR	3.60E-04	2.80E-04	0.11	10876236	TEM-1 beta-lactamase	BLIP
1JTG_A_B	TB140K,QB157K	RIM,SUR	6.70E-04	2.80E-04	0.38	10876236	TEM-1 beta-lactamase	BLIP
1FC2_C_D	LC136D	COR	3.60E-03	3.20E-03	0.05	8588944	Protein A/Z	IgG1 MO61 Fc
1FC2_C_D	NC147A	RIM	8.40E-03	3.20E-03	0.42	8588944	Protein A/Z	IgG1 MO61 Fc
1FC2_C_D	FC149A	INT	4.30E-03	3.20E-03	0.13	8588944	Protein A/Z	IgG1 MO61 Fc
1FC2_C_D	IC150A	SUP	6.20E-03	3.20E-03	0.29	8588944	Protein A/Z	IgG1 MO61 Fc
1FC2_C_D	KC154A	RIM	3.10E-02	3.20E-03	0.99	8588944	Protein A/Z	IgG1 MO61 Fc
2FTL_E_I	GI12A	COR	1.90E-05	5.00E-08	2.58	8784199	Bovine trypsin	BPTI
2FTL_E_I	KI15A	COR	4.20E-05	5.00E-08	2.92	8784199	Bovine trypsin	BPTI
2FTL_E_I	II18A	COR	9.20E-05	5.00E-08	3.26	8784199	Bovine trypsin	BPTI
2FTL_E_I	GI36A	SUP	1.10E-04	5.00E-08	3.34	8784199	Bovine trypsin	BPTI
1CBW_FGH_I	TI11A	COR	2.30E-03	1.80E-03	0.11	8784199	Bovine alpha-chymotrypsin	BPTI
1CBW_FGH_I	GI12A	SUP	2.00E-03	1.80E-03	0.05	8784199	Bovine alpha-chymotrypsin	BPTI
1CBW_FGH_I	PI13A	COR	2.30E-03	1.80E-03	0.11	8784199	Bovine alpha-chymotrypsin	BPTI
1CBW_FGH_I	KI15A	COR	2.00E-02	1.80E-03	1.05	8784199	Bovine alpha-chymotrypsin	BPTI
1CBW_FGH_I	RI17A	COR	4.90E-03	1.80E-03	0.44	8784199	Bovine alpha-chymotrypsin	BPTI
1CBW_FGH_I	II18A	COR	1.70E-02	1.80E-03	0.98	8784199	Bovine alpha-chymotrypsin	BPTI
1CBW_FGH_I	II19A	RIM	2.50E-03	1.80E-03	0.14	8784199	Bovine alpha-chymotrypsin	BPTI
1CBW_FGH_I	RI20A	INT	3.90E-03	1.80E-03	0.34	8784199	Bovine alpha-chymotrypsin	BPTI
1CBW_FGH_I	FI33A	INT	2.40E-03	1.80E-03	0.13	8784199	Bovine alpha-chymotrypsin	BPTI
1CBW_FGH_I	VI34A	RIM	2.80E-03	1.80E-03	0.19	8784199	Bovine alpha-chymotrypsin	BPTI
1CBW_FGH_I	YI35A	INT	8.90E-03	1.80E-03	0.69	8784199	Bovine alpha-chymotrypsin	BPTI
1CBW_FGH_I	GI36A	SUP	5.60E-03	1.80E-03	0.49	8784199	Bovine alpha-chymotrypsin	BPTI
1CBW_FGH_I	GI37A	COR	5.00E-03	1.80E-03	0.44	8784199	Bovine alpha-chymotrypsin	BPTI
1CBW_FGH_I	RI39A	RIM	6.90E-03	1.80E-03	0.58	8784199	Bovine alpha-chymotrypsin	BPTI
1A4Y_A_B	HB8A	RIM	4.50E-07	1.40E-07	0.51	9050852	Ribonuclease inhibitor	Angiogenin
1A4Y_A_B	QB12A	SUP	2.00E-07	1.40E-07	0.16	9050852	Ribonuclease inhibitor	Angiogenin
1A4Y_A_B	NB68A	RIM	2.30E-07	1.40E-07	0.22	9050852	Ribonuclease inhibitor	Angiogenin
1A4Y_A_B	EB108A	COR	1.60E-07	1.40E-07	0.06	9050852	Ribonuclease inhibitor	Angiogenin
1A4Y_A_B	YA434A	COR	7.30E-06	1.10E-07	1.82	9050852	Ribonuclease inhibitor	Angiogenin
1A4Y_A_B	DA435A	COR	1.40E-05	1.10E-07	2.1	9050852	Ribonuclease inhibitor	Angiogenin
1A4Y_A_B	YA437A	COR	3.10E-07	1.10E-07	0.45	9050852	Ribonuclease inhibitor	Angiogenin
1Z7X_W_X	YW437A	COR	7.40E-04	1.20E-05	1.79	9050852	Ribonuclease inhibitor	RNase A
1Z7X_W_X	QW430A,VW432A	SUP,SUP	4.00E-05	1.20E-05	0.52	10970748	Ribonuclease inhibitor	RNase A
1Z7X_W_X	WW438A,SW439A,EW440A	SUP,COR,RIM	2.50E-04	1.20E-05	1.32	10970748	Ribonuclease inhibitor	RNase A
1Z7X_W_X	RW457A	RIM	3.20E-05	1.20E-05	0.43	10970748	Ribonuclease inhibitor	RNase A
1A4Y_A_B	WA438A,SA439A,EA440A	SUP,SUP,RIM	1.70E-06	1.10E-07	1.19	10970748	Ribonuclease inhibitor	Angiogenin
1A4Y_A_B	IA459A	SUP	2.00E-07	1.10E-07	0.26	10970748	Ribonuclease inhibitor	Angiogenin
1Z7X_W_X	EW206A	SUP	7.60E-05	1.20E-05	0.8	10970748	Ribonuclease inhibitor	RNase A
1Z7X_W_X	WW261A	COR	8.00E-05	1.20E-05	0.82	10970748	Ribonuclease inhibitor	RNase A
1Z7X_W_X	WW263A	SUP	4.60E-04	1.20E-05	1.58	10970748	Ribonuclease inhibitor	RNase A
1Z7X_W_X	EW287A	RIM	5.20E-05	1.20E-05	0.64	10970748	Ribonuclease inhibitor	RNase A
1Z7X_W_X	SW289A	SUP	3.40E-05	1.20E-05	0.45	10970748	Ribonuclease inhibitor	RNase A
1Z7X_W_X	WW318A	SUP	7.80E-05	1.20E-05	0.81	10970748	Ribonuclease inhibitor	RNase A
1Z7X_W_X	KW320A	COR	5.60E-05	1.20E-05	0.67	10970748	Ribonuclease inhibitor	RNase A
1Z7X_W_X	EW344A	SUP	1.10E-04	1.20E-05	0.96	10970748	Ribonuclease inhibitor	RNase A
1Z7X_W_X	WW375A	COR	9.90E-05	1.20E-05	0.92	10970748	Ribonuclease inhibitor	RNase A
1Z7X_W_X	EW401A	RIM	4.30E-05	1.20E-05	0.55	10970748	Ribonuclease inhibitor	RNase A
1A4Y_A_B	HB84A	COR	1.40E-07	1.10E-07	0.11	10970748	Ribonuclease inhibitor	Angiogenin
1A4Y_A_B	WB89A	RIM	1.60E-07	1.10E-07	0.16	10970748	Ribonuclease inhibitor	Angiogenin
1A4Y_A_B	WA263A	COR	6.90E-07	1.10E-07	0.8	10970748	Ribonuclease inhibitor	Angiogenin
1A4Y_A_B	WA318A	SUP	1.30E-06	1.10E-07	1.07	10970748	Ribonuclease inhibitor	Angiogenin
1A4Y_A_B	WA375A	SUP	3.10E-07	1.10E-07	0.45	10970748	Ribonuclease inhibitor	Angiogenin
1A4Y_A_B	EA401A	COR	3.20E-07	1.10E-07	0.46	10970748	Ribonuclease inhibitor	Angiogenin
1A4Y_A_B	RB5A	COR	3.90E-06	1.30E-07	1.48	1281426	Ribonuclease inhibitor	Angiogenin
1A4Y_A_B	RB32A	RIM	7.80E-07	1.30E-07	0.78	1281426	Ribonuclease inhibitor	Angiogenin
1A4Y_A_B	RB66A	SUR	1.80E-07	1.30E-07	0.14	1281426	Ribonuclease inhibitor	Angiogenin
1A4Y_A_B	RB31A	COR	1.60E-07	1.50E-07	0.03	1281426	Ribonuclease inhibitor	Angiogenin
1A4Y_A_B	RB33A	SUR	2.20E-07	1.50E-07	0.17	1281426	Ribonuclease inhibitor	Angiogenin
1A4Y_A_B	KB40Q	SUP	5.70E-05	1.30E-07	2.64	2742853	Ribonuclease inhibitor	Angiogenin
1A4Y_A_B	HB114A	COR	2.20E-07	1.50E-07	0.17	2479414	Ribonuclease inhibitor	Angiogenin
1A4Y_A_B	YA434F	COR	1.60E-07	1.10E-07	0.16	10413501	Ribonuclease inhibitor	Angiogenin
1A4Y_A_B	YA434A,DA435A	COR,COR	2.70E-03	1.10E-07	4.39	10413501	Ribonuclease inhibitor	Angiogenin
1A4Y_A_B	YA434A,YA437A	COR,COR	1.70E-03	1.10E-07	4.19	10413501	Ribonuclease inhibitor	Angiogenin
1A4Y_A_B	RB5A,YA434A	COR,COR	2.80E-03	1.10E-07	4.41	10413501	Ribonuclease inhibitor	Angiogenin
1A4Y_A_B	RB5A,DA435A	COR,COR	2.70E-03	1.10E-07	4.39	10413501	Ribonuclease inhibitor	Angiogenin
1A4Y_A_B	RB5A,YA434A,DA435A	COR,COR,COR	6.20E-01	1.10E-07	6.75	10413501	Ribonuclease inhibitor	Angiogenin
1A4Y_A_B	RB5A,YA434A,YA437A	COR,COR,COR	2.80E-02	1.10E-07	5.41	10413501	Ribonuclease inhibitor	Angiogenin
1A4Y_A_B	KB40G	SUP	1.20E-05	1.10E-07	2.04	10413501	Ribonuclease inhibitor	Angiogenin
1A4Y_A_B	KB40G,YA434F	SUP,COR	9.30E-04	1.10E-07	3.93	10413501	Ribonuclease inhibitor	Angiogenin
1A4Y_A_B	KB40G,DA435A	SUP,COR	1.90E-05	1.10E-07	2.24	10413501	Ribonuclease inhibitor	Angiogenin
1A4Y_A_B	KB40G,YA437A	SUP,COR	5.60E-04	1.10E-07	3.71	10413501	Ribonuclease inhibitor	Angiogenin
1A4Y_A_B	KB40G,YA434A,DA435A	SUP,COR,COR	1.90E-03	1.10E-07	4.24	10413501	Ribonuclease inhibitor	Angiogenin
1A4Y_A_B	KB40G,YA434A,YA437A	SUP,COR,COR	1.90E-02	1.10E-07	5.24	10413501	Ribonuclease inhibitor	Angiogenin
1Z7X_W_X	YW437F	COR	2.90E-04	1.20E-05	1.38	10413501	Ribonuclease inhibitor	RNase A
1A22_A_B	MA14A	INT	3.24E-04	2.70E-04	0.08	7504735	Human growth hormone	hGH binding protein
1A22_A_B	HA21A	SUP	3.51E-04	2.70E-04	0.11	7504735	Human growth hormone	hGH binding protein
1A22_A_B	YA42A	COR	3.24E-04	2.70E-04	0.08	7504735	Human growth hormone	hGH binding protein
1A22_A_B	LA45A	COR	1.16E-03	2.70E-04	0.63	7504735	Human growth hormone	hGH binding protein
1A22_A_B	PA48A	COR	3.24E-04	2.70E-04	0.08	7504735	Human growth hormone	hGH binding protein
1A22_A_B	SA51A	SUP	3.24E-04	2.70E-04	0.08	7504735	Human growth hormone	hGH binding protein
1A22_A_B	EA56A	RIM	5.67E-04	2.70E-04	0.32	7504735	Human growth hormone	hGH binding protein
1A22_A_B	PA61A	SUP	1.94E-03	2.70E-04	0.86	7504735	Human growth hormone	hGH binding protein
1A22_A_B	SA62A	COR	4.32E-04	2.70E-04	0.2	7504735	Human growth hormone	hGH binding protein
1A22_A_B	NA63A	COR	3.24E-04	2.70E-04	0.08	7504735	Human growth hormone	hGH binding protein
1A22_A_B	RA64A	COR	2.13E-03	2.70E-04	0.9	7504735	Human growth hormone	hGH binding protein
1A22_A_B	QA68A	RIM	8.91E-04	2.70E-04	0.52	7504735	Human growth hormone	hGH binding protein
1A22_A_B	YA164A	SUP	5.67E-04	2.70E-04	0.32	7504735	Human growth hormone	hGH binding protein
1A22_A_B	DA171A	COR	1.24E-03	2.70E-04	0.66	7504735	Human growth hormone	hGH binding protein
1A22_A_B	KA172A	SUP	5.40E-03	2.70E-04	1.3	7504735	Human growth hormone	hGH binding protein
1A22_A_B	TA175A	COR	6.75E-03	2.70E-04	1.4	7504735	Human growth hormone	hGH binding protein
1A22_A_B	FA176A	SUP	5.94E-03	2.70E-04	1.34	7504735	Human growth hormone	hGH binding protein
1A22_A_B	RA178A	COR	6.48E-03	2.70E-04	1.38	7504735	Human growth hormone	hGH binding protein
1A22_A_B	IA179A	SUP	7.83E-04	2.70E-04	0.46	7504735	Human growth hormone	hGH binding protein
1A22_A_B	RA183A	RIM	3.78E-04	2.70E-04	0.15	7504735	Human growth hormone	hGH binding protein
1A22_A_B	RB243A	SUP	1.27E-03	5.10E-05	1.4	9571026	Human growth hormone	hGH binding protein
1A22_A_B	EB244A	RIM	1.42E-03	5.10E-05	1.44	9571026	Human growth hormone	hGH binding protein
1A22_A_B	RB270A	SUP	1.72E-04	5.10E-05	0.53	9571026	Human growth hormone	hGH binding protein
1A22_A_B	WB276A	COR	7.65E-05	5.10E-05	0.18	9571026	Human growth hormone	hGH binding protein
1A22_A_B	IB303A	SUP	1.15E-03	5.10E-05	1.35	9571026	Human growth hormone	hGH binding protein
1A22_A_B	IB305A	SUP	1.08E-03	5.10E-05	1.33	9571026	Human growth hormone	hGH binding protein
1A22_A_B	PB306A	SUP	5.14E-04	5.10E-05	1	9571026	Human growth hormone	hGH binding protein
1A22_A_B	DB326A	SUP	4.91E-04	5.10E-05	0.98	9571026	Human growth hormone	hGH binding protein
1A22_A_B	EB327A	RIM	2.86E-04	5.10E-05	0.75	9571026	Human growth hormone	hGH binding protein
1A22_A_B	DB364A	SUP	6.08E-04	5.10E-05	1.08	9571026	Human growth hormone	hGH binding protein
1A22_A_B	IB365A	COR	1.66E-03	5.10E-05	1.51	9571026	Human growth hormone	hGH binding protein
1A22_A_B	QB416A	SUP	1.86E-04	5.10E-05	0.56	9571026	Human growth hormone	hGH binding protein
1A22_A_B	RB417A	COR	7.05E-05	5.10E-05	0.14	9571026	Human growth hormone	hGH binding protein
1A22_A_B	NB418A	COR	8.65E-05	5.10E-05	0.23	9571026	Human growth hormone	hGH binding protein
1A22_A_B	NB272A	SUR	6.97E-05	5.10E-05	0.14	9571026	Human growth hormone	hGH binding protein
1A22_A_B	TB277A	SUR	6.41E-05	5.10E-05	0.1	9571026	Human growth hormone	hGH binding protein
1A22_A_B	KB415A	INT	2.02E-04	5.10E-05	0.6	9571026	Human growth hormone	hGH binding protein
1A22_A_B	FA25A,YA42A,QA46A	COR,COR,RIM	5.00E-04	4.90E-04	0.01	8756685	Human growth hormone	hGH binding protein
1A22_A_B	YA42A,QA46A	COR,RIM	8.50E-04	4.90E-04	0.24	8756685	Human growth hormone	hGH binding protein
1JRH_LH_I	NI48Q	SUP	9.62E-03	8.75E-03	0.04	9878445	mAbs A6	Interferon gamma receptor
1JRH_LH_I	YI49F	COR	3.88E-02	8.75E-03	0.65	9878445	mAbs A6	Interferon gamma receptor
1JRH_LH_I	VI51A	COR	2.06E-01	8.75E-03	1.37	9878445	mAbs A6	Interferon gamma receptor
1JRH_LH_I	SI54A	COR	1.29E-02	8.75E-03	0.17	9878445	mAbs A6	Interferon gamma receptor
1JRH_LH_I	WI82F	COR	6.37E-02	8.75E-03	0.86	9878445	mAbs A6	Interferon gamma receptor
1JRH_LH_I	WI82Y	COR	5.01E-02	8.75E-03	0.76	9878445	mAbs A6	Interferon gamma receptor
1JRH_LH_I	KI98A	RIM	1.08E-02	8.75E-03	0.09	9878445	mAbs A6	Interferon gamma receptor
1DAN_HL_UT	RH134A	COR	1.80E-03	5.70E-04	0.5	8962059	Factor VIIa	Tissue factor
1DAN_HL_UT	MH164A	COR	1.50E-03	5.70E-04	0.42	8962059	Factor VIIa	Tissue factor
1NMB_N_LH	YH99A	RIM	5.88E-02	5.20E-03	1.05	9579662	Subtype N9 neuraminidase	Antibody NC10
1NMB_N_LH	YH100aF	COR	5.60E-03	5.20E-03	0.03	9579662	Subtype N9 neuraminidase	Antibody NC10
1NMB_N_LH	YL32F	COR	6.60E-02	5.20E-03	1.1	9579662	Subtype N9 neuraminidase	Antibody NC10
1NMB_N_LH	TL93W	COR	6.30E-03	5.20E-03	0.08	9579662	Subtype N9 neuraminidase	Antibody NC10
1NMB_N_LH	LL94V	COR	1.11E-02	5.20E-03	0.33	9579662	Subtype N9 neuraminidase	Antibody NC10
3HFM_HL_Y	NL31D	COR	3.68E-04	5.40E-05	0.83	10338006	HyHEL-10	HEW Lysozyme
3HFM_HL_Y	YL50F	COR	2.06E-03	5.40E-05	1.58	10338006	HyHEL-10	HEW Lysozyme
3HFM_HL_Y	DH32A	COR	1.19E-03	5.40E-05	1.34	10338006	HyHEL-10	HEW Lysozyme
3HFM_HL_Y	DH32A,KY97M	COR,COR	5.80E-04	5.40E-05	1.03	10338006	HyHEL-10	HEW Lysozyme
3HFM_HL_Y	DH32N,KY97M	COR,COR	1.12E-04	5.40E-05	0.32	10338006	HyHEL-10	HEW Lysozyme
3HFM_HL_Y	KY97M	COR	2.80E-04	5.40E-05	0.72	10338006	HyHEL-10	HEW Lysozyme
3HFM_HL_Y	RY21A	COR	2.71E-04	5.40E-05	0.7	10338006	HyHEL-10	HEW Lysozyme
3HFM_HL_Y	QL53A	COR	2.00E-04	5.40E-05	0.57	10338006	HyHEL-10	HEW Lysozyme
3HFM_HL_Y	YL96A	COR	2.30E-03	5.40E-05	1.63	10338006	HyHEL-10	HEW Lysozyme
3HFM_HL_Y	YL96F	COR	4.50E-04	5.40E-05	0.92	10338006	HyHEL-10	HEW Lysozyme
3HFM_HL_Y	RY21G	COR	5.80E-03	1.12E-04	1.71	9761467	HyHEL-10	HEW Lysozyme
3HFM_HL_Y	RY21A	COR	4.40E-04	1.12E-04	0.59	9761467	HyHEL-10	HEW Lysozyme
3HFM_HL_Y	RY21N	COR	4.50E-03	1.12E-04	1.6	9761467	HyHEL-10	HEW Lysozyme
3HFM_HL_Y	RY21E	COR	1.80E-03	1.12E-04	1.21	9761467	HyHEL-10	HEW Lysozyme
3HFM_HL_Y	RY21Q	COR	5.80E-03	1.12E-04	1.71	9761467	HyHEL-10	HEW Lysozyme
3HFM_HL_Y	RY21H	COR	4.40E-03	1.12E-04	1.59	9761467	HyHEL-10	HEW Lysozyme
3HFM_HL_Y	RY21M	COR	1.43E-03	1.12E-04	1.11	9761467	HyHEL-10	HEW Lysozyme
3HFM_HL_Y	RY21K	COR	1.50E-03	1.12E-04	1.13	9761467	HyHEL-10	HEW Lysozyme
3HFM_HL_Y	RY21W	COR	2.00E-03	1.12E-04	1.25	9761467	HyHEL-10	HEW Lysozyme
3HFM_HL_Y	KY97E	COR	1.50E-02	1.12E-04	2.13	9761467	HyHEL-10	HEW Lysozyme
3HFM_HL_Y	KY97M	COR	1.70E-04	1.12E-04	0.18	9761467	HyHEL-10	HEW Lysozyme
3HFM_HL_Y	KY97R	COR	8.20E-03	1.12E-04	1.86	9761467	HyHEL-10	HEW Lysozyme
3HFM_HL_Y	DY101A	COR	6.00E-04	1.12E-04	0.73	9761467	HyHEL-10	HEW Lysozyme
3HFM_HL_Y	DY101S	COR	1.00E-03	1.12E-04	0.95	9761467	HyHEL-10	HEW Lysozyme
3HFM_HL_Y	DY101N	COR	6.00E-04	1.12E-04	0.73	9761467	HyHEL-10	HEW Lysozyme
3HFM_HL_Y	DY101E	COR	3.60E-03	1.12E-04	1.51	9761467	HyHEL-10	HEW Lysozyme
3HFM_HL_Y	DY101Q	COR	1.80E-03	1.12E-04	1.21	9761467	HyHEL-10	HEW Lysozyme
3HFM_HL_Y	DY101K	COR	1.10E-03	1.12E-04	0.99	9761467	HyHEL-10	HEW Lysozyme
3HFM_HL_Y	DY101F	COR	9.00E-04	1.12E-04	0.91	9761467	HyHEL-10	HEW Lysozyme
3HFM_HL_Y	DY101R	COR	1.30E-03	1.12E-04	1.06	9761467	HyHEL-10	HEW Lysozyme
3HFM_HL_Y	RY21A	COR	4.40E-04	1.00E-04	0.64	9761468	HyHEL-10	HEW Lysozyme
3HFM_HL_Y	WY63A	SUP	1.77E-04	1.00E-04	0.25	9761468	HyHEL-10	HEW Lysozyme
3HFM_HL_Y	LY75A	COR	1.64E-04	1.00E-04	0.22	9761468	HyHEL-10	HEW Lysozyme
3HFM_HL_Y	TY89A	RIM	1.13E-04	1.00E-04	0.05	9761468	HyHEL-10	HEW Lysozyme
3HFM_HL_Y	NY93A	COR	1.50E-04	1.00E-04	0.18	9761468	HyHEL-10	HEW Lysozyme
3HFM_HL_Y	SY100A	COR	1.60E-04	1.00E-04	0.2	9761468	HyHEL-10	HEW Lysozyme
3HFM_HL_Y	DY101A	COR	2.90E-04	1.00E-04	0.46	9761468	HyHEL-10	HEW Lysozyme
1DAN_HL_UT	KU201A,DU204A	SUR,RIM	2.18E-03	2.10E-03	0.02	7654692	Factor VIIa	Tissue factor
1DAN_HL_UT	NU199A,RU200A	SUR,SUR	2.86E-03	2.10E-03	0.13	7654692	Factor VIIa	Tissue factor
1DAN_HL_UT	SU195A	SUR	2.11E-03	2.10E-03	0	7654692	Factor VIIa	Tissue factor
1DAN_HL_UT	SU195A,RU196A	SUR,INT	3.37E-03	2.10E-03	0.21	7654692	Factor VIIa	Tissue factor
1DAN_HL_UT	EU183A,NU184A	SUR,SUR	2.14E-03	2.10E-03	0.01	7654692	Factor VIIa	Tissue factor
1DAN_HL_UT	KU181A	SUR	2.42E-03	2.10E-03	0.06	7654692	Factor VIIa	Tissue factor
1DAN_HL_UT	NU173A,EU174A	INT,SUR	2.40E-03	2.10E-03	0.06	7654692	Factor VIIa	Tissue factor
1DAN_HL_UT	TU167A	SUR	2.71E-03	2.10E-03	0.11	7654692	Factor VIIa	Tissue factor
1DAN_HL_UT	IU152A	INT	2.58E-03	2.10E-03	0.09	7654692	Factor VIIa	Tissue factor
1DAN_HL_UT	RU144A	INT	2.14E-03	2.10E-03	0.01	7654692	Factor VIIa	Tissue factor
1DAN_HL_UT	FU140A	COR	1.86E-02	2.10E-03	0.95	7654692	Factor VIIa	Tissue factor
1DAN_HL_UT	RU135A	RIM	3.11E-03	2.10E-03	0.17	7654692	Factor VIIa	Tissue factor
1DAN_HL_UT	DU129A	SUR	2.18E-03	2.10E-03	0.02	7654692	Factor VIIa	Tissue factor
1DAN_HL_UT	EU128A	RIM	2.15E-03	2.10E-03	0.01	7654692	Factor VIIa	Tissue factor
1DAN_HL_UT	NU107A,QU110A	RIM,COR	4.55E-03	2.10E-03	0.34	7654692	Factor VIIa	Tissue factor
1DAN_HL_UT	YU94A	COR	6.00E-03	2.10E-03	0.46	7654692	Factor VIIa	Tissue factor
1DAN_HL_UT	KT68A	RIM	2.42E-03	2.10E-03	0.06	7654692	Factor VIIa	Tissue factor
1DAN_HL_UT	DT58E	COR	3.08E-02	2.10E-03	1.17	7654692	Factor VIIa	Tissue factor
1DAN_HL_UT	DT58A	COR	4.97E-02	2.10E-03	1.37	7654692	Factor VIIa	Tissue factor
1DAN_HL_UT	DT54A,ET56A	RIM,RIM	3.95E-03	2.10E-03	0.27	7654692	Factor VIIa	Tissue factor
1DAN_HL_UT	FT50A	COR	3.99E-03	2.10E-03	0.28	7654692	Factor VIIa	Tissue factor
1DAN_HL_UT	KT48A	SUP	2.70E-03	2.10E-03	0.11	7654692	Factor VIIa	Tissue factor
1DAN_HL_UT	KT46A	COR	2.16E-03	2.10E-03	0.01	7654692	Factor VIIa	Tissue factor
1DAN_HL_UT	KT46A,KT48A	COR,SUP	1.51E-02	2.10E-03	0.86	7654692	Factor VIIa	Tissue factor
1DAN_HL_UT	WT45F	COR	5.45E-02	2.10E-03	1.41	7654692	Factor VIIa	Tissue factor
1DAN_HL_UT	DT44A	RIM	5.77E-03	2.10E-03	0.44	7654692	Factor VIIa	Tissue factor
1DAN_HL_UT	KT41A	RIM	3.01E-03	2.10E-03	0.16	7654692	Factor VIIa	Tissue factor
1DAN_HL_UT	KT41A,DT44A	RIM,RIM	5.25E-02	2.10E-03	1.4	7654692	Factor VIIa	Tissue factor
1DAN_HL_UT	QT37A	SUP	4.56E-03	2.10E-03	0.34	7654692	Factor VIIa	Tissue factor
1DAN_HL_UT	ET24A	RIM	5.51E-03	2.10E-03	0.42	7654692	Factor VIIa	Tissue factor
1DAN_HL_UT	IT22A	SUP	6.53E-03	2.10E-03	0.49	7654692	Factor VIIa	Tissue factor
1DAN_HL_UT	KT20R	COR	4.23E-02	2.10E-03	1.3	7654692	Factor VIIa	Tissue factor
