# Supplementary material for: Characterizing Changes in the Rate of Protein-Protein Dissociation upon Interface Mutation Using Hotspot Energy and Organization
Source: PLoS Comput Biol. 2013 Sep 5;9(9):e1003216. doi: 10.1371/journal.pcbi.1003216 (PMC3764008; doi:10.1371/journal.pcbi.1003216)
Supplement: Table S1 — Off-rate model regression predictions. (CSV) [file pcbi.1003216.s006.csv]

PDB_CHAIN_IDS	MUT_IDS	?log10(Koff)	RFSpot	RFSpot_KFC2	RFHotpoint1	RFHotpoint2	KFC2a	KFC2b	RFSpot +Mol	RFSpot_KFC2 + Mol	Hotpoint1 + Mol	Hotpoint2 + Mol	KFC2a + Mol	KFC2b + Mol	CP	AP	CP_AP	PB	Molecular
'1A22_A_B'	'YA42A'	0.079181246	0.030830484	-0.064311019	0.057503846	0.385624552	0.394157988	-0.255141954	0.269410325	0.302156498	0.229104044	0.330612957	0.391993328	0.369246113	0.935362483	0.835032538	0.908395894	0.203344187	0.547530406
'1A22_A_B'	'HA21A'	0.113943352	0.729675462	0.865227244	0.830202247	0.426904514	0.945084706	0.102055578	0.796821871	0.812447737	0.617508878	0.573052134	0.89749237	0.457545271	0.757329993	1.124761193	0.86716725	0.912855676	0.873704759
'1A22_A_B'	'WB276A'	0.176091259	0.659270006	0.434210783	-1.511374228	0.713722762	0.561596155	0.122920637	1.034003892	0.766985854	0.608150932	0.867035976	0.785465165	0.683373906	0.485486404	1.417900393	0.66232102	0.751011185	1.013597526
'1A22_A_B'	'TB277A'	0.099287853	0.134141662	0.180116106	-0.028497767	0.093131975	0.186668689	0.03317331	0.106787578	0.079995392	0.093006531	0.113609709	0.152028724	0.129891931	0.080403759	0.070725983	0.050120404	0.196103905	0.154021708
'1A22_A_B'	'DB326A'	0.983511316	0.448668934	0.518822607	1.760814536	-0.037558017	0.188960847	0.087608634	0.42668208	0.744034079	0.61757264	0.290952357	0.503325603	0.502160137	0.332612338	0.720469951	0.458700824	0.403416411	0.448456658
'1A22_A_B'	'EB320A'	-0.062147907	0.170918816	0.116832866	0.056701822	-0.101590776	0.108960489	0.122224069	0.109059825	0.112121675	0.086916543	0.118352593	0.17396625	0.07033224	0.289562866	0.091091674	0.163351569	0.214057291	0.169444631
'1A22_A_B'	'SB302A'	-0.258863856	0.077027592	0.110919147	0.017234011	0.046069557	0.187110618	0.233532482	0.096755606	0.111222997	0.095167521	0.151044377	0.125447433	0.174209853	0.477802477	0.179271702	0.382208108	0.095409544	0.172617924
'1A22_A_B'	'RA183A'	0.146128036	0.069445375	0.043131278	0.048310819	0.148772205	-0.235569767	0.21059955	0.004244886	-0.001592229	-0.137920141	-0.033284607	-0.087879732	0.146677369	-0.05633102	0.148151657	0.107465611	-0.053837461	-0.068868873
'1A22_A_B'	'DB364A'	1.076333403	0.4272055	0.352261331	-0.292132412	0.373251953	0.372714354	-0.126849249	0.738929127	0.660679821	0.235699817	0.449402286	0.595984818	0.3812479	0.745624433	0.874757476	0.76260171	0.665592326	0.636940544
'1A22_A_B'	'MA14A'	0.079181246	0.489147191	0.498714519	0.85775205	2.180248803	0.240275913	0.386940564	0.288417139	0.249160703	0.404838731	0.556451778	0.078163619	0.091508012	0.062354146	0.168258191	0.062437475	0.076310602	0.047650119
'1A22_A_B'	'QB366A'	-0.117620575	0.668284774	0.59716013	0.192691939	0.111869359	0.425773653	0.003804846	0.438279726	0.358277392	0.264450338	0.29835855	0.384780989	0.365314125	0.147262433	0.536796913	0.147191103	0.600947362	0.337738458
'1A22_A_B'	'IB305A'	1.325853579	0.506210205	0.55516651	-0.586233003	0.118640475	0.523414129	0.410194585	0.473948547	0.411806457	0.218034896	0.245163246	0.264216883	0.258561874	0.244039928	0.413729889	0.349295815	-0.028711057	0.224030818
'1A22_A_B'	'FA25A'	-0.327560043	-0.006566632	0.094843201	0.01831144	-0.03075003	-0.006006743	0.26477994	-0.001989423	0.041461606	-0.124045211	-0.085706742	-0.005817054	0.102473218	-0.065888493	-0.067570045	-0.042371726	-0.080282362	-0.0431231
'1A22_A_B'	'KA168A'	-0.193317661	0.717577085	1.106402614	0.727063028	0.84753616	-0.064459529	0.816449868	0.480175758	0.653455386	0.699138579	0.807127817	0.420535328	0.810928719	0.796098669	0.771120746	0.736451208	0.527629647	0.457986099
'1A22_A_B'	'EB244A'	1.444718168	0.467945001	0.52875869	-0.156429951	0.449487341	0.698943852	0.234915289	0.630868744	0.515472886	0.341316513	0.474456653	0.679785737	0.48623796	0.793749763	0.538836857	0.775241967	0.443755881	0.654707066
'1A22_A_B'	'EA174A'	-0.48148606	0.579329801	0.980520124	-0.299138203	-0.252498826	0.716225298	0.407437086	0.776807507	0.78414	0.196062954	0.114790889	0.736848087	0.500327473	0.852674646	0.865551879	0.823753945	0.846286383	0.735761921
'1A22_A_B'	'RA178A'	1.380211242	0.512656822	0.525062769	0.882187055	0.191483851	0.263393815	0.351320831	0.558178708	0.46302864	0.635244109	0.344106658	0.347340571	0.461168788	0.457485776	0.526513414	0.517584984	0.275647336	0.366257384
'1A22_A_B'	'QA22A'	-0.208647293	0.523438006	0.29506327	0.051683285	0.075627985	0.431002274	0.656282384	0.339309021	0.237608463	0.098286556	0.231834602	0.28838966	0.217609594	0.368047532	0.161005616	0.294898191	0.331032246	0.239612922
'1A22_A_B'	'YA42A,QA46A'	0.239222846	0.528617564	0.43513996	-0.636922522	-0.224218164	-0.121584531	0.461858301	0.591091083	0.744488597	0.120644522	0.213586605	0.655139289	0.371426746	0.828504696	0.643716981	0.827054207	0.881111082	0.665942323
'1A22_A_B'	'PA61A'	0.856437966	0.110712016	-0.105418797	0.012955498	0.039555662	0.081829318	-0.015580879	0.224201351	0.143180523	0.134277137	0.171216418	0.165539151	0.180710376	0.066012465	0.049123667	0.117294016	0.148767164	0.185605883
'1A22_A_B'	'IB365A'	1.512537912	0.434005184	0.223206354	0.391180021	0.45249646	0.058804191	0.359761173	0.349100125	0.284582882	0.47998061	0.237597946	0.249613609	0.234619618	0.31263522	0.236682329	0.223812637	0.268559585	0.190242567
'1A22_A_B'	'EA65A'	-0.16185082	0.321434483	0.830739338	0.168123743	0.308630515	0.994894055	0.326753836	0.260076012	0.409133255	-0.024459874	0.21729329	0.435523792	0.117666501	0.277687345	0.305480136	0.176771945	0.386178866	0.292628478
'1A22_A_B'	'QB416A'	0.561942768	0.57242106	0.395496202	0.694434177	0.492647922	0.602644985	-0.036193426	0.525442708	0.570042405	0.492683577	0.26056537	0.269096108	0.178196449	-0.112706118	0.573382307	0.00822828	0.680307501	0.242143149
'1A22_A_B'	'RB417A'	0.140618941	0.742506438	0.701083034	1.398568073	0.017650418	0.214422794	0.05234549	0.654129492	0.553124495	0.758516429	0.411386136	0.404552891	0.382343932	1.00048753	1.188570196	0.995907189	0.669988063	0.589236742
'1A22_A_B'	'RA167A'	-0.310789833	0.679545686	0.879167028	0.704565661	0.087061376	1.900032499	1.373746135	0.763831791	0.845385499	0.821829975	0.839959096	1.343073898	1.312498506	0.766419444	0.814726326	0.842218641	0.478963098	0.843188619
'1A22_A_B'	'SA51A'	0.079181246	0.267422869	0.740306206	0.254256934	0.448641411	0.93741791	-0.194558539	0.203041689	0.310288769	0.444701515	0.138482678	0.274104169	0.055383489	0.526741102	0.424243732	0.462832928	0.089946988	0.062570807
'1A22_A_B'	'NA63A'	0.079181246	0.37182166	-0.102808449	-0.017593068	0.393241905	0.032177654	0.073851623	0.245904225	0.119888611	0.150054589	0.243976901	0.275199119	0.284387872	0.236473564	0.171322231	0.153428732	0.253860175	0.315331772
'1A22_A_B'	'IB303A'	1.353127664	0.60220216	0.438032368	0.494514877	0.85018739	0.569473648	0.439825965	0.573818708	0.608385845	0.554335773	0.354546063	0.484126677	0.31401675	0.558492149	0.204616671	0.343690243	0.34498139	0.379940773
'1A22_A_B'	'FA25A,YA42A,QA46A'	0.008773924	0.460582018	0.588988992	0.138024114	-0.220354479	0.550877629	1.004895288	1.285818788	1.288796231	0.755654929	1.137799911	1.11901171	1.5364426	1.773262115	1.799364479	1.779798855	1.492862998	1.725753823
'1A22_A_B'	'EA186A'	-0.013062473	0.095854821	0.250138512	0.158273549	0.289383391	0.212485535	0.015132908	0.109320629	0.126976941	0.118683109	0.158271316	0.158817984	0.147987769	0.046098683	0.159554849	0.094179992	0.157816552	0.14677275
'1A22_A_B'	'QA29A'	-0.418526539	0.130457262	0.240110339	0.132013737	0.31099018	0.423950048	-0.265559608	0.248807453	0.216736613	0.129430073	0.215289789	0.2518876	0.273268788	0.102048589	0.321396022	0.143760386	0.447050848	0.215639841
'1A22_A_B'	'KA172A'	1.301029996	0.636891093	0.598379794	0.276882995	0.630598168	-0.026547495	0.268066905	0.575772487	0.571621404	0.411828235	0.330168511	0.28468609	0.494774031	0.427723788	0.076155202	0.287517688	0.325948098	0.41654923
'1A22_A_B'	'TA175A'	1.397940009	0.690564598	0.322353379	0.003223498	0.675242971	0.458757022	1.355800407	0.65600111	0.724156002	0.5669019	0.531426678	0.45501786	0.941216543	0.634762702	0.731755522	0.605799142	0.593048487	0.609620533
'1A22_A_B'	'NB272A'	0.135662602	0.110446493	0.120205847	0.131961636	0.266042341	0.332675648	0.071967783	0.182093212	0.136677014	0.110722835	0.186712766	0.204027747	0.160495772	0.02567658	0.173485281	0.070214261	0.170374738	0.173599155
'1A22_A_B'	'KB321A'	-0.065105656	0.031166482	0.117534123	-0.020353327	-0.037101306	0.292112446	0.380623755	0.154585006	0.177533661	0.122874311	0.155938457	0.209235888	0.22271832	0.056308637	0.065502762	-0.009051992	0.161110876	0.186910332
'1A22_A_B'	'VB371A'	-0.522878745	0.759857907	0.782927287	1.25138416	0.769540793	0.094784136	0.374357832	0.620087171	0.595404609	0.864767486	0.508474403	0.303380212	0.321745085	0.422538561	0.601127922	0.548230969	0.273589023	0.287848155
'1A22_A_B'	'LA45A'	0.633094225	-0.037414405	0.150751518	0.468278476	0.513483511	0.605202801	0.582921786	0.226041666	0.309074863	0.495401048	0.194260129	0.439173703	0.422717406	0.652643422	0.625438627	0.61248833	0.290912918	0.33988241
'1A22_A_B'	'RB243A'	1.396233545	0.488821064	0.590039858	0.651921709	0.386733409	2.670527224	2.485767522	0.729201801	0.635684514	0.647844268	0.59531557	1.568444227	1.975522418	0.542192932	1.141982001	0.756283368	1.457528302	0.951628449
'1A22_A_B'	'RA64A'	0.897015839	0.28626118	0.70720626	-0.430695094	0.566770992	1.476881169	0.535596637	1.514557661	1.219929382	0.792947577	1.032104967	1.708326937	0.969728978	1.727956835	1.706743548	1.743172979	0.971461338	1.556837519
'1A22_A_B'	'FA25A'	-0.243038049	-0.047338385	0.0330598	-0.046751521	-0.013960602	-0.072423627	0.167935627	-0.077968247	-0.010777934	-0.159187652	-0.111724615	-0.088054489	0.015406646	-0.065888493	-0.067570045	-0.042371726	-0.080282362	-0.108208702
'1A22_A_B'	'QA46A'	-0.045757491	0.204334925	0.441098916	0.095114575	0.574747513	0.176755153	0.042013603	0.011284073	0.14242525	-0.252862208	-0.491965093	-0.030663631	-0.205235058	-0.239970599	0.50324871	-0.082459398	0.15590748	-0.441715675
'1A22_A_B'	'KB415A'	0.597781193	0.266375532	0.205336257	0.005587293	0.39269974	-0.063128249	0.116801729	0.134487076	0.181920534	-0.054660731	-0.160445885	0.000922125	-0.07637467	0.134758414	-0.03356728	0.032695542	0.062317442	-0.082948444
'1A22_A_B'	'PA48A'	0.079181246	0.069709635	-0.026935753	-0.042638205	0.511699784	0.137944144	0.244489908	0.17017047	0.119241064	0.079695083	0.253676506	0.322410984	0.187489457	0.35367399	0.258890124	0.336232213	0.254831081	0.286579176
'1A22_A_B'	'EB327A'	0.748795857	0.890062678	0.594946855	-0.1925336	-0.727892867	1.058941842	0.035916524	0.765833805	0.727199331	0.24387146	0.342677973	0.937770814	0.637825676	0.851960289	1.459968833	1.002715539	0.501563172	0.790531271
'1A22_A_B'	'SA62A'	0.204119983	0.561146556	0.501467269	-0.120075628	-0.327571901	0.176252854	0.1681335	0.39721146	0.457712786	-0.097984363	0.070263942	0.113175275	-0.009330867	0.646033899	-0.135000359	0.618650456	-0.078892777	0.078383657
'1A22_A_B'	'DA171A'	0.662057921	0.672905276	0.728553684	-0.324594624	-0.432797765	1.27192062	2.014518035	0.699459465	0.672959275	0.441439768	0.441695708	1.163745016	1.642553558	0.766700033	1.198715466	0.764115176	0.852182815	0.764379076
'1A22_A_B'	'IA179A'	0.462397998	0.504070675	0.735276913	0.538731077	0.304965189	0.986476989	0.825516092	0.824271115	0.85117328	0.688761332	0.566575679	0.876402556	1.006002869	0.907385708	0.696487375	0.883095488	0.736074032	0.708445281
'1A22_A_B'	'QA68A'	0.51851394	0.634546131	0.567311353	-0.00221437	0.587232066	0.921500384	0.580246095	0.769241319	0.729541295	0.442451384	0.566077149	0.900660031	0.716943163	0.684695365	1.597937668	0.713194289	0.673704233	0.561962323
'1A22_A_B'	'FA176A'	1.342422681	0.332085519	0.581907786	0.864130827	0.401897311	0.731277947	1.420036598	0.312726086	0.500048586	0.415415379	0.264994051	0.563731074	1.070507111	0.175704848	0.640129691	0.295292142	0.351350856	0.237571811
'1A22_A_B'	'RB270A'	0.527958271	0.674373009	0.412968324	0.228082148	0.487126896	0.393765516	0.011733047	0.657401028	0.546527404	0.49808898	0.432760543	0.401248987	0.330615994	0.497646578	0.271756736	0.502109825	0.035748534	0.323321507
'1A22_A_B'	'YA164A'	0.322219295	0.428584222	0.285670862	0.428652913	0.578250168	0.838180018	1.842839397	0.556616548	0.56805476	0.619909898	0.535831573	0.58784082	1.156011643	0.862019932	0.923003606	0.938935303	0.324695153	0.498281949
'1A22_A_B'	'SB298A'	-0.177370478	0.143127003	0.070950737	0.01866867	0.114024395	0.15712735	0.095053809	0.117102181	0.099113114	0.063774964	0.104929942	0.132966605	0.092351093	0.202431094	0.131693294	0.228005432	0.049570349	0.186866243
'1A22_A_B'	'DA26A'	-0.102984161	0.117317546	0.369470029	0.114097852	0.099199292	0.153229408	-0.348125045	0.159961424	0.267970375	-0.005008576	0.07356716	0.115362708	0.154568137	0.349235258	0.088174771	0.254862943	0.26696847	0.123233195
'1A22_A_B'	'HA18A'	-0.386040785	0.789698377	0.598053082	0.87065851	0.390759718	0.44277372	0.335176583	0.792107318	0.701118046	0.683977651	0.63642856	0.677483144	0.595364701	0.998966415	1.385737692	1.002089693	0.81938617	0.831909855
'1A22_A_B'	'EA56A'	0.322219295	0.855682641	0.627002848	0.767177172	0.176319467	0.1938105	0.861996261	0.251631851	0.341593379	-0.240231295	-0.498726478	-0.447618949	-0.092275353	-0.84528778	0.043683363	-0.527619725	-1.269650566	-0.641964402
'1A22_A_B'	'NB418A'	0.229445931	0.045914383	0.684065123	0.620900578	0.141121082	0.828200003	-0.06694054	0.374616715	0.549552119	0.260202478	0.172133132	0.733131886	0.203669936	1.398430011	1.961742552	1.498735157	0.810886826	0.870554784
'1A22_A_B'	'SB419A'	-0.100115153	0.168368681	0.408631232	0.195872701	0.422356991	0.239927165	0.090695384	0.403039187	0.361826191	0.240194724	0.353411579	0.493343827	0.4463702	0.382862573	0.320410916	0.422937161	0.54527631	0.588898848
'1A22_A_B'	'PB306A'	1.003392943	0.357625251	0.444892001	0.721426564	0.594686439	0.25719399	0.202317876	0.392930644	0.366245137	0.507596532	0.293907627	0.305625037	0.227579307	0.383642449	0.238334573	0.330517032	0.191679914	0.341043646
'1A4Y_A_B'	'HB8A'	0.507084478	-0.005643053	-0.474982958	0.118318435	0.49267088	0.053563137	0.187742745	0.064266664	0.221792511	0.158318847	0.334750346	0.399692011	0.239586956	0.660955745	0.197332711	0.543688826	0.332450947	0.363787199
'1A4Y_A_B'	'KB40G,YA434F'	3.927090263	3.497992721	2.313236096	1.220445513	2.45837094	1.792442404	2.707791627	1.678204683	1.657297878	1.321036735	1.210696682	1.961170581	2.621566796	1.283305451	1.885648238	1.428231788	1.486387051	1.402678647
'1A4Y_A_B'	'YA434A,YA437A'	4.189056236	2.862397671	1.429105519	1.455628441	2.024881434	4.287810133	3.865634907	3.299208139	2.885125288	2.987821203	3.152184511	3.923942906	3.871479241	3.982169887	5.079579481	4.342004612	2.165723701	3.560308605
'1A4Y_A_B'	'WA375A'	0.449969009	0.807536142	0.240963096	0.180973368	0.882451765	0.943156442	0.705956518	1.108290288	0.867003194	0.851392176	1.550922902	1.714734668	1.12295105	2.447443947	1.129297802	2.313984097	1.067449086	1.76345913
'1A4Y_A_B'	'DA435A'	2.104735351	2.279568947	1.469294796	0.492542873	1.084364162	0.684607971	1.536905712	1.594801937	1.245559822	1.106274484	1.714821589	1.250329368	1.642864648	1.787075438	2.510599283	1.91489363	1.984525672	2.097923449
'1A4Y_A_B'	'RB5A,YA434A,YA437A'	5.405765346	3.599645915	2.323682081	3.079024157	2.421028826	3.527236452	4.858149919	4.506722947	4.438081533	4.522189258	4.585360468	4.427840858	4.719076227	5.050378685	5.475373801	5.18004122	3.559412922	4.60795194
'1A4Y_A_B'	'RB5A,DA435A'	4.389971079	1.273578442	0.85007808	0.667167851	1.17014903	1.278520039	1.225368137	2.481787179	2.155131682	2.61764197	3.521113456	2.413810311	2.097176703	4.398386451	3.080022895	4.3931888	3.367919444	3.759407612
'1A4Y_A_B'	'RB5A,YA434A,DA435A'	6.750999004	2.730555707	3.347071145	2.191398867	1.867630114	4.040372374	4.708646469	4.066316629	4.027945804	4.103698914	4.128048101	4.329376302	4.517752128	4.501233068	4.002361772	4.460944802	3.9621806	4.21317377
'1A4Y_A_B'	'SA289A'	-0.242052136	0.229454989	0.233871764	0.0999687	0.643184354	0.149830917	0.557416798	0.121295448	0.137606421	0.117763622	0.102527664	0.267990425	0.257730471	0.12156308	0.189850403	0.147493428	0.314580684	0.270555189
'1A4Y_A_B'	'YA437A'	0.449969009	0.12799986	0.131181174	-0.392527894	-0.434752775	0.440962115	0.239794368	0.932335612	0.665963536	0.908400677	1.39226251	1.37926711	0.900307157	2.343842255	1.920277406	2.133542663	1.246194644	1.996485749
'1A4Y_A_B'	'HB114A'	0.166331422	1.517103192	1.130063071	1.281626823	0.562627407	1.031090713	1.622075724	0.585529868	0.567827677	0.440623831	0.480177762	0.650651246	1.062827624	0.760611786	0.74847228	0.684826668	0.867531336	0.503296157
'1A4Y_A_B'	'HB13A'	-0.26760624	0.546761157	0.20124768	-0.102851572	0.59678542	0.564075732	0.555748944	0.275813459	0.156548558	0.103126682	0.249139459	0.251941156	0.33450384	0.19532932	0.218392267	0.187787297	0.333864793	0.247985732
'1A4Y_A_B'	'EA401A'	0.463757293	0.125913396	0.187733596	-0.388449006	-1.231855853	0.904504717	0.318466599	0.158154804	0.06309264	0.028386317	-0.004567755	0.712450482	0.271852966	0.122648147	0.538902357	0.159245727	0.665697761	0.512617525
'1A4Y_A_B'	'KB40G,DA435A'	2.237360916	3.845182821	3.87086106	3.675906894	2.81571578	2.402906151	3.297406806	2.778780754	2.82063075	2.47605214	2.562690224	3.137846455	3.348522722	2.065511716	2.740369103	1.952270319	3.754296679	2.662711148
'1A4Y_A_B'	'NB68A'	0.2155998	-0.035684281	0.288941854	0.010515128	0.246135571	0.141591485	0.074439395	0.006187462	0.097298968	0.040388268	0.045886447	0.098414332	0.128048011	0.36161492	0.043932441	0.270260487	0.189366587	0.138200313
'1A4Y_A_B'	'IA459A'	0.259637311	0.213380388	0.409092878	2.003835581	0.527201419	0.366253803	0.386365951	0.192160509	0.203412112	0.444519592	0.281099258	0.294390609	0.18212656	0.280608974	-0.088036561	0.152716074	0.25085467	0.304622984
'1A4Y_A_B'	'YA434F'	0.162727297	1.532686367	0.756074274	0.59414854	1.033963396	0.255683386	0.392302527	0.68118529	0.428609762	0.358635222	0.305028287	0.356815692	0.317202774	0.398873575	0.468108334	0.604710437	0.345744205	0.363014274
'1A4Y_A_B'	'WA438A,SA439A,EA440A'	1.189056236	0.991172172	0.947409096	0.285560431	1.76008741	0.568873711	0.658947291	0.458703115	0.783549639	0.774598055	1.499185249	0.760038296	0.816419362	1.42923419	0.706810637	1.019071168	0.749025288	0.850327472
'1A4Y_A_B'	'HB84A'	0.104735351	0.29504023	0.349191538	0.009910554	0.287679297	0.437057947	0.316484784	0.420062331	0.411174412	0.348776337	0.637352424	0.656823474	0.536175514	0.681737008	1.174294686	0.856738982	0.757236983	0.879443208
'1A4Y_A_B'	'QA430A,VA432A'	-0.117113399	0.251069856	0.675751511	-0.658099422	0.17077084	0.491919033	-0.366904183	0.211128769	0.377147789	0.229350434	0.380382932	0.486305091	0.423129075	0.758695337	0.547728936	0.647538587	0.889121789	0.496567149
'1A4Y_A_B'	'WA263A'	0.797456406	0.06698985	0.13289475	-0.291224971	0.738220213	0.632224744	0.330433941	0.795314757	0.701369209	0.75905258	1.193146	0.972303505	0.772838393	0.955418016	1.366082945	1.116264841	1.110901655	1.137717059
'1A4Y_A_B'	'YA434A,DA435A'	4.389971079	4.353506627	4.09689717	3.279880529	2.525212795	4.717212184	3.729048047	4.013582318	3.812550388	3.984540567	4.134078139	4.586763783	4.407610062	3.683348929	4.250168018	3.769265842	3.946959683	4.351158477
'1A4Y_A_B'	'KB40G,YA434A,YA437A'	5.237360916	3.390274995	3.45915775	3.623980694	2.678178129	3.914384006	4.627388244	4.485019387	4.485658442	4.511354904	4.251661943	4.603751224	4.621175165	4.894698042	4.795648784	4.952289891	3.216924923	4.40897165
'1A4Y_A_B'	'YA434A'	1.821930175	1.604906528	2.211701565	2.355687278	1.183794017	3.775934323	4.080041881	2.25158075	2.030997469	2.350740674	1.916895842	3.146774379	3.198345362	2.676467843	3.634597697	2.749970955	1.985886884	2.304512142
'1A4Y_A_B'	'RA457A'	-0.277964692	0.476843108	0.180595738	0.053623499	0.108049315	0.246700882	0.489843207	0.111326719	0.042491036	0.00465325	-0.001866468	0.037143221	-0.026485808	0.065044487	0.447412556	0.097798643	-0.055852434	0.007615309
'1A4Y_A_B'	'WA318A'	1.072550667	0.442529453	0.360125397	-0.200867192	0.008013587	0.608332532	0.183688591	0.261993331	0.111461658	0.27618016	0.614588722	0.482098592	0.503698542	0.683292159	0.419466038	0.562357025	0.896311808	0.514530126
'1A4Y_A_B'	'RB70A'	-0.072550667	0.161143431	0.176966746	0.116797912	0.183947277	0.111026574	0.37049999	0.21253717	0.154338339	0.150468947	0.248269729	0.235165555	0.174126598	-0.00176898	-0.002732112	-0.015674733	0.367830662	0.259720807
'1A4Y_A_B'	'KB40G,YA437A'	3.706795342	2.197138223	1.402789534	2.622769652	1.979767811	1.477427896	2.558361426	3.119739235	2.496997117	2.890697541	3.154066343	2.77759971	3.229531256	3.578258564	2.606463761	3.51913453	3.043732656	3.258030196
'1A4Y_A_B'	'RB66A'	0.141329153	0.197418888	0.165336606	-0.032155251	0.101562719	0.20625341	0.290983115	0.152731776	0.166118497	0.131483794	0.200453701	0.08792187	0.135861287	0.110673009	0.067645629	0.08225642	0.407324379	0.158601285
'1A4Y_A_B'	'KA320A'	-0.068264832	0.274719408	-0.038083529	0.11238729	0.133057324	0.333849752	0.261633243	0.188525801	-0.026723218	-0.067741714	-0.001042526	0.190233929	-0.062849236	0.151176975	0.396989362	0.305662952	0.25124582	-0.191600801
'1A4Y_A_B'	'EB108A'	0.057991947	0.218578912	-0.317179391	0.415615535	0.072291776	0.172074763	0.054910726	-0.183233759	-0.199081493	-0.083416841	-0.043464654	-0.250026576	0.052562786	0.730425447	0.059949508	0.536492192	0.050872152	0.040027804
'1A4Y_A_B'	'WB89A'	0.162727297	0.316799676	0.161341076	-0.057181088	-0.341073882	0.365192618	0.540916377	0.420439173	0.461150511	0.330290375	0.284790158	0.621980225	0.459946129	0.812636984	0.742045273	0.684987493	0.775772363	0.805422548
'1A4Y_A_B'	'EA287A'	-0.096910013	0.433736373	0.311072519	0.377271538	0.579273444	1.431526115	0.456699048	0.52919584	0.416062835	0.655070482	0.781585253	1.149556392	0.589552741	0.748401607	0.65088564	0.607012025	0.779857955	0.938950778
'1A4Y_A_B'	'EA344A'	-0.050166609	0.170087447	0.056368436	0.403336009	-0.198441923	0.863004579	0.450362604	0.629282855	0.49889443	0.685418151	0.828420752	1.097322026	0.59499557	0.915907912	0.735620371	0.810220447	0.791449311	1.039053702
'1A4Y_A_B'	'RB33A'	0.166331422	0.257733504	0.34212769	0.007090908	0.203024961	0.359871506	0.466386311	0.184380577	0.145556737	0.098999323	0.145799506	0.148500109	0.102978617	-0.469858399	-0.059335535	-0.244138555	0.267508831	0.178913699
'1A4Y_A_B'	'RB5A,YA434A'	4.405765346	3.101830772	2.890004704	2.050110153	0.145923988	3.008300803	5.569201562	3.392543882	3.295004669	3.324199461	3.450560267	3.988638166	4.183094964	4.027851752	2.539160584	3.906733391	2.436650388	3.820982808
'1A4Y_A_B'	'QB12A'	0.15490196	0.262165452	0.261074078	-0.19649549	0.489717723	0.410186396	0.718041845	0.242022526	0.198825674	0.133231213	0.241192188	0.271000056	0.5317957	0.293521321	0.313267986	0.310294509	0.26086438	0.258256225
'1A4Y_A_B'	'RB5A'	1.477121255	0.865117407	1.829603107	0.845323712	0.28293037	-0.312839757	0.551544285	0.477654958	0.894691926	1.011953669	0.893489387	0.472872625	0.851663442	1.495583044	1.059441059	1.210393408	0.981820515	1.0701281
'1A4Y_A_B'	'RB31A'	0.028028724	0.288375912	0.148509008	0.045727317	0.468340612	0.255568141	0.230842783	0.798306297	0.741960735	0.958922975	1.569906698	1.138452449	0.719463944	1.114809495	3.030782097	1.490669466	2.009467553	1.750738525
'1A4Y_A_B'	'YA437F'	-0.087150176	0.441562598	0.237677511	0.435267904	0.430664561	-0.253592999	0.216966804	0.410028277	0.22469304	0.280980838	0.441374798	0.359145496	0.529482136	0.614285901	0.264646304	0.69108138	0.562146945	0.796507453
'1A4Y_A_B'	'RB32A'	0.77815125	0.18893191	0.185580971	0.19197727	0.713837314	0.12237948	0.093416432	0.57786246	0.631679377	0.700850873	0.874931735	0.809120264	0.609167023	0.570665082	1.207372558	0.806825907	1.00117448	1.095520651
'1A4Y_A_B'	'KB40G,YA434A,DA435A'	4.237360916	4.254749252	3.895892697	2.79229286	2.408202247	4.985748857	5.128448679	3.476808967	3.34795467	3.224785294	3.161098975	3.927631429	4.213794705	3.331998668	3.963065945	3.3554392	3.291592287	3.328683632
'1A4Y_A_B'	'KB40Q'	2.641931503	0.711232424	0.476163426	0.862827754	-1.144631933	0.379045604	0.138230139	0.722928821	0.48482466	0.833961776	0.565025048	0.656959164	0.693680688	0.453213049	0.272462363	0.397422206	0.840793312	0.748733556
'1A4Y_A_B'	'KB40G'	2.037788561	0.637201107	0.988396427	1.846613018	1.056436838	2.584573913	3.323317843	1.323591326	1.094393724	1.468303181	1.250537299	1.984395336	2.386580407	0.782527124	1.144727393	0.842186459	1.556419356	1.297187722
'1A4Y_A_B'	'WA261A'	-0.041392685	0.216702914	0.285670835	0.335916	0.37675781	0.185594445	0.672845239	0.278720504	0.263451773	0.257116964	0.248918789	0.277909146	0.405605734	0.680186503	0.697219434	0.693618494	0.245095141	0.31694028
'1B2S_A_D'	'AA27K'	-1.975176416	0.090180772	0.165375787	0.264194904	-2.034347879	0.665425566	-0.215693113	-1.063249849	-0.672022657	-0.68771256	-1.026349794	-0.377559899	-0.692551522	-0.46872191	0.033191251	-0.372155228	-0.905542776	-0.834744899
'1B2S_A_D'	'AA27K,AD43T'	-3.264307189	-0.422815519	-0.788650599	-0.107304563	-1.432821524	-0.045425858	1.232306063	-1.37126947	-1.11964627	-0.917587932	-1.0265051	-1.042184051	-0.470070078	-0.695292688	-0.560538261	-0.801431093	-0.913537932	-1.022116208
'1B2S_A_D'	'AD43T'	-0.179296399	-0.385990017	-0.434403096	-1.488938564	-0.352713779	0.354841992	0.23500782	-0.125600193	0.079448903	0.092456351	0.251618911	0.235284878	0.406127616	0.519786566	-1.000119373	-0.016058114	0.408842435	0.266517611
'1B2U_A_D'	'AD36D'	-2.903089987	0.017750797	0.460080525	-0.472598832	0.629369845	-1.107654588	0.354363482	-0.690155132	-0.473091762	-0.589929201	-0.457770305	-0.848557397	-0.27147363	-0.808316583	-0.220807336	-0.679513974	0.04590481	-0.205004974
'1B2U_A_D'	'AA27K'	-2.976518904	-0.778968213	-0.785997363	-0.689740463	-0.13958328	0.708251894	0.298177067	-0.322532954	-0.457046077	0.030513879	0.133802843	0.35793211	0.207614258	-0.190179182	0.042562364	-0.211449182	0.187508959	0.328977316
'1B2U_A_D'	'AA27K,AD36D'	-5.988100777	-0.043911711	-0.174080184	0.673266582	-0.397775447	1.562598711	2.125688551	-0.281097153	-0.404357759	0.090238641	0.31252429	0.947579182	1.383698987	0.606825949	0.557365023	0.720899831	0.616035913	0.652296285
'1B3S_A_D'	'FD30Y'	0.457377197	0.037514079	0.202796539	0.085917848	-0.220866226	0.049022269	0.273551995	0.029827468	0.080964807	0.038821612	0.111021743	0.116814697	0.092769759	0.11075866	0.11920854	0.139982637	0.132291177	0.082802701
'1B3S_A_D'	'AA102H'	-4.273001272	-0.822374613	-1.735648325	-1.21755864	-0.402410983	-0.678159134	-1.86539166	-1.57154727	-1.476100651	-1.223080014	-1.157780164	-1.036001445	-0.991123111	-0.273911945	-1.101080779	-0.494547705	-0.980530934	-1.141596787
'1B3S_A_D'	'AA102H,FD30Y'	-4.08501079	-0.042460649	-0.991147699	-1.640640933	-1.093391945	-1.675117671	-0.562089691	-1.57641295	-1.549467514	-1.557369796	-1.471279494	-1.486183434	-1.487208758	-1.066026502	-1.736685967	-1.30726532	-1.484959915	-1.497970068
'1BRS_A_D'	'ED80A'	0.297237007	1.067788887	1.266283734	0.816439452	1.110884885	1.410655729	1.152236424	1.045138344	1.211773171	0.963441965	0.673299051	1.063316843	1.173031634	0.801565039	0.848567692	0.85118356	0.837055578	0.85947139
'1BRS_A_D'	'RA83Q,TD42A'	3.972359213	4.420358607	4.392651443	3.093942851	1.906236747	3.650802923	3.277330413	4.065131079	4.037000883	3.537812429	2.572033317	3.776285454	3.681145582	2.985979562	2.412877734	2.84703243	3.865812619	3.760584757
'1BRS_A_D'	'RA59A,ED76A'	2.632411151	1.554004059	2.192855053	1.50715145	2.633244056	3.461358226	2.600882556	2.592962952	2.708119481	2.779297886	3.018098189	3.252771276	3.041076104	3.344018413	3.056393378	3.346382732	3.101031731	3.094637188
'1BRS_A_D'	'RA83Q,YD29A'	5.469683853	4.369706985	4.445655483	4.759176751	3.449589826	4.597453771	3.558290364	4.594476309	4.621185235	4.693313662	4.261189468	4.640295002	4.121946003	3.825075112	3.178107161	3.560751636	4.494448503	4.456001655
'1BRS_A_D'	'WD38F'	1.273389208	2.871826805	1.643411692	0.400868053	1.168731353	0.354406862	0.471256894	1.621131273	1.241540765	0.555197574	0.580892022	0.537469907	0.503081188	0.829054239	0.214533692	0.703631005	0.259234114	0.381280416
'1BRS_A_D'	'RA83Q,ED76A'	3.959770085	3.107610631	2.030177161	4.002889627	2.898790595	1.395263983	2.824619541	3.018214518	2.626717911	3.432827001	2.700761108	1.885731303	3.056997222	1.684282239	1.966555717	1.847703163	2.900097118	2.574222742
'1BRS_A_D'	'RA87A,WD38F'	4.867623862	5.051812227	4.690356148	4.38806809	3.6736669	2.284898215	3.02672015	3.055975898	3.483510535	3.445723897	2.965815568	2.344129852	2.506928867	1.481786524	2.475885254	1.667903725	2.693441507	2.203723254
'1BRS_A_D'	'HA102A,DD39A'	6.65874009	4.019660754	4.491271731	3.970263299	3.59447382	4.662390636	4.531859822	4.501690749	4.620838384	4.206312578	4.416673871	4.482074553	4.583088777	3.781244889	2.398678523	3.789522667	3.730088968	4.285362609
'1BRS_A_D'	'HA102A'	4.439332694	4.120066123	4.556080522	4.318400099	4.499006298	4.040854966	4.286069094	4.183485382	4.359731847	4.272551235	4.243812527	4.121169243	4.146898836	3.295342781	3.108861044	3.325571937	3.742844558	4.011821758
'1BRS_A_D'	'NA58A'	1.782950133	1.31857904	0.772313647	0.715544489	1.242564099	0.778585188	0.94164805	1.219252077	1.033714868	1.149089204	1.198672519	1.09930819	1.144640331	1.030385633	0.957921061	1.071535921	1.021586236	1.072240115
'1BRS_A_D'	'RA83Q,DD35A'	6.279549517	4.498916936	4.902416933	3.657974564	3.53707526	3.495235321	4.229137785	4.319616588	4.429807737	4.192929396	4.194652101	3.863208663	4.259028089	2.844345025	1.625746956	2.648343468	4.410952854	4.042240616
'1BRS_A_D'	'TD42A'	1.285623665	2.883047047	3.404380682	2.17097184	0.739247384	0.542665649	0.677960851	1.967748897	3.063465022	1.847119326	1.025452552	0.689480432	0.613489638	1.899676953	0.290207712	1.447360317	0.646356809	0.767755713
'1BRS_A_D'	'KA27A'	3.081503682	2.219465291	2.609411934	3.099567216	3.207604711	2.882028036	2.218746582	1.987407813	2.523234266	2.555059782	2.398427831	2.074090969	2.129046426	2.285930041	2.290229332	2.287438648	2.58900125	1.954768925
'1BRS_A_D'	'DD35A'	2.375464807	2.944811679	3.181085823	2.935064046	2.879329775	3.343771012	3.078908155	2.934481288	3.093590063	2.871386992	2.841245034	3.005629822	3.065259425	2.783436826	2.577031381	2.729373703	2.84374805	2.61016599
'1BRS_A_D'	'KA27A'	2.916453949	2.214657043	2.609411934	3.154481955	3.207604711	2.856519488	2.221031409	1.982434295	2.523234266	2.567574952	2.400217028	2.071924112	2.127585642	2.285930041	2.290229332	2.287438648	2.58900125	1.954768925
'1BRS_A_D'	'RA87A'	3.65874009	3.064743235	2.873163606	3.559032443	3.450575115	3.648829386	3.176664542	2.943181803	2.824390378	3.085677245	2.678172295	2.761739691	2.930724532	2.35927521	2.523969185	2.382964238	2.633563831	2.501657025
'1BRS_A_D'	'KA27A,YD29A'	5.415062902	4.197919995	4.651152466	4.453729539	2.743799241	3.616476288	3.481068964	3.405042964	3.640808823	3.322357344	1.65265413	2.983359978	2.7933996	1.626094618	0.94613386	1.564496788	3.118649418	2.239368736
'1BRS_A_D'	'RA59A'	2.80850241	2.560896472	2.574966143	2.221698868	1.943367374	2.76503277	2.70911503	2.727947719	2.697285136	2.633063156	2.643266105	2.6869217	2.696804607	2.77166179	2.763380862	2.810750834	2.691002189	2.685094873
'1BRS_A_D'	'ED76A'	0.750510463	1.057996663	0.922574848	0.432551621	0.569373489	0.527476571	0.538363972	0.930522666	0.852560394	0.568534605	0.640279763	0.632158132	0.537273588	0.97603994	1.066290257	0.979418209	0.740889281	0.723646834
'1BRS_A_D'	'DD39A'	5.382533678	3.576876383	4.446248143	3.844404196	3.14604745	3.9164696	3.594969135	3.588359215	4.045244435	3.848438127	3.727696613	3.657055676	3.621308627	3.952261691	3.1138657	3.782730466	2.775388848	3.479576407
'1BRS_A_D'	'RA59A,WD38F'	3.54223452	2.615849319	2.854690699	3.698508598	3.295791533	2.879257205	2.709860512	3.42289283	3.222638294	3.695264866	3.475385576	3.470380753	3.475464946	2.953639472	2.195419483	2.823039092	3.259875615	3.321796212
'1BRS_A_D'	'WD44F'	-0.040229915	3.542030312	2.786226425	0.354671646	0.171012456	1.255427113	0.738805306	2.291527098	1.949583875	0.778941384	0.893551501	0.824023747	0.742026592	0.498440499	0.814909135	0.545052475	1.866556385	1.433179591
'1BRS_A_D'	'RA87A,ED80A'	3.80850241	4.059000643	5.107657003	3.545457236	2.641611648	3.892385194	5.064132889	3.509839258	3.876777107	3.215524866	3.308161208	3.216360278	3.524192364	1.951084589	1.590346198	2.079377918	2.831364677	2.760681578
'1BRS_A_D'	'RA59A,YD29A'	4.826231177	5.201773762	5.103853451	4.819878682	3.042432373	4.983685797	4.797338472	4.520383639	4.752403417	4.507479207	4.087012648	4.502901588	4.548995885	4.059910457	3.067819381	3.879026288	4.070236561	4.014955094
'1BRS_A_D'	'RA59A,DD35A'	3.574419204	2.918738504	3.183507814	3.575056401	4.048374529	4.794696554	2.567158456	3.36980367	3.62623192	3.473537414	3.665343049	3.56999428	3.413072233	3.04281154	2.988161071	2.954296955	3.432897082	2.9772745
'1BRS_A_D'	'NA58A'	1.903089987	1.368054072	0.591804367	0.668560836	1.251346729	0.808646654	0.873688029	1.201442488	1.030150564	1.071855379	1.073017315	1.055752332	1.053869957	1.030385633	0.957921061	1.071535921	1.021586236	0.999325401
'1BRS_A_D'	'DD39A'	3.59921836	4.566221443	5.399688259	4.8362846	4.227509748	4.773073006	4.591318628	4.669421468	5.049792211	4.654856851	4.584444371	4.681728201	4.553127648	3.952261691	3.1138657	3.782730466	2.775388848	4.315374052
'1BRS_A_D'	'RA83Q'	3.428291168	2.137720666	1.798549919	1.352776604	0.429412299	1.588964685	2.585842348	2.577322012	1.843479802	1.391271283	1.176048588	1.549475675	2.794849958	0.539242173	1.401447727	0.859439625	1.912017852	1.820338433
'1BRS_A_D'	'WA35F'	0.806179974	0.820095691	0.775498088	0.911784089	0.992245731	0.746626506	0.767103187	0.814256543	0.919286535	0.831818063	0.702400115	0.732171113	0.697868842	0.716201923	0.423717032	0.629659124	0.579373192	0.698574655
'1BRS_A_D'	'KA27A,DD35A'	5.984593669	4.558584035	4.71950711	4.773948248	3.835746714	4.211658002	3.312392759	3.824260725	4.0858972	3.806101449	3.610169191	3.717998119	3.771593772	2.566381447	-0.690573253	1.986869629	4.339705249	3.65812429
'1BRS_A_D'	'DD35A'	3.008074765	2.660280763	2.842766427	2.682409471	2.414722813	3.06379499	2.792735987	2.492488052	2.59086072	2.492137569	2.301634612	2.526385894	2.629655671	2.783436826	2.577031381	2.729373703	2.84374805	2.15266236
'1BRS_A_D'	'HA102A,ED80A'	4.683563673	5.076357317	5.047705977	5.037426661	4.320471584	4.775573653	5.120397684	4.840903009	4.972356433	4.976208721	4.923451847	4.688956777	4.666412538	3.395400198	2.853841075	3.463060539	4.245049491	4.423562411
'1BRS_A_D'	'HA102A,YD29F'	4.081503682	4.16903771	3.6438434	3.721777769	4.829835735	3.362144575	4.125513194	3.852762181	3.281983923	3.735715241	4.079917052	3.867332674	3.751063698	3.049794339	3.111487839	3.023183151	3.324774526	3.266236001
'1BRS_A_D'	'ED80A'	0.144294512	1.183579847	1.400778143	1.050406796	1.109258699	1.481191349	1.121309338	1.078005023	1.315489167	1.113808562	0.886545467	1.12394182	1.165056776	0.801565039	0.848567692	0.85118356	0.837055578	0.907923713
'1BRS_A_D'	'RA59A,TD42A'	3.790019004	5.211163615	5.029714774	3.040334926	2.704591026	4.379979799	4.416133655	4.933808187	5.00666985	4.142256102	4.335203588	4.73538195	4.777689004	3.897284212	3.098282156	3.814322321	4.853464402	4.729956304
'1BRS_A_D'	'WA35F'	1	0.773892381	0.635480128	0.684631761	0.931089574	0.622209991	0.595401794	0.743458955	0.732480179	0.608232772	0.559723841	0.592887911	0.564134152	0.716201923	0.423717032	0.629659124	0.579373192	0.585485572
'1BRS_A_D'	'RA59A'	2.636822098	2.704845664	2.649092169	2.279606554	2.303815257	2.866825296	2.796079753	2.810254192	2.761415756	2.690040646	2.759954496	2.817894017	2.769070312	2.77166179	2.763380862	2.810750834	2.691002189	2.778507232
'1BRS_A_D'	'EA73A'	2.238882089	2.808122087	2.757135466	3.024146731	3.006522913	2.412789001	2.980694478	2.015683994	2.292263536	2.254168103	2.193657469	1.799034185	2.059035269	1.719899033	1.791486345	1.643820004	1.605971478	1.337455554
'1BRS_A_D'	'HA102A,YD29A'	4.604382427	4.028221158	3.659567603	4.193098377	2.902026545	3.736676368	4.022052099	4.476244603	3.994521	4.25887941	3.356537594	4.337762934	4.086001411	2.98936872	2.121486042	2.861632424	3.718620303	3.974983403
'1BRS_A_D'	'HA102A,ED76A'	5.19914318	4.889906722	4.816919815	4.934771783	4.547502464	3.899477416	4.202772133	4.61125908	4.782729744	4.687651252	4.54985344	4.476394695	4.320594103	3.542221602	2.665600576	3.532559709	3.715612636	4.140235254
'1BRS_A_D'	'KA27A,ED76A'	3.54223452	2.831934698	2.851195137	3.069374418	3.718652341	2.76562576	2.596752801	2.551299635	3.075965422	2.943714075	2.529336654	1.876881492	2.546672715	1.859753577	0.868143234	1.747240008	2.599362757	1.576205477
'1BRS_A_D'	'RA87A,TD42A'	4.919652862	4.362141034	3.842972749	3.434250234	3.595463071	3.524368597	2.533171132	2.979065569	3.156990293	2.754617222	2.682919637	2.447141738	2.761769737	2.040356804	1.229759249	1.966719573	1.810651389	1.809585328
'1BRS_A_D'	'KA27A,DD39A'	5.260800081	4.494889243	4.813763196	3.690084896	3.743716396	3.369530813	3.244664801	4.003408146	4.313919489	3.85861573	3.698679423	3.820006307	3.48533067	3.055703497	0.995159927	2.796411092	3.751183449	3.638421383
'1BRS_A_D'	'RA83Q,WD38F'	4.387332561	3.088844972	2.643796972	3.483350394	4.013620884	0.61221565	2.14489801	2.31561125	2.300734776	2.493202948	2.399857615	1.096847266	1.660316714	1.410923593	2.137476146	1.592615003	1.31813959	1.59231464
'1BRS_A_D'	'DA54A'	0.079181246	0.408574187	0.41697888	0.236260752	-0.173949585	0.456626331	0.216378374	0.113505685	0.074262966	-0.177767738	-0.217640587	-0.008993483	-0.085777017	0.376417115	0.234819626	0.314594805	-0.143177778	-0.192953142
'1BRS_A_D'	'KA27A,TD42A'	3.260800081	2.732042762	3.869013678	2.336085649	2.389441852	3.725752026	2.468192703	2.355348721	3.024741291	2.041556027	1.580436641	2.52043389	2.514772095	1.538464115	0.976332479	1.473907791	2.170186743	1.577392225
'1BRS_A_D'	'KA27A,WD38F'	3.750510463	4.585438761	4.887656904	4.262890542	3.803693743	3.634589292	2.985937821	3.36725683	3.820091415	3.478448232	3.093469835	3.273660656	3.213688159	1.628578892	1.148698761	1.470037021	3.698746016	2.624550822
'1BRS_A_D'	'HA102A,TD42A'	5.80850241	3.508939774	3.131489677	5.145386537	4.508326475	1.428165713	3.525855224	3.792800747	3.302619388	4.219810504	3.863014068	2.394854302	3.014357536	3.294523695	1.748254417	3.197899482	2.898641723	3.101126138
'1BRS_A_D'	'HA102A'	4.538880878	4.139431036	4.488028973	4.196296705	4.464638203	3.933445959	4.203345997	4.168208571	4.279245685	4.186349944	4.219718543	4.070046004	4.074680519	3.295342781	3.108861044	3.325571937	3.742844558	4.058069976
'1BRS_A_D'	'ED76A'	0.615995769	1.095836822	0.958875055	0.755703527	0.580085936	0.551515236	0.543287383	1.007917111	0.867551524	0.639906615	0.732962413	0.670975066	0.670032584	0.97603994	1.066290257	0.979418209	0.740889281	0.75202784
'1BRS_A_D'	'RA87A'	3.922984816	2.839509812	2.71396237	3.368182896	3.261560683	3.387422692	2.976122666	2.783035169	2.609420823	2.888603592	2.640558435	2.761234832	2.808953307	2.35927521	2.523969185	2.382964238	2.633563831	2.556047434
'1BRS_A_D'	'EA60A'	0.62838893	1.129123633	0.967465154	0.790303778	0.463278958	0.781712679	0.786985366	0.997542536	0.892866886	0.544932878	0.616247706	0.684775092	0.602191542	0.849451871	0.97497677	0.72373563	0.771884247	0.819661469
'1BRS_A_D'	'YD29A'	2.428291168	1.673802033	3.116890973	1.029119463	1.964621848	0.814227879	0.92687201	2.93853696	3.020356457	1.29753544	1.609790558	1.411752775	1.271543641	1.778390053	2.209348404	1.942789155	2.229203916	2.543042987
'1BRS_A_D'	'HA102A,WD38F'	5.535501138	4.881806397	5.261270757	5.163211636	5.004808955	4.202929257	3.482044035	4.313507611	4.439678067	4.377207386	4.19364798	3.847016784	3.428003471	2.737845235	2.72261211	2.825604583	3.124264588	3.577057237
'1BRS_A_D'	'RA87A,DD39A'	4.905412423	2.880281721	4.125368025	3.828111774	3.960135772	3.639809207	4.491697035	4.162790625	4.498746212	4.289727312	4.438438678	4.031173685	4.591611947	3.907237494	2.473539558	3.862725398	3.341990478	4.090875357
'1BRS_A_D'	'KA27A,ED80A'	2.972359213	4.358117848	4.455755617	3.387306965	2.783103366	4.017258322	2.884971778	3.482039166	3.631109919	3.144600218	2.790181664	3.070823144	3.010199708	2.078068408	1.670016298	1.957005856	3.579662619	2.94800483
'1BRS_A_D'	'RA87A,ED76A'	4.297522888	4.522970077	4.167091714	3.684439905	2.91824342	3.378304474	3.850224137	3.698823694	3.84523774	3.341797768	3.277381435	3.332951055	3.806172993	2.400787374	3.034646864	2.419801928	3.169934392	2.951546404
'1BRS_A_D'	'RA59A,ED80A'	2.729321164	2.256055646	3.031991225	2.208174262	1.350096128	3.593843588	3.063785308	3.118790909	3.201281371	3.146212721	2.96251523	3.221572102	3.338657591	2.884351411	3.12227334	2.950355627	3.075839568	3.049703934
'1BRS_A_D'	'RA87A,YD29A'	5.54223452	4.300493196	4.210686545	4.096593719	2.601907996	3.402587088	4.718983096	4.089133375	4.02537545	3.807777144	2.579027405	3.060796631	3.852284372	2.413748265	2.103358318	2.439238334	2.923967471	3.328658538
'1BRS_A_D'	'KA27A'	2.609238576	2.729800477	2.929084065	3.086173852	3.216123288	3.071036476	2.80817718	2.660420592	2.881098333	2.914509583	2.919201714	2.778911607	2.761079652	2.285930041	2.290229332	2.287438648	2.58900125	2.727911439
'1BRS_A_D'	'YD29F'	-0.19149759	1.994422609	3.042170562	0.499362725	0.034995465	0.433312033	0.807327602	1.466930323	2.051295774	0.498659768	0.506341284	0.471183708	0.407398653	0.43430203	0.480905838	0.641732303	0.953570539	0.775546701
'1BRS_A_D'	'RA83Q,ED80A'	3.469683853	3.772889731	3.331295896	4.332910621	3.664080187	3.493587227	3.930496382	3.894103061	3.785515255	4.003885762	3.808666987	3.646632122	3.595050301	1.98781987	2.937598225	2.046031037	3.879309194	3.480585794
'1BRS_A_D'	'RA83Q,DD39A'	4.152567038	2.599696297	3.537547244	1.659324496	1.060811719	2.484074006	2.729279396	4.001601524	3.999129152	2.594288807	3.133699043	3.491870734	3.13573889	2.948078079	2.835812914	3.014808703	4.372182479	3.858741417
'1BRS_A_D'	'EA73A'	1.966141733	2.972617876	2.864846424	3.216272122	3.178646548	2.609585279	2.845563036	2.20294819	2.476792159	2.379032874	2.333276319	2.034770594	2.139605883	1.719899033	1.791486345	1.643820004	1.605971478	1.589110963
'1BRS_A_D'	'HA102A'	4.367976785	4.252105239	4.585709286	4.264831875	4.665032783	4.07974398	4.383332222	4.263855497	4.408309369	4.336492715	4.324022893	4.238719116	4.267477231	3.295342781	3.108861044	3.325571937	3.742844558	4.078293045
'1BRS_A_D'	'EA60A'	0.937852093	0.936830724	0.854216665	0.658521702	0.145504511	0.604822459	0.418347841	0.772285899	0.615775177	0.396336857	0.460413665	0.52386747	0.502891731	0.849451871	0.97497677	0.72373563	0.771884247	0.625051714
'1BRS_A_D'	'RA59A'	2.665111737	2.642360398	2.614292257	2.341010053	2.319096959	2.99495997	2.784336574	2.78118465	2.732997675	2.651966038	2.719377128	2.767181773	2.734088411	2.77166179	2.763380862	2.810750834	2.691002189	2.746231848
'1BRS_A_D'	'DA54A'	-0.178814117	0.494921087	0.535070641	0.326577114	0.053104931	0.838957565	0.305099501	0.315666217	0.297913244	0.112059037	0.150112426	0.246388184	0.182957368	0.376417115	0.234819626	0.314594805	-0.143177778	0.093463077
'1CBW_FGH_I'	'YI35A'	0.694117502	0.085770564	0.0901828	0.010963337	0.233841468	0.215883301	0.318799975	0.147163424	0.130320284	0.162961194	0.177155297	0.218775	0.150907336	0.04191317	0.210203824	0.207356734	0.136823154	0.156648383
'1CBW_FGH_I'	'TI11A'	0.106455331	0.296350906	0.381788496	0.360560502	0.30931076	0.837782061	0.287090331	0.184035563	0.175797425	0.195704201	0.23902878	0.306973979	0.202674988	0.385950949	0.377891743	0.209534058	0.328533218	0.283898132
'1CBW_FGH_I'	'GI37A'	0.443697499	0.278327401	0.520961616	0.25804378	0.501294631	0.486134305	0.148700801	0.259369971	0.319140107	0.333402624	0.466383504	0.496295457	0.407456271	0.568789692	0.597224511	0.570308204	0.565199738	0.548798357
'1CBW_FGH_I'	'RI17A'	0.434923575	0.378161365	0.308581321	0.086501977	0.714755535	1.263436913	0.298971106	0.382517502	0.348957493	0.367402465	0.641169294	0.798964552	0.586902839	0.638066187	2.121775741	0.77262497	0.898417747	0.761680871
'1CBW_FGH_I'	'PI13A'	0.106455331	0.234527508	0.255638515	0.14298223	0.401242504	0.135216599	0.246511489	0.188321626	0.149292166	0.136678486	0.157827457	0.219542852	0.139676733	0.479054818	0.129692197	0.176156924	0.252113307	0.226170704
'1CBW_FGH_I'	'II19A'	0.142667504	0.314979417	0.263395599	0.226973946	0.311246455	1.066629744	0.185991705	0.401309306	0.307875316	0.410090036	0.595936541	0.816665111	0.534344157	1.233989201	0.578354234	1.068898934	0.937847019	0.961910088
'1CBW_FGH_I'	'II18A'	0.975176416	0.317584882	0.303396346	0.042086084	0.238691354	0.650493089	0.184403568	0.293663503	0.23471531	0.13831666	0.370406726	0.462343874	0.292323713	0.771455803	0.572501449	0.632054934	0.391081558	0.411806802
'1CBW_FGH_I'	'GI36A'	0.492915522	0.344611418	0.185358456	0.205572425	0.617658372	0.200811059	0.270180367	0.022402762	0.007812838	0.020962048	0.001156133	0.054432593	0.041298811	0.087276199	-0.336899358	0.029619333	0.464896014	0.012263684
'1CBW_FGH_I'	'KI15A'	1.045757491	0.97263056	0.748098836	0.945822291	0.789554374	1.014865351	1.276086684	-0.047289179	0.085053619	-0.080243584	0.139159049	0.260298106	0.366493892	0.148135788	0.104747999	0.241463678	1.247520724	0.296962609
'1CBW_FGH_I'	'GI12A'	0.045757491	0.458175085	0.004650993	0.24093303	0.381432529	0.318869216	0.509266351	-0.018457138	0.004755651	0.03972842	0.218783961	0.18506087	0.283844626	0.232313391	0.066431921	0.2351106	0.106018999	0.228399199
'1CBW_FGH_I'	'KI46A'	-0.176091259	0.066959284	0.268550858	0.208588576	0.367771598	-0.000158681	0.066208068	0.059695277	0.051436598	0.089369398	0.08464716	0.079093185	0.075580803	0.174000969	0.15645095	0.143201711	0.040875068	0.084457714
'1CBW_FGH_I'	'RI20A'	0.335792102	0.347026021	0.302049976	0.159777426	-0.228033122	0.182952843	0.101666478	0.074897162	0.081714418	0.089030796	0.082487381	0.088021255	0.151204966	-0.338328825	-0.029632877	-0.274137771	0.127914484	0.080614695
'1CBW_FGH_I'	'RI39A'	0.583576586	0.331913463	0.250723377	0.007365127	0.399082685	0.466282216	-0.167011006	0.190030193	0.142009283	0.12853203	0.17026013	0.279603284	0.313840431	0.245379946	0.700853461	0.385659207	0.243281692	0.31223073
'1CBW_FGH_I'	'FI33A'	0.124938737	0.043554717	-0.01054883	0.108299208	0.095847343	-0.031442753	0.398883533	0.077795962	0.053558213	0.073048636	0.061899024	0.063293928	0.104288303	0.08922894	0.147819124	0.112881231	0.074772073	0.063638844
'1CBW_FGH_I'	'VI34A'	0.191885526	0.768662435	0.594335982	0.091683305	-0.611003966	0.359634369	0.459671267	0.642071151	0.342149126	0.421688963	0.854873149	0.827995169	0.675317924	1.100063564	0.215975267	1.077609501	1.073533302	0.994983714
'1DAN_HL_UT'	'KH192A'	-0.164810249	0.069446557	0.080054786	0.037286036	0.020165427	0.030105172	0.086721031	0.037074433	0.045902684	0.025441399	0.025311788	0.031707811	0.034922183	0.015064582	0.006739221	0.003792162	0.014737377	0.026893674
'1DAN_HL_UT'	'TU197A,VU198A'	-0.006248949	0.006777342	-0.052078059	0.064135336	0.003786323	0.07863221	0.090675241	0.005000299	0.008316866	0.016738452	0.012645559	0.014819676	0.014817166	-0.000924818	-0.000850626	-0.003382763	0.01004549	0.008407619
'1DAN_HL_UT'	'TU172A'	-0.043465694	-0.014536584	-0.056137371	0.032611734	-0.096866758	0.026563551	0.064168482	-0.005652284	0.001030869	0.003412847	-0.03955236	0.011953069	0.003968754	-0.003706799	-0.000850626	-0.004369321	-0.001330423	0.003327947
'1DAN_HL_UT'	'KT65A,DT66A'	-0.486528723	0.170292367	0.087654932	-0.035790247	0.134755125	0.124818907	0.078227642	0.057749887	0.054832115	0.047412818	0.065681006	0.101104522	0.10028853	0.212932601	0.124629248	0.135411892	0.086037343	0.083657282
'1DAN_HL_UT'	'MH164A'	0.420216403	0.148167963	0.648794765	0.198428366	-0.206566774	0.734140457	0.683543442	0.319204915	0.436933201	0.331510828	0.847857032	1.254694712	0.802970763	1.394053412	1.173505933	1.357044887	1.437573855	1.435040791
'1DAN_HL_UT'	'GU164R'	-0.006248949	-0.081913339	0.009955653	0.036893583	0.203826471	0.074289017	0.02449184	-0.147435394	-0.183124154	-0.123284355	-0.113252779	-0.049337862	-0.148489562	0.22724482	0.030896979	0.227170957	0.04464138	-0.103748314
'1DAN_HL_UT'	'QT37A'	0.336745548	0.140105533	0.0341349	-0.205954349	-1.237328427	3.803095863	0.717317419	0.210289796	0.308721016	0.066571743	0.162583972	1.648576592	0.871947364	0.785627322	0.23823815	0.703162478	1.283735687	0.912360069
'1DAN_HL_UT'	'TU203A'	-0.025554104	0.132677009	0.264891824	0.11074388	0.273956525	0.148098578	0.040097847	0.127680153	0.096235452	0.057828598	0.141997596	0.207028197	0.117830707	0.350043378	0.236359386	0.301326511	0.199402228	0.184952569
'1DAN_HL_UT'	'SU163A'	-0.036661986	0.065766061	0.024708129	-0.003123312	0.035366121	0.02662614	-0.006747468	0.010897317	0.042320286	0.034855025	0.023193889	0.014845637	0.047943207	0.03205944	0.097672431	0.055320543	0.200218765	0.041193517
'1DAN_HL_UT'	'EU208A'	-0.062147907	0.258379274	-0.00337802	-0.049341356	0.033118672	0.018486162	0.206517347	0.007393154	0.003896664	0.002238209	0.01526121	0.023365542	-0.004794327	0.169609844	0.014589314	0.111152266	0.020756676	0.011370079
'1DAN_HL_UT'	'EU130A,RU131F'	-0.00415596	0.120156498	0.228224467	0.391472404	0.522506319	0.154302521	-0.470721637	0.403226945	0.458945871	0.806004364	0.706513712	0.619604065	0.62792305	0.941682575	2.638664949	1.154199952	0.81041226	0.81887938
'1DAN_HL_UT'	'FT50A'	0.278753601	0.220443112	0.220236532	-0.08831814	0.189848392	0.1621114	0.149220733	0.420554921	0.370061078	0.461148816	0.764770163	0.7284238	0.557238956	1.272066147	0.800152163	1.250480336	0.917244882	1.069163202
'1DAN_HL_UT'	'ST42A'	-0.032184683	-0.005021317	-0.046854707	0.038239906	-0.070328922	0.034286574	0.157939238	0.030667601	0.030311558	0.022163755	0.04403197	0.042484217	0.044146934	0.038922638	0.153368864	0.081701452	0.02259859	0.043231816
'1DAN_HL_UT'	'DT54A,ET56A'	0.274377801	0.853786786	1.944947137	0.38959782	0.219078399	0.420618697	-0.366049741	1.08991527	1.308608614	0.664435539	0.831842744	0.915619642	0.509402714	1.306506276	1.861113487	1.378797077	0.790726668	1.266822702
'1DAN_HL_UT'	'KU201A,DU204A'	0.016237199	0.427759095	0.153677499	0.127626828	0.533829845	0.196825892	0.469989209	0.078072283	0.226874124	-0.01392393	0.100623477	0.157948003	0.100958002	0.50146416	0.225228751	0.556560934	0.137192947	0.038813292
'1DAN_HL_UT'	'KT68A,QT69A'	-0.048061445	0.06565552	0.127310102	0.25042394	0.110123353	0.046131345	0.054404217	0.01406568	0.022248764	0.073639808	0.101780971	0.110833256	0.132898205	0.117100026	0.152756893	0.029684986	0.231215122	0.106119092
'1DAN_HL_UT'	'KT41A'	0.156347201	0.16919072	-0.062744031	-0.02218654	0.004148569	0.047954117	0.165440851	0.051808757	0.031178577	0.096247262	0.117560949	0.073040514	0.116393358	0.005465691	0.050331827	0.006008136	0.062415737	0.104460427
'1DAN_HL_UT'	'KT28A'	-0.00415596	0.20686405	0.026953556	-0.02240795	0.019905896	0.01682216	0.077597081	0.011845315	0.018894345	0.050281503	0.033987646	0.051886055	0.044292211	-0.003706799	-0.105553312	-0.051161959	0.047115305	0.038293313
'1DAN_HL_UT'	'TT17A'	0.084320886	0.27899817	-0.030272373	0.242649401	0.612983153	0.099178474	0.127108233	0.09703637	0.106111345	0.086996605	0.122832806	0.165944209	0.088281691	0.383595946	0.114571209	0.245103098	0.110901455	0.123082294
'1DAN_HL_UT'	'KU149A,DU150A'	-0.11003169	-0.040240592	-0.022539529	0.054941136	-0.007075864	-0.038816542	0.00684538	0.000739538	-0.005177387	0.013098636	0.014252189	0.01780257	0.017871666	-0.004634264	0.100169976	0.008886066	0.022394107	0.01135014
'1DAN_HL_UT'	'YU185A'	-0.071799292	-0.162657226	-0.08204668	0.035030067	-0.176104397	0.029838157	0.083916728	0.023272081	0.025632424	0.044213621	0.044059504	0.080707929	0.094299935	0.064130006	0.094730511	0.046295459	0.112298523	0.079414235
'1DAN_HL_UT'	'DT44A'	0.438956518	0.102514945	0.136336418	0.006642734	-0.006407401	0.106222308	-0.400416279	0.190498022	0.009709425	0.24104976	0.420505852	0.398096607	0.308441237	0.705268647	0.779760387	0.484762497	0.68410805	0.46344319
'1DAN_HL_UT'	'WT45F'	1.414177208	0.046512808	-0.006325327	0.432349388	-1.672607093	0.578431903	0.090263214	-0.295387535	-0.364274897	-0.639924814	-0.532753536	0.379932475	-0.06902059	0.777748034	-0.70324166	0.43939673	0.680733831	0.188147713
'1DAN_HL_UT'	'TT52A'	-0.006248949	-0.01357304	-0.028798624	-0.004120396	-0.002185205	-0.015020013	-0.034466332	-0.033324099	-0.024767975	-0.014327311	0.000407943	0.008567771	-0.020214766	0.055096878	-0.090433443	0.018789304	0.034095639	-0.002586074
'1DAN_HL_UT'	'ET24A'	0.418932304	-0.094955296	0.296040696	0.112452061	0.505038541	0.212864277	-0.157387628	0.427777993	0.354821717	0.502826391	0.609302884	0.567620891	0.519637545	0.792851337	0.805047653	0.749486243	0.561423758	0.64633135
'1DAN_HL_UT'	'QU114A,EU117A'	-0.081670046	0.074389418	0.458149839	0.005769108	0.269298073	0.126460188	0.150844171	0.051383317	0.114155585	0.055078164	0.121541251	0.131760564	0.110173327	0.094466348	0.091826176	0.088667779	0.185531465	0.180686389
'1DAN_HL_UT'	'EU128A'	0.010219165	0.108527771	0.496399362	0.014691583	0.331835702	0.102649317	0.244606644	0.085428733	-0.042009505	0.092739621	0.232239917	0.209490017	0.144087471	0.12813531	0.044120258	0.10668349	0.180123021	0.265139778
'1DAN_HL_UT'	'KT15A'	-0.225309282	0.810235798	0.676442369	0.150438523	0.036582756	-0.216912375	-0.477284843	0.805388112	0.956625531	0.325960226	0.764528949	0.746095924	0.541019244	1.206464895	0.756328553	1.172568704	0.861192878	1.085705076
'1DAN_HL_UT'	'KU181A'	0.061596071	0.036217024	-0.111204109	0.024985023	-0.270374045	0.018607978	0.070382483	-0.012522655	-0.02071424	0.000474529	-0.060354383	-0.004380713	-0.002121977	0.011801484	-0.400332849	-0.13950005	0.003837333	0.001182379
'1DAN_HL_UT'	'WT25F'	-0.371367836	-0.043932994	-0.01240283	-0.051759728	-0.020608344	0.00122206	0.007577598	0.003648386	-0.003100516	0.003634551	0.007198046	0.004729499	0.022958766	0.028948288	0.044359368	0.021608961	0.055158454	0.012996068
'1DAN_HL_UT'	'KT46A'	0.012234456	0.223606745	0.583134188	0.234280803	0.52534043	0.682527497	-0.18488737	0.451561304	0.524155988	0.302148301	0.472988461	0.770144531	0.417736406	0.558023168	0.939491799	0.563379416	0.380285245	0.558270602
'1DAN_HL_UT'	'KU165A,KU166A'	-0.09433259	0.134666921	-0.031610113	0.012713204	0.18781996	0.083987337	-0.004155081	0.152310421	0.092814658	0.112876285	0.247173382	0.287966328	0.185054746	0.170737031	0.119383824	0.153572807	0.52349934	0.427818614
'1DAN_HL_UT'	'KU122A'	-0.006248949	-0.007788164	0.035418648	-0.021098628	0.012593925	0.068597045	0.076898288	0.026818259	0.024253168	0.029316478	0.038659745	0.041700735	0.036734448	0.030157572	0.16763073	0.019448297	0.044280736	0.038518253
'1DAN_HL_UT'	'FU140A'	0.947293649	1.606435964	1.533317939	0.600503885	0.814188273	0.594504008	1.905746124	1.477197531	1.485568029	0.964468487	0.978967812	1.107657518	1.606881145	0.967712093	2.178476811	1.180252637	1.120982087	1.27777509
'1DAN_HL_UT'	'KT46A,KT48A'	0.856757653	1.352354202	0.65803908	0.013551554	-1.420828721	-0.597528668	-0.534025598	1.25281065	0.900587135	0.610119882	0.555929438	0.845928687	0.534463546	0.365265074	0.984188755	0.502931619	0.951794442	1.246370325
'1DAN_HL_UT'	'RU144A'	0.008194479	0.021550012	0.010081081	0.21666936	0.109012286	0.029000788	0.054732251	0.03848774	0.036913893	0.041920823	0.04810569	0.04075565	0.036697331	-0.018065586	0.065369874	0.002466007	0.017654916	0.045357691
'1DAN_HL_UT'	'DT61A,ET62A'	-0.010465434	1.49285422	1.558557443	0.858495887	0.028637718	0.313179594	0.159384425	0.022824875	0.264954528	-0.15013507	-0.5597078	-0.307236454	-0.496052457	0.543701901	0.466253463	0.419771925	-0.427686379	-0.561026955
'1DAN_HL_UT'	'RH134A'	0.499397649	0.078137219	-0.037860149	0.013833673	0.061296764	-0.031963782	0.032606773	0.062930872	0.049653047	0.192526095	0.177223634	0.181046727	0.216126799	0.126172546	0.034010993	0.095911602	0.145826611	0.179496485
'1DAN_HL_UT'	'KT41A,DT44A'	1.397940009	0.154813359	0.065344374	0.327765303	0.131939669	-0.297743064	-0.171288741	0.160913005	0.31324247	0.174248878	0.326769301	0.315192801	0.3586486	0.837715599	0.090920163	0.638088894	0.572003605	0.429566137
'1DAN_HL_UT'	'NU199A,RU200A'	0.134146738	0.033877942	-0.007250463	-0.004573616	0.065626561	-0.028100037	0.040936132	0.021627141	0.014893303	0.046764288	0.047669786	0.035201357	0.037933316	0.045852018	0.125795719	0.064521377	0.073932139	0.041026189
'1DAN_HL_UT'	'KT20R'	1.304121073	0.546692869	1.614956333	0.382558676	0.019500335	0.208888818	-0.042615403	0.714409453	0.963888636	0.466026888	0.792637897	0.854176124	0.520707257	0.740758105	0.627311778	0.674723779	0.968027417	0.795688486
'1DAN_HL_UT'	'TU167A'	0.110749996	0.033285651	0.079011882	0.004033492	-0.050763094	-0.034977943	-0.030322759	-0.024560365	-0.013063974	-0.020741774	-0.029176041	-0.023067579	-0.024688087	0.031511689	0.053024713	0.014368573	-0.012876616	-0.023237914
'1DAN_HL_UT'	'DU129A'	0.016237199	0.096154112	-0.604415497	0.263620267	-0.125321487	-0.01327582	0.036796921	0.028961589	-0.007709246	0.005490781	-0.013176425	0.026540094	0.011415976	0.011730598	0.067256957	-0.004943921	0.006010232	0.022163164
'1DAN_HL_UT'	'EU99A'	-0.006248949	0.104725576	0.055378041	-0.014238669	0.291654434	-0.004031305	0.240813736	-0.00996342	-0.054793536	-0.049555554	0.008749931	-0.041818488	-0.05340266	0.074353657	0.230440464	0.116266295	0.061332752	-0.124828192
'1DAN_HL_UT'	'TU139A'	-0.002073009	0.277654349	0.363583125	0.15346624	-0.168956264	0.029151736	0.037760865	0.098360729	0.098729811	0.04611318	0.07364149	0.067886417	0.070202461	0.019898801	-0.043730809	-0.024605507	0.072479095	0.070411576
'1DAN_HL_UT'	'ST47A'	-0.006248949	0.18985571	0.215688056	0.024537831	-1.168535618	0.678395324	0.791155443	0.271546778	0.203177799	0.294869118	0.432102872	0.550979778	0.594865757	0.286031824	0.020620777	0.231330754	0.663477186	0.526599987
'1DAN_HL_UT'	'LU176A'	-0.019023237	0.116522079	0.06922501	-0.008206035	-0.086224891	0.078067918	0.04257754	-0.005700587	0.002012972	-0.020362333	-0.019380815	-0.018674936	-0.013342239	-0.000924818	-0.000850626	-0.003382763	-0.028896362	-0.019871272
'1DAN_HL_UT'	'DU145A'	-0.185498728	0.189806947	0.254606797	0.178503659	0.166239444	0.021521944	0.257722376	-0.060322922	-0.049459416	-0.147752909	-0.107807222	-0.061643151	-0.048225122	0.050615593	0.064064749	0.061322007	-0.164009355	-0.126834616
'1DAN_HL_UT'	'WT14F'	-0.22879761	0.069738781	-0.051839599	0.003654282	0.003557356	-0.046654041	0.035132334	0.014400927	0.005816939	0.01913225	0.011590364	0.017978317	0.015312615	0.03532778	0.00307654	0.025583015	0.0015048	0.010430311
'1DAN_HL_UT'	'NT18A'	-0.076706627	0.263431113	0.033961748	-0.100768493	0.205024965	0.11639509	0.21949104	0.046692444	0.101346306	-0.010292949	0.074489746	0.128242919	0.032801942	0.349358513	0.177060277	0.34982115	0.208533112	0.09437354
'1DAN_HL_UT'	'IU152A'	0.089400411	0.031824939	-0.016606809	-0.016442868	0.001613052	0.018724553	0.072973419	-0.014092931	-0.015862614	-0.013975269	-0.013095248	-0.009483079	-0.012359802	-0.004470813	0.095270549	0.014502766	0.001682337	-0.013595614
'1DAN_HL_UT'	'TT21A'	-0.008352074	0.119738671	0.128733024	-0.09847409	-0.115461447	0.021521944	0.062938896	0.07316517	0.072761061	0.055654864	0.047860768	0.091502637	0.107541743	0.022680445	0.020088672	0.013472409	0.088302121	0.074151804
'1DAN_HL_UT'	'DT58E'	1.166331422	0.884356759	0.890590505	0.045503801	0.442052581	0.036805675	-0.004778971	0.278004303	0.259107437	-0.073394706	0.065737474	0.095878939	-0.031302533	0.438260412	-0.586812433	0.182920917	-0.264781116	0.13840457
'1DAN_HL_UT'	'KT20A'	0.791724058	0.99194099	0.995855193	0.588778118	0.356248133	2.135348743	1.195661203	0.85143305	0.707507216	0.700750218	0.676070142	1.469558633	1.014493723	0.670813295	0.833279057	0.739594212	1.204268558	0.868672226
'1DAN_HL_UT'	'RU135A'	0.170541094	1.64046308	1.293255465	0.314088647	0.128301852	0.084833814	0.621649775	0.757489898	0.719271617	0.558769432	0.576245508	0.436740252	0.747751038	0.649450556	0.39157175	0.417816185	0.827625748	0.731055174
'1DAN_HL_UT'	'NU173A,EU174A'	0.057991947	0.050433223	0.089324313	0.215295808	0.211878243	0.007827682	0.072476747	-0.012074138	-0.011321745	0.027599572	0.010207008	-0.002945853	-0.001013928	0.031136846	0.062058374	0.027216845	-0.004502862	-0.005196279
'1DAN_HL_UT'	'YU94A'	0.455931956	-0.002187713	0.673350294	0.221057801	0.893470816	0.807260935	0.726839969	0.397398686	0.566983846	0.384982804	0.84213953	1.193537703	0.926009387	1.561226501	1.523293584	1.63798868	1.662691097	1.474387245
'1DAN_HL_UT'	'RU136A,NU137A,NU138A'	-0.084173192	0.376505597	0.356257453	0.225529928	0.739207163	0.005834654	0.273614297	0.445636662	0.432246399	0.450586241	0.492898527	0.470727508	0.406403951	0.672723673	0.477369945	0.535305001	0.532900858	0.613589198
'1DAN_HL_UT'	'KU169A'	-0.021189299	0.023637436	0.013728829	0.015955002	-0.070024387	-0.006358117	0.055598837	0.052234982	0.038199185	0.049323102	0.046036973	0.05371991	0.050643817	0.022335713	0.122908033	0.026551774	0.047783189	0.057763841
'1DAN_HL_UT'	'VU207A'	-0.076706627	-0.01688438	0.127975607	-0.05613883	0.160313699	0.317043655	-0.040661045	0.260765398	0.176309236	0.279257085	0.604108056	0.496204531	0.179666247	0.969626038	0.826158148	1.023154724	0.735088707	0.787334112
'1DAN_HL_UT'	'ET26A'	-0.002073009	-0.021318464	-0.049794675	0.000838708	0.026555429	0.028234591	0.001965882	-0.015318908	-0.021721698	-0.0164099	-0.015012676	-0.01118677	-0.013714887	0.036228743	-0.061982845	0.019325113	-0.009042117	-0.008852592
'1DAN_HL_UT'	'IT22A'	0.492693887	0.027086356	0.195346535	0.153668711	0.522711721	0.118224794	-0.640531417	0.474520127	0.389437874	0.413483239	0.631281961	0.666373377	0.599031864	0.818865685	1.023365513	0.933568685	0.981260007	0.814655843
'1DAN_HL_UT'	'KT48A'	0.109144469	0.194481324	0.067127554	-0.010524016	-0.951490266	-0.332754575	0.083055582	0.230547572	-0.002228985	0.218082123	0.19927855	0.245870039	0.206218863	0.400160002	0.434276776	0.336728405	0.077445814	0.313274514
'1DAN_HL_UT'	'LU133A'	-0.096910013	0.062131743	0.352856138	0.709474063	2.014894791	-0.08962094	0.031661259	0.54800874	0.701453783	1.165980948	1.512532475	0.690927792	0.467833157	0.818042242	0.482716423	0.816277265	0.572651709	0.715991056
'1DAN_HL_UT'	'LH144A'	0	0.10246308	-0.011506583	-0.022919245	-0.000114419	0.00799377	0.050680612	-0.013640481	-0.014677021	-0.013707675	-0.018810693	-0.0241261	-0.018679295	0.125559498	-0.018613221	0.082717256	-0.007370586	-0.024007769
'1DAN_HL_UT'	'DT58A'	1.374137094	0.216420698	0.985906317	0.073417587	-0.001609818	0.148447227	-0.13947298	0.142781874	0.582265575	0.119720902	0.491920137	0.639057311	0.279969028	0.550859461	0.804652228	0.619187262	0.838520606	0.674735894
'1DAN_HL_UT'	'KT68A'	0.061596071	0.106168306	-0.000369128	0.027259757	0.026185813	-0.167771277	0.055375901	0.001392026	0.003641057	-0.005139387	-0.003365068	-0.003230612	-0.005078055	0.015064582	0.031776341	0.007449855	0.022758947	-0.006788317
'1DAN_HL_UT'	'NU107A,QU110A'	0.335792102	0.059223554	0.056347794	-0.067925576	0.57047394	0.035390671	0.028348928	0.262007315	0.233240701	0.186714221	0.380810055	0.353046278	0.308447922	0.239706442	0.501833943	0.329897761	0.373758948	0.440386577
'1DAN_HL_UT'	'SU195A,RU196A'	0.205410606	0.024092939	0.024983437	0.007235021	-0.016467791	-0.201348952	0.029927056	0.003442911	0.01131515	0.027032903	0.030242987	0.034291951	0.031095	-0.017764963	-0.005078488	-0.008446086	0.026892345	0.027310204
'1DAN_HL_UT'	'EU183A,NU184A'	0.008194479	0.068252604	0.090298633	0.027160197	0.509785129	0.057737565	0.027311482	0.022163202	0.033246883	0.00311711	0.025750613	0.04627101	0.056701207	0.052979717	0.063009575	0.084564077	0.061329828	0.050970042
'1DAN_HL_UT'	'LU104A,EU105A'	-0.048061445	0.024288705	-0.015163999	0.002201684	-0.016286783	0.021282814	0.029124542	-0.04285511	-0.047582657	-0.050100715	-0.041787159	-0.019308495	-0.042279802	-0.012187766	0.04400274	-0.005917615	-0.021821855	-0.025185155
'1DAN_HL_UT'	'YU156L'	-0.032184683	0.160260894	0.115051548	0.033662084	0.290831669	0.056790577	0.104734259	0.11976953	0.098861752	0.130288668	0.16416993	0.12925345	0.132638106	0.134849639	0.30923985	0.181209404	0.21000031	0.160018684
'1DAN_HL_UT'	'WU158F'	-0.091770373	0.110036098	-0.060675827	0.036717307	1.286307285	-0.005045458	-0.029632296	0.194866518	0.173566692	0.159433644	0.36186281	0.305464814	0.243884834	0.397961337	0.24211634	0.340511088	0.168841685	0.273373855
'1DAN_HL_UT'	'SU195A'	0.002063161	-0.092667354	-0.053111452	0.061091404	-0.015282607	0.030376463	0.056841866	-0.031428821	-0.010481604	-0.012406496	-0.00235201	0.006589115	-0.007399243	0.025078571	0.147399942	0.037111049	-0.007946414	-0.012218247
'1EMV_A_B'	'VA37A'	1.057695196	0.586224554	-0.077435494	0.408133245	0.716762976	1.004966376	0.271815342	0.517842635	0.321626642	0.44281928	0.392873564	0.746654569	0.238625888	0.485154407	0.383790367	0.300303002	0.216900768	0.32117013
'1EMV_A_B'	'TA38A'	0.447666275	0.122613436	0.183843587	0.010043171	0.256274135	0.11773815	0.027340981	0.130722233	0.218893131	0.120288406	0.083065106	0.107042741	0.07264927	0.337197336	0.135054064	0.191790336	-0.100516327	0.084366879
'1EMV_A_B'	'EA30A'	0.907810626	0.314904387	0.114744029	0.800840486	1.14814912	1.054946658	-0.133627813	0.45093327	0.539307114	0.664225517	0.651781435	0.942002567	0.241361036	0.685901334	0.36009175	0.482371949	1.141960782	0.71096363
'1EMV_A_B'	'CA23A'	0.522166203	0.15785006	0.130746574	0.076194492	0.218618331	0.330038331	0.419423743	0.135483923	0.141693284	0.112305289	0.152222011	0.167466905	0.139120665	0.178098426	0.543905764	0.266654044	0.139310031	0.158930048
'1EMV_A_B'	'DA51A'	3.523590121	0.882714429	1.035637529	1.88095134	2.260215582	0.19204578	-0.319574111	0.659835053	1.048202546	1.44704163	1.345800222	0.478242867	0.354411371	0.796675857	0.276477035	0.678450242	1.077888176	0.866902544
'1EMV_A_B'	'SB84A'	-0.101070396	0.073415337	0.191051608	0.134888539	0.251122507	0.189708689	0.010413424	0.156818856	0.139343739	0.158032622	0.152405316	0.208862579	0.193071154	0.123735941	0.081491318	0.193668831	0.132568303	0.198655959
'1EMV_A_B'	'GA49A'	0.823908741	1.028497318	1.021993805	0.49384249	0.79757572	0.295020136	0.573798828	0.462393529	0.633978714	0.511866687	0.421032184	0.386374916	0.314479451	0.634944801	0.575908489	0.581779834	0.295264977	0.558554323
'1EMV_A_B'	'EA41A'	0.889837255	1.494290285	1.06910489	0.366025825	0.884389093	0.215373603	0.296969968	1.14348179	1.188977187	0.857546838	0.975963386	0.785251529	0.948395844	0.772795669	0.093078597	0.604078404	1.245324536	1.222704866
'1EMV_A_B'	'SA63A'	0.394604763	0.104951253	0.253643879	0.163888182	0.082309905	0.298060731	0.102601988	0.047804509	0.100132301	0.079122519	0.022399597	0.083759999	0.032562255	0.042967461	0.083839468	0.038684195	0.019757871	0.033682252
'1EMV_A_B'	'FB86A,LA33A'	4.803179256	2.051597246	3.141116384	4.009511549	3.42344672	3.868891417	2.467377375	2.782831936	3.165377026	3.048379093	3.005377538	2.955503342	2.55268705	2.326304142	3.959178002	2.707025881	1.816968358	2.669564727
'1EMV_A_B'	'SA50A'	1.448512029	1.097992865	1.017522678	0.46632026	0.440960958	0.083642122	0.211720986	0.272836118	0.52786935	0.37471802	0.330377027	0.307841258	0.227238661	0.426376207	-0.057829043	0.240530289	0.284746236	0.232986591
'1EMV_A_B'	'LA33A'	2.339608902	0.353755782	0.815595898	1.212141134	0.650057111	1.085399644	0.840657476	0.490321524	0.673361988	0.852056052	0.467009294	0.735657122	0.77567937	0.675012178	0.455108244	0.630863154	0.388073627	0.487956116
'1EMV_A_B'	'SB77A'	-0.174254916	0.043484607	0.298710305	0.152427493	0.207933709	0.076040074	0.023112575	-0.054000438	-0.045031771	-0.004965873	0.047074279	0.010698859	0.035758695	0.356711909	-0.00918177	0.157385677	-0.098647756	0.059037469
'1EMV_A_B'	'NB75A'	1.852397279	0.40673624	0.922265787	0.834701604	1.264648262	1.003471541	0.658106682	0.493493588	0.649771389	0.791846201	0.87901026	0.811058755	0.666278574	0.736175134	1.336508648	0.788737234	0.495921879	0.563213005
'1EMV_A_B'	'DA26A'	0.207370926	0.243411593	0.328788602	0.141349188	0.155525631	0.112921179	0.134296053	0.045878144	0.14488977	0.116690213	0.113682517	0.123662471	0.103667125	0.095537012	0.090197365	0.070366213	0.114831839	0.101863764
'1EMV_A_B'	'FB86A,VA37A'	2.857536918	5.080044046	3.777897392	4.229425531	3.225881323	2.65965575	2.093523557	4.001147708	3.790051163	3.966150481	3.658948167	3.377745943	3.524973772	3.989250132	1.794360536	3.758882604	2.103891382	3.720707174
'1EMV_A_B'	'SB74A'	-0.129873954	0.719193141	0.503225812	0.31656869	-0.059763862	0.257962651	0.145107426	0.29128519	0.299697226	0.043224662	0.050357954	0.237375226	0.000848374	0.253738757	0.199855614	0.274856281	0.316191827	0.086610027
'1EMV_A_B'	'SB78A'	-0.364311831	0.474867541	0.437310845	0.554889004	0.359623727	0.545854998	0.054620984	0.331057704	0.293372789	0.109955559	0.080593219	0.141119471	0.051293083	0.397906654	0.111384264	0.203467476	0.110683486	0.156494268
'1EMV_A_B'	'TA44A'	0.168912674	0.09796375	0.347587042	0.374720049	0.310538346	0.077391639	0.667859801	0.159610671	0.247203684	0.174622217	0.123893369	0.160004511	0.158081842	0.097829047	0.166692149	0.076315816	0.202832163	0.116315973
'1EMV_A_B'	'NB72A'	0.734297967	0.282420875	-0.225386598	0.05079719	0.353908358	0.685672713	0.552296806	0.517513241	0.494515271	0.409435914	0.541665879	0.765081021	0.722987609	0.748124014	0.189575826	0.607938264	0.652394492	0.634246365
'1EMV_A_B'	'FB86A'	2.882360502	3.88526986	4.152189044	4.625238823	3.82520143	3.077731341	2.353276491	3.660024042	3.745480008	3.688500544	3.40588648	3.237447185	2.911267826	3.473767141	2.200813039	3.236365772	1.784533424	2.804452681
'1EMV_A_B'	'KA35A'	0.079971591	0.324278073	0.271978804	0.150479677	0.056832904	0.105305371	0.057174378	0.068381155	0.103243769	0.048464328	0.046885958	0.027852905	-0.019470796	0.100238645	0.063775104	0.115938874	0.038792481	0.013277996
'1EMV_A_B'	'EA42A'	0.249432271	0.059342842	0.191673892	-0.000430642	-0.046883104	0.152464226	0.101399919	0.18027909	0.132936411	0.120031116	0.116016993	0.139477958	0.147956256	-0.158772599	0.064813727	0.022198032	0.214906613	0.156188733
'1EMV_A_B'	'VA34A'	1.717097285	0.69659941	0.24916515	0.590104899	1.445232007	0.65232538	0.342858026	0.950703503	0.942994258	0.769187889	1.143015477	0.568418118	0.351828053	1.04142835	0.399386818	0.880913984	0.723469343	0.551494925
'1EMV_A_B'	'FB86A,VA34A'	3.323444386	2.266427752	3.092650621	3.147077398	2.788293471	2.739933614	2.760632396	3.192368684	3.180903123	3.115645803	2.989489855	3.054774929	2.982663672	3.653020069	2.967735109	3.700704019	2.000395646	2.959054117
'1EMV_A_B'	'FB86A,YA54A'	6.129515117	2.857536512	3.499554911	3.502941947	3.790693443	3.609781663	3.375055388	3.242335957	3.405258292	3.225834535	3.262077554	3.346488981	3.248751961	3.50111394	3.862443843	3.764780583	2.029796489	3.001764074
'1EMV_A_B'	'VB98A'	0.788455999	0.617651771	0.373620272	0.347999974	0.204701814	0.26358038	0.307881396	0.651471397	0.728597965	0.608026802	0.427971459	0.419022035	0.371585511	0.844688613	0.307439951	0.653577663	0.453983207	0.49089577
'1EMV_A_B'	'PA47A'	0.091657349	0.029183352	-0.277853927	0.172644796	0.251602874	0.34195383	0.109455293	0.156267511	0.143420486	0.226588336	0.254797209	0.352055694	0.219333605	0.211670871	0.110799687	0.107182033	0.27376305	0.323484847
'1EMV_A_B'	'SA28A'	0.018582278	0.246274438	0.268254438	0.241039208	0.224890011	0.325553878	0.045156261	0.144361727	0.139590408	0.1108405	0.08722678	0.111096711	0.06953208	0.019875425	0.161997445	0.067255796	0.097376519	0.093896337
'1EMV_A_B'	'FB86A,YA55A'	6.104209252	2.678830208	3.533893589	3.70648878	4.050487769	3.882676388	2.974691023	3.626476166	3.606271189	3.648003803	3.52617612	3.521986107	3.455806805	4.406720305	3.959778201	4.24589007	2.010024167	3.428472943
'1EMV_A_B'	'LA36A'	0.41424252	0.634354078	0.472970735	0.249783004	0.004568116	0.250606573	0.111567279	0.218308281	0.190587261	0.113782723	0.135672602	0.133930922	0.139149423	0.100106103	0.104620942	0.088337751	0.208475282	0.130403119
'1EMV_A_B'	'PA56A'	0.851492263	0.254571319	0.254899401	0.713426075	0.34347624	0.35422383	-0.078551127	0.364137216	0.25748583	0.512659208	0.394032026	0.417205439	0.264542701	0.398825527	0.083786229	0.238361285	0.237688644	0.383355461
'1EMV_A_B'	'EA31A'	0.077993025	0.15314707	0.184053186	0.163860844	0.239842713	0.247140544	0.122147851	0.095895142	0.116375967	0.155716235	0.140309375	0.148114443	0.122993362	0.05245507	0.012809231	0.04707666	0.166707888	0.099428994
'1EMV_A_B'	'NA69A'	0.128484017	0.215294864	0.266831028	0.291210888	0.074201779	0.301100166	0.164315798	0.212029285	0.204441858	0.250946222	0.218040183	0.250027467	0.192324305	0.186460573	0.01231331	0.172532301	0.150925039	0.201677419
'1EMV_A_B'	'KB97A'	1.111387836	0.840595488	1.091351558	0.385322535	1.155093798	0.778623456	0.495560577	0.926486392	0.897641648	0.286107899	0.51768826	0.600295038	0.10545855	0.352071435	0.582659606	0.271300112	1.099313405	0.573884728
'1EMV_A_B'	'RB54A'	1.176091259	0.417851749	0.195967683	0.443283996	0.074527045	0.750760784	0.193965543	0.454017994	0.329666031	0.387800541	0.407647516	0.528160711	0.312672039	0.374590977	0.439024252	0.319568351	0.493298898	0.48549874
'1EMV_A_B'	'NA24A'	0.034214101	0.139923923	0.141781952	0.10362457	0.37380894	0.182978111	0.179024154	0.115565738	0.138178495	0.113619702	0.098653762	0.126637818	0.134812263	0.111003145	0.217220555	0.142058547	0.14161953	0.118759591
'1EMV_A_B'	'LA52A'	0.195430807	0.248271143	0.291786181	0.21837959	0.198663184	0.190394915	0.081637881	0.080436627	0.156643983	0.077175164	0.097148624	0.052392661	0.020894841	0.029162142	0.117471251	0.081214589	0.155709129	0.029060822
'1EMV_A_B'	'YA54A'	3.144089091	0.994775793	1.994977797	2.662750278	2.379879118	1.338625686	1.396479997	2.213765732	2.686467875	2.98316873	2.654962806	2.139932854	2.083365817	2.662853192	1.458013673	2.521710977	0.843403214	2.114270304
'1EMV_A_B'	'HA46A'	0.337431982	0.15914793	0.036526742	0.171983386	0.161460125	0.115091164	0.149883233	0.164907924	0.186655236	0.164539324	0.144135555	0.150767102	0.15794574	0.113280638	0.075614273	0.130739093	0.158272209	0.157296351
'1EMV_A_B'	'SA48A'	-0.014477823	0.092379838	0.026585859	0.109642315	0.194244728	0.123670211	0.083891873	0.041358163	0.083730933	0.105483823	0.112206094	0.111988687	0.125955191	0.180445415	0.078801503	0.153354115	0.145048442	0.099930329
'1EMV_A_B'	'EA45A'	0.047179078	0.195100646	0.267618792	0.150852295	0.171028885	0.294332436	0.096632336	0.158562177	0.184432808	0.163401536	0.12897002	0.18469675	0.131549122	0.04394358	0.067337863	0.0677949	0.124078254	0.139977593
'1EMV_A_B'	'TA27A'	0.265178811	0.181213759	0.300721967	0.673770994	0.515369612	0.142990369	0.156193249	0.182174621	0.201123248	0.292114934	0.225539808	0.143204234	0.139517438	0.081003592	0.163678307	0.087820757	0.167251755	0.132577936
'1EMV_A_B'	'EA32A'	0.124938737	0.19269653	0.165648184	0.285155487	0.172988979	0.196872938	0.109834832	0.173591159	0.187575151	0.161028551	0.162175811	0.163039671	0.167657909	-0.050580559	-0.037127067	0.025100971	0.256960275	0.162143703
'1EMV_A_B'	'TB87A'	0.014477823	0.933086612	1.00758378	0.798763563	0.130393746	0.244541294	0.652807956	0.40941958	0.309937044	0.360176175	0.106057373	0.16515213	0.301750543	0.217776459	0.205823054	0.250630139	0.255797206	0.138812538
'1EMV_A_B'	'SA29A'	0.59063844	0.09492253	0.28741134	0.099653019	0.109514379	0.112132776	0.039155727	0.094531817	0.14995119	0.112125141	0.133335357	0.109846524	0.156169465	0.075972678	0.131906048	0.068706231	0.19235684	0.150431787
'1EMV_A_B'	'QB92A'	-0.171514879	1.671365364	1.747743877	0.975487952	0.964552253	0.218394822	0.118239747	0.518360514	0.804551791	0.282271911	-0.132848285	-0.430609196	-0.359135488	0.820198738	0.526345745	0.794289659	0.278814292	-0.009652035
'1EMV_A_B'	'VA68A'	0.938946035	0.131738813	0.111492981	0.093431007	0.062994202	0.132869829	0.050267591	0.087398128	0.089445278	0.099271677	0.076476221	0.08071015	0.065316444	0.00019365	0.040396101	-0.014741834	0.093528618	0.08297947
'1EMV_A_B'	'DA60A'	0.16730119	0.099626997	0.105661001	0.112170436	0.084303131	0.157525471	0.008126164	0.040301519	0.063913797	0.066771796	0.033434232	0.049667973	0.029449649	0.081613086	0.102526241	0.096099712	0.079145962	0.043464814
'1EMV_A_B'	'IA53A'	0.520021534	0.799273049	0.719299395	0.427401965	0.205140599	0.918690865	0.733013937	0.403977303	0.456796841	0.258493725	0.094667955	0.326058425	0.466961052	0.467619534	0.232080257	0.375491894	0.07222488	0.002333275
'1EMV_A_B'	'YA55A'	3.176881604	1.557674905	1.990117328	3.152547663	2.028026132	1.856999559	0.38728407	1.768603917	2.110711772	2.73520321	1.546635857	1.684787408	1.060741104	1.832609901	1.2193857	1.662611734	1.035235296	1.153020588
'1FC2_C_D'	'KC154A'	0.986211716	0.545974515	0.827705197	0.174109224	1.064313089	1.488185233	1.349601368	0.248170212	0.211420145	0.459042499	0.868731075	0.87382378	1.226995081	0.40515015	-0.076745074	0.35717194	1.126519688	0.644913472
'1FC2_C_D'	'NC147A'	0.419129308	0.100404026	0.563862725	-0.17424541	1.923069762	1.084242313	0.696578961	0.339204291	0.454718345	0.462917815	0.332036727	0.506915117	0.72027728	0.487457488	0.293686914	0.616891797	0.625443186	0.456529511
'1FC2_C_D'	'IC150A'	0.287241711	0.001408628	0.123667621	-0.609803169	0.539875416	0.661956712	0.387385989	0.501835599	0.423246006	0.233942344	0.658906968	0.624354688	0.714701045	0.503997896	0.386323822	0.494914203	0.924022307	0.903202816
'1FC2_C_D'	'LC136D'	0.051152522	-0.228390088	-0.018630706	-1.16610002	0.482508052	0.536008432	0.343889219	0.138368344	0.175097513	0.159484841	0.290680211	0.163875818	0.331580473	-0.20347043	0.894231411	-0.031175871	0.589480664	0.210832924
'1FC2_C_D'	'FC149A'	0.128318477	0.148106752	-0.003529775	0.033344777	0.16460223	0.058178913	0.04541967	0.106044459	0.033379401	0.167100835	0.14181411	0.102909088	0.105390828	0.042466943	0.145161984	0.10130908	0.127946552	0.113851397
'1FR2_A_B'	'AA41E'	-0.889837255	-0.644486216	-0.793071207	-0.737280414	-0.178450029	0.148255226	-0.15561986	-1.070611662	-0.908469212	-0.902961068	-0.841803791	-0.703082146	-0.655517687	-1.166341773	-0.245895569	-1.098653633	-0.29290792	-0.961878927
'1GL0_E_I'	'MI30K'	-0.28082661	-0.877076114	-0.015431369	0.08593782	0.267050219	0.416818188	0.226147593	-0.003907375	-0.170413889	-0.011606419	0.192143202	0.200576258	0.026504088	1.741689233	1.033501057	1.302792014	0.128943174	0.320627856
'1GL1_A_I'	'KI31M,AI32G'	-0.340283295	-0.25776056	0.538392762	-1.375216615	0.258053183	0.38291867	0.037478196	-0.005841488	0.145318185	-0.226090114	-0.098994947	0.016349575	-0.23826614	-0.277834731	0.101665382	-0.366929177	0.557723382	-0.004014711
'1IAR_A_B'	'KA84D'	0.646263654	0.582749946	0.343505495	0.290927375	0.358661168	-0.867326855	0.368946181	0.102550517	0.159267658	0.175081912	0.221632053	-0.187127007	0.205845929	0.087424388	0.107589071	0.071622681	0.356350355	0.312994375
'1IAR_A_B'	'FA82D'	-0.458896435	0.273192412	0.73802847	0.10309251	0.371714519	0.265318282	0.2196465	0.330946412	0.430762946	0.37284868	0.443481247	0.346879278	0.2374577	0.401437229	0.369297454	0.497692321	0.516277865	0.582270931
'1IAR_A_B'	'IA5A'	0.823908741	0.55269835	0.328969625	0.093645245	0.288200647	-0.171382602	-0.543004698	0.502162736	0.554708588	0.389382765	0.655327691	0.54630398	0.557992867	0.241922593	0.52728174	0.296284826	0.82495522	0.796121132
'1IAR_A_B'	'WA91D'	0.607199631	0.279644278	0.174730825	0.192663361	0.610514749	0.176849049	0.262510324	0.317025006	0.442600731	0.449569263	0.491626626	0.43314602	0.372764362	0.940102289	0.483358245	0.847012369	0.370948865	0.453354207
'1IAR_A_B'	'QA8A'	0.075720714	0.324117878	0.386084796	0.434355521	0.46685052	-0.183140322	-0.04935787	0.201316041	0.219000989	0.232929444	0.218974188	0.149384583	0.138983121	0.251901587	0.367689515	0.264503012	0.287569114	0.231590889
'1IAR_A_B'	'RA85E'	0.340538537	0.326895938	0.531712038	0.306459809	0.286124477	-0.178589894	-0.055734269	0.724663507	0.679211412	1.324192818	1.894451082	1.300326575	1.049080317	2.922867749	2.077511727	2.84883977	1.190990899	2.1221229
'1IAR_A_B'	'RA88A'	2.558594298	0.29360803	0.550626668	0.393365645	0.296000489	1.118378788	0.810302228	0.308957199	0.392968996	0.465099175	0.592931604	0.806822134	0.99264514	0.812919689	1.283313088	0.933110938	0.672799999	0.931822504
'1IAR_A_B'	'TA13D'	-0.392800369	0.992118164	0.397646095	0.993802428	0.347667807	-0.34042811	0.461278657	0.456080015	0.503744734	0.597204123	0.505257866	0.288554755	0.509092004	0.454491403	-0.035284032	0.396588708	0.280169861	0.489363197
'1IAR_A_B'	'QA78E'	0.109144469	0.133641871	0.2525469	0.218230005	0.399853087	0.332907393	0.304875779	0.110556129	0.186978475	0.186235627	0.185422062	0.253042506	0.199290779	0.176925431	0.143024665	0.188672157	0.335730697	0.212332774
'1IAR_A_B'	'TA6A'	-0.043465694	0.390638376	0.818990119	0.185954521	0.123259308	0.467265367	0.542412646	0.186249473	0.278077556	0.135084795	0.242149374	0.262901303	0.338456532	0.493387231	0.319829896	0.458368198	0.06243033	0.297536554
'1IAR_A_B'	'EA19R'	-0.118099312	0.1061051	0.034668973	0.049109278	0.139066571	-0.022774689	0.024823096	-0.005581256	0.02411556	-0.005427542	0.057677339	0.018131353	0.008090306	0.215487899	0.277778138	0.231488445	-0.112017793	-0.001338245
'1IAR_A_B'	'FA82A'	0	0.158431819	0.321287815	0.15460588	-0.006327583	0.437979336	0.313710081	0.033336733	0.024592506	0.085672083	0.202290603	0.165128001	0.060884963	0.093462643	0.262531082	0.220260989	0.245361273	0.260910393
'1IAR_A_B'	'TA13A'	0.529039054	0.238842339	0.550222668	0.147036424	0.23359801	0.267441596	0.168745917	0.037232083	0.070151842	0.043966125	0.123882002	0.114306894	0.091612837	0.144885264	0.138419356	0.119236971	0.167776493	0.148369262
'1IAR_A_B'	'IA5R'	0.617299958	0.444866855	0.566173666	-0.003306916	0.273004514	0.186980648	0.192139389	-0.391184118	0.030123008	-0.488016861	-0.545033369	-0.418960449	-0.414234537	0.168502266	-0.092306728	-0.055010708	-0.552652983	-0.5874709
'1IAR_A_B'	'RA85A'	0.109144469	0.133454102	0.366871287	1.518301264	1.887279022	-0.570512368	0.998867107	0.829885025	0.917872009	1.702564883	1.758660961	1.375407138	1.840520496	1.993490288	2.699576765	2.15819916	2.018864209	2.184877617
'1IAR_A_B'	'KA12E'	-0.146128036	0.523168739	0.500860844	0.080030038	0.480012106	0.120011165	0.01647175	0.657921954	0.630881832	0.584736472	0.773350522	0.70410626	0.520354225	0.63511166	1.193778092	0.815446609	0.648704874	1.061578446
'1IAR_A_B'	'RA88Q'	1.823908741	0.958979585	0.675579508	0.34821641	0.095299093	0.354441488	-0.09051559	0.425684821	0.434674863	0.316561949	0.371124783	0.530547191	0.423269922	0.625745796	1.177000409	0.978592764	0.442792419	0.532072489
'1IAR_A_B'	'TA6D'	0.853871964	0.529026212	0.406270684	0.227209643	0.154652656	-0.124938469	0.013214582	0.093085771	0.024912139	-0.267155641	-0.232314961	-0.153438174	-0.123394655	0.383515389	0.255991123	0.287693835	-0.127591789	-0.027742906
'1IAR_A_B'	'NA15D'	-0.091770373	0.079518245	0.139773158	0.016176625	0.253921136	0.131747161	0.02684129	0.034839088	0.019498323	0.006208131	0.013362856	-0.001203189	0.003568557	0.01284653	0.140095444	0.048341241	0.009980334	0.008644514
'1IAR_A_B'	'NA89A'	1.109144469	0.214809067	0.265535033	0.265464071	-0.888585659	-0.712191449	0.33372039	0.142719562	0.219433918	-0.066875504	-0.361039151	-0.115620364	0.183976295	0.25558866	0.621604544	0.261501772	0.561644915	0.161164118
'1IAR_A_B'	'KA77E'	-0.021189299	0.219103602	0.162810225	0.002912793	0.095883203	0.020317938	0.115777167	0.182077041	0.114028051	0.13549172	0.209642369	0.196730502	0.18186864	0.1217888	0.034356572	0.105718908	0.357955929	0.239244936
'1IAR_A_B'	'RA81E'	0.46311054	0.406983444	0.375395688	-0.243967795	0.361833799	0.195783225	0.491711674	0.389137877	0.490609546	0.122178668	0.477775178	0.514976863	0.108436312	0.869481533	1.291387975	0.956290592	0.784281285	0.716239151
'1IAR_A_B'	'RA53Q'	0.541103565	0.34015018	0.274275191	-0.579807177	0.249824053	-0.012015754	0.374250044	0.165555434	0.219689348	0.174671372	0.212789464	0.21906332	0.28529496	0.382463277	-0.114591774	0.313910059	0.187335428	0.17833459
'1IAR_A_B'	'EA9Q'	2.109144469	0.866483977	-0.055836902	0.028891703	0.569152627	-2.023688569	-1.013926593	-0.044011194	-0.262412791	-0.224608512	-0.187655594	-0.882447173	-0.260390752	0.765046428	-0.708444514	0.478613325	0.014368125	-0.152336428
'1IAR_A_B'	'SA16D'	-0.146128036	0.454123424	-0.481839729	0.25821582	0.323680367	0.036472403	0.428150951	0.155220486	-0.061356722	0.152712008	0.21602752	0.188212653	0.327348001	0.088234559	0.101995349	0.126730646	0.18361133	0.220491279
'1IAR_A_B'	'IA11A'	-0.021189299	0.25876254	0.064670284	-0.008283641	0.142695445	0.163094324	0.071285154	0.048627809	0.053850099	0.076274395	0.117890028	0.090811131	0.088967964	0.041806041	0.057712234	0.067040918	0.079911402	0.095428237
'1IAR_A_B'	'RA81A'	0.124938737	0.306897208	-0.232657958	0.780027173	0.12670249	0.373084087	0.117741092	0.395015876	0.367875082	0.530967055	0.707598448	0.503867098	0.401607228	0.517856815	1.643988432	0.738849565	0.64562158	0.832140331
'1IAR_A_B'	'EA19A'	-0.091770373	0.072648787	0.201410109	0.012606831	0.074475553	0.001933352	0.051227972	0.021535123	0.018739097	0.001037634	0.017416514	0.006354572	0.00864714	0.005874126	0.134189084	-0.003471835	0.02524314	0.000363866
'1IAR_A_B'	'KA12S'	-0.043465694	0.35241358	0.518965278	0.157928958	0.300130994	0.24980288	0.540355711	0.347982365	0.277164328	0.314011102	0.377788209	0.321658302	0.469487515	0.655898711	0.326676153	0.608686298	0.527115542	0.454933234
'1IAR_A_B'	'NA15A'	0.039508541	0.237788404	0.224633901	-0.018820283	0.077917031	0.214270244	-0.01127115	-0.004958599	-0.009252289	-0.032881792	-0.007975619	0.002724808	-0.012861285	0.20040268	-0.001976063	0.21153461	-0.008060654	-0.004004314
'1IAR_A_B'	'KA77A'	0	0.781548994	0.433322235	-0.002139667	0.106412361	0.029055674	0.022471803	0.096223904	0.124454329	0.028172594	0.058663788	0.047397396	0.041173618	0.003809303	0.150945627	0.055405519	0.094707	0.058980664
'1IAR_A_B'	'KA84A'	0.140178703	0.35041479	0.513614314	1.602301558	0.477988847	0.448719252	0.539859158	0.186417701	0.249446127	0.269273742	0.230828381	0.24012891	0.212965542	0.208804686	-0.844799691	-0.133310015	0.128176708	0.190583902
'1IAR_A_B'	'WA91A'	0.46311054	0.292220996	0.264316434	-0.355800428	0.721780143	0.255500488	0.344753217	0.377183142	0.391812036	0.41541658	0.472073037	0.455854444	0.426787997	0.943399965	0.874194926	0.870796947	0.503245575	0.595484316
'1IAR_A_B'	'SA16A'	-0.043465694	0.139965029	0.311793041	0.041378246	0.181705188	-0.038637147	0.002848324	0.016687915	0.033645915	0.036565696	0.069789081	0.050743869	0.061403597	0.040048004	0.157191605	0.077112329	0.055520954	0.061251333
'1IAR_A_B'	'QA8R'	-0.043465694	0.362530546	0.656343981	-0.255863583	0.143521684	0.029826685	0.065944669	0.119963364	0.177522435	0.029178378	0.168447343	0.121420969	0.15545154	0.477309551	-0.294108137	0.189724122	0.095816235	0.142401837
'1IAR_A_B'	'QA78A'	0.020203386	0.215602163	0.334380183	0.011816453	0.072061345	0.124219917	0.19633153	0.026840695	0.083433994	0.050934825	0.113236596	0.119875882	0.129871137	-0.428336865	0.162759042	-0.018685707	0.09797231	0.169699631
'1JRH_LH_I'	'NI48Q'	0.041167019	0.137051364	0.056467069	-0.342887255	-0.097446516	0.448205918	0.240639832	0.136714384	0.116504799	0.176325403	0.09458894	0.208017655	0.147075586	0.131836478	0.358568629	0.234558998	0.132463273	0.155245826
'1JRH_LH_I'	'NI48A'	-0.259862977	0.574060389	0.590284015	0.164780765	0.145911486	0.286838845	0.423613735	0.005939759	0.101950315	-0.120656021	-0.155081672	-0.013108551	-0.055001433	-0.624656114	0.382748857	0.094355089	-0.300810796	-0.015854618
'1JRH_LH_I'	'KI98A'	0.091415702	0.293032394	0.143374891	0.031769995	0.137076303	0.085813854	0.375888799	0.052707431	0.070008917	0.083620007	0.157295964	0.155128923	0.108145963	0.356049175	0.561819316	0.473048417	0.099801491	0.134201711
'1JRH_LH_I'	'KI52A'	-0.420869969	0.98918654	0.413927498	0.396982037	0.538945391	0.524318713	-0.013586983	0.609975332	0.570252887	0.380281234	0.36631976	0.261575955	-0.057994079	0.741414027	1.942118809	0.969907574	0.312879338	0.293538555
'1JRH_LH_I'	'RI84A'	-0.214466796	0.949540423	0.514617517	0.288126459	0.130972829	0.205250673	-0.25253557	0.069569043	0.184581375	0.1845079	-0.053800963	-0.021913026	-0.048644824	0.141190583	0.495297474	0.093749366	-0.206466616	0.019242666
'1JRH_LH_I'	'YI49F'	0.646823673	2.148342427	2.542749392	1.46724505	0.623521722	0.234251717	0.231574155	1.022314537	1.313285296	1.049765558	1.326939713	0.739150465	0.770765955	1.433150918	1.560966644	1.363438815	0.814764539	0.910554393
'1JRH_LH_I'	'WI56Y'	-0.065790212	0.323088845	0.036625517	0.295399849	0.899141459	0.273524433	-0.401237478	-0.08380821	-0.133977211	-0.02811753	0.174163392	0.184420232	-0.109655768	0.410985194	0.289788917	0.282466012	-0.268794441	0.112520492
'1JRH_LH_I'	'NI53A'	-0.060623396	0.891560457	0.57777864	0.730248642	0.199790872	0.130305503	1.860741563	0.674773598	0.735179995	0.543396977	0.420862431	0.389949888	1.206941931	0.722523519	0.363105811	0.749599348	0.570685678	0.572212577
'1JRH_LH_I'	'SI54A'	0.168581657	0.398329432	0.112440316	0.175817002	0.128383633	0.297061519	0.240500726	0.151137383	0.142535797	0.053488939	0.036779277	0.134967824	0.036493855	-0.033377228	0.119420036	0.073285378	0.049812244	0.13406673
'1JRH_LH_I'	'WI82Y'	0.757829673	1.422619963	0.942051335	2.189429454	0.773780969	-0.699193185	0.007227837	1.271931547	1.167651845	2.218358706	0.907507773	0.484901238	0.401075931	1.543468876	0.941351004	1.31075929	0.950291182	0.844371613
'1JRH_LH_I'	'WI82F'	0.862131379	0.841338954	0.848283831	2.054855727	0.780821752	-0.551823574	-0.031587635	0.885169334	0.932878027	1.927127478	0.752824771	0.217133062	0.113343064	0.98393917	0.794498474	0.798730823	0.50030302	0.568965797
'1JRH_LH_I'	'WI56F'	-0.397940009	0.883938728	0.454133505	2.158286859	0.604322362	0.197623226	-0.11763416	-0.028621839	-0.036991428	0.878173984	-0.003219503	-0.122355043	-0.258176839	-0.088405882	0.08472641	-0.012568532	-0.391560026	-0.299093997
'1JRH_LH_I'	'NI79A'	-0.275490072	1.120773912	0.285096488	2.176921455	1.42757071	0.128920675	0.225929229	1.082685976	0.812596697	1.905910433	1.385274564	0.347478109	0.344922469	1.361408301	0.863674569	1.278325506	0.719822408	0.705636035
'1JRH_LH_I'	'VI51A'	1.371859167	0.781382079	0.914668519	0.467739934	0.406440162	0.085181889	0.036179736	0.782916208	0.785212347	0.641911396	0.311352197	0.285270501	0.266530453	0.696047269	-0.340041236	0.483121807	0.581702617	0.465206696
'1JRH_LH_I'	'EI55A'	-0.309550761	0.467743587	0.272438286	0.572474735	0.502057701	-0.05622643	-0.256533012	0.248785453	0.30625936	0.204121758	0.165343899	0.129755867	0.104721537	0.36434295	0.224394077	0.284585463	0.348073924	0.229654512
'1JTG_A_B'	'VB165K,DB163K,DB135K,NB89K'	-0.085430195	1.413987749	1.450951524	0.688082109	0.493316591	0.426945755	0.320322397	0.479872695	0.333873934	-0.205526282	-0.492457088	-0.390705941	-0.554886325	-0.766968254	0.035711165	-0.53230228	-0.003952266	-0.458402427
'1JTG_A_B'	'PA107A,YB53A'	1.46139847	2.024607944	1.96976248	1.125216224	1.505264695	2.984764602	2.204530323	1.899405536	1.803650434	1.218733754	1.273167246	1.87938422	1.709718077	0.589143667	0.255060532	0.567654911	1.207828293	1.088479103
'1JTG_A_B'	'DB49A'	1.286306739	1.274646899	1.241132128	1.267823519	1.36235102	1.080476107	1.181614686	1.254748688	1.311985558	1.300537039	1.344360787	1.287470242	1.308801791	1.227180832	1.179244844	1.22783345	1.235647442	1.320801089
'1JTG_A_B'	'NA100A,WB162A'	1.37900319	1.938084168	1.57136635	2.262237284	1.774784445	1.736011921	2.033978199	2.161073049	1.995074602	2.162065174	1.908056361	1.874380323	2.117513617	1.637138884	1.958459655	1.695701025	1.958171353	2.010971762
'1JTG_A_B'	'EA168A,DB49A'	1.183744223	3.685447116	1.920505601	1.829516557	0.618658591	0.588342781	-0.39930756	2.539045158	1.711111732	1.59361992	1.027357659	0.946954146	0.747326258	1.484966774	1.222573213	1.446768219	1.210438336	1.138128935
'1JTG_A_B'	'YB50A'	-0.582805192	0.53116674	0.801332865	0.652837534	0.917150907	0.824022397	0.356753639	0.738918206	0.73845669	0.691347902	0.816404792	0.953085555	0.741431185	0.623306092	0.32606107	0.664636381	0.736497051	0.879272202
'1JTG_A_B'	'KA234A,SA130A'	0.617299958	0.939853027	0.493177697	1.021271457	0.556271048	0.618658877	0.92518682	0.798950595	0.662129473	0.753309173	0.73462091	0.754005175	0.753251951	0.752303553	0.322147862	0.734146318	0.812609488	0.794227943
'1JTG_A_B'	'NB89K'	0.109144469	0.084222737	0.312519924	0.207963883	0.104848055	0.065028141	0.01589236	-0.059913928	-0.020472039	-0.168612237	-0.139558735	-0.172362444	-0.167307495	-0.0010065	0.091735686	0.042793275	-0.08299173	-0.209992324
'1JTG_A_B'	'QA99A'	0.327699424	0.717847464	0.591103805	0.207568661	0.856124935	0.230181653	-0.09218888	0.575907157	0.59533854	0.552585532	0.88060099	0.727487149	0.445990621	0.701638724	0.774117617	0.80825126	0.709714564	0.815517007
'1JTG_A_B'	'KA234A,SA235A,SA130A,RA243A'	1.130333768	0.976326252	1.004963052	0.560114921	0.561537063	0.93641022	0.88161274	1.011862518	0.841602421	0.885443938	0.919158202	0.924813266	0.793429089	0.881175221	0.766775508	0.856447495	1.038050719	1.014598848
'1JTG_A_B'	'SA235A,SA130A,DB49A'	0.945538922	0.784248437	0.970879802	1.093526857	0.930975579	0.653645259	0.841169931	0.828232588	0.917414436	0.909756019	0.917789749	0.916110623	0.879669465	0.918006099	1.035466298	0.904821309	0.948878823	0.949410391
'1JTG_A_B'	'NA100A,KB74A'	2.438805957	1.597954087	1.266454045	2.163636866	1.455499194	1.962954816	1.068279787	1.731841925	1.352356927	2.032290085	1.681804821	1.319371737	1.09693244	0.918393118	1.15631352	1.028405949	0.794676195	1.152307
'1JTG_A_B'	'FB142A'	1.815134817	0.905894063	1.127016088	0.975164991	1.351819494	0.891567252	0.827848334	1.316113825	1.135048721	1.051690884	1.140912811	0.967269516	1.056858348	1.332285995	1.559840281	1.407813247	1.375203342	1.221546469
'1JTG_A_B'	'SA235A,SA130A,KA234A'	0.858193338	0.530094944	0.728745498	0.544429723	0.613801333	0.538649792	0.483597262	0.608141829	0.619143188	0.521668611	0.567870255	0.584525856	0.552941225	0.653415408	-0.442684688	0.627750821	0.535399211	0.570234483
'1JTG_A_B'	'VA216A'	-0.704799548	0.564857685	0.583516004	0.891134059	0.588544755	0.484111336	0.478473409	0.597233075	0.460218472	0.623200852	0.36672502	0.521746404	0.391649358	0.642298843	0.351768382	0.621147696	0.396910856	0.382596829
'1JTG_A_B'	'SA235A'	0.967815317	0.616635912	0.504279417	0.564078283	0.276886647	0.311903866	0.684818997	0.555329383	0.522771646	0.552440173	0.537435742	0.538737842	0.577301731	0.666361055	0.393250771	0.609178565	0.576620165	0.546422335
'1JTG_A_B'	'RA243A,SA235A'	0.044203662	0.757294803	0.723619319	0.530255756	0.298638459	0.729686631	0.645247488	0.692110978	0.688028308	0.490056458	0.452033343	0.5746933	0.57506361	0.137891155	0.636955894	0.293752743	0.711849279	0.485368727
'1JTG_A_B'	'NA100A,FB142A'	1.687826118	1.988848887	1.395128935	1.904333066	1.71656237	1.753594202	1.648449193	2.15076418	1.839826859	2.135290689	1.956638137	1.725294513	1.859059199	1.66556704	2.013071175	1.673380463	1.502980883	1.677795483
'1JTG_A_B'	'NA100A,WB112A'	1.988261597	2.528525584	2.718514429	2.576462324	2.497327151	2.11779731	2.285706605	1.97064252	2.0900412	2.02771519	2.022175946	1.874247409	1.863725809	1.134484746	1.214167518	1.248899409	1.564415668	1.380243816
'1JTG_A_B'	'KA234A,DB49A'	1.274652584	0.764823569	0.910143436	0.521086412	0.719869422	0.785864918	0.655510701	0.726835423	0.959768945	0.780792362	0.90146286	0.872496927	0.955777218	1.151290284	1.172532006	1.137070285	0.991209888	1.020349099
'1JTG_A_B'	'NA100A,DB49A'	1.019808393	1.410131541	1.558978517	1.610426019	0.228004049	0.722823705	0.690177379	1.56755038	1.389141965	1.945157617	1.189236445	1.054820348	0.719066906	2.250721435	1.384555366	2.299586507	1.32736679	1.714612217
'1JTG_A_B'	'SB71A,SB113A'	0.60781232	0.498345607	0.455270917	0.829305513	0.311537325	0.420449341	0.331484237	0.500245866	0.617112247	0.638531086	0.473440234	0.533801298	0.419469824	0.580544501	0.414652096	0.61746839	0.51133044	0.552692906
'1JTG_A_B'	'FB36A'	2.005752329	0.714621317	0.864535655	0.319355925	0.172736272	0.644676641	1.302915906	1.172139442	1.340346239	0.607461041	0.662508256	0.707390868	1.154257454	1.213034019	1.049968401	1.182077386	0.685315171	0.790862318
'1JTG_A_B'	'EA168A,WB112A'	2.041392685	2.215158607	2.235781511	2.522973218	1.653462187	2.113651443	1.609003263	1.732433675	1.783379137	1.977521532	1.773103995	1.727893317	1.60346487	0.882832947	0.985832545	1.036871971	1.422377774	1.221382558
'1JTG_A_B'	'PA107A,HB41A'	1.836745966	0.898612928	0.804434758	0.999016957	0.206239712	0.8768157	1.583347741	0.828983015	0.679647012	0.940503508	0.369372087	0.612110893	1.01503797	0.28329233	0.769465973	0.375698445	0.640715972	0.540193033
'1JTG_A_B'	'VA216A,YB50A'	-1.11163327	0.660173761	0.479381719	1.210487383	0.26866141	0.562445323	0.678271513	1.060611915	1.109087249	1.398039199	0.907869577	0.621791858	1.33570048	1.408470396	0.716607166	1.190709644	0.431806385	0.927288772
'1JTG_A_B'	'QA99A,WB162A'	2.281790638	1.878962549	1.650552673	1.771867866	1.649980292	1.606791606	1.718904131	2.016270723	2.046504409	1.961173362	1.537744046	1.728878374	1.851071003	1.498952295	2.237170994	1.567189191	2.001145725	1.732329225
'1JTG_A_B'	'RA243A,SA235A,DB49A'	0.359021943	1.156246344	1.158968999	1.235810627	0.790416529	1.41012217	1.105392036	1.088261236	1.024279722	1.075196728	0.986889112	1.05755933	1.097727569	1.045627421	0.93324571	1.029882904	0.893309904	0.988884095
'1JTG_A_B'	'MA129A,FB36A'	2.028028724	1.136299945	0.540952927	0.819745342	0.51386684	0.448286177	1.838860036	1.484412035	1.220772789	1.114650063	1.054427758	0.873918766	1.438837608	0.9945301	1.442801811	0.968566221	1.240608323	1.157007503
'1JTG_A_B'	'QA99A,RB160A'	1.880813592	1.67146053	1.586510384	1.815116241	1.726182704	1.843955012	1.462118445	1.7598318	1.718380154	1.851364172	1.816446939	1.708152172	1.74753407	1.22491449	2.062535779	1.267733567	2.00964449	1.692917864
'1JTG_A_B'	'RA243A,SA130A'	0.743173667	0.742236485	0.717443456	1.035092341	0.737565317	0.732918269	0.775865148	0.727085255	0.699759185	0.761591158	0.737190559	0.783699311	0.720282743	0.684175428	0.733482345	0.763296841	0.741705909	0.778524898
'1JTG_A_B'	'EA168A'	0.074328743	1.750452918	1.581568263	0.707407904	0.514576075	0.91849965	0.608448312	1.247170142	1.257938353	0.850735072	0.82398007	0.902419717	0.802536352	0.822203709	1.196435433	0.815825792	0.912863738	0.980126092
'1JTG_A_B'	'MA129A'	0.348953548	0.390817122	1.071424061	0.030455141	0.357539203	0.687261578	0.672363042	0.577023337	0.801697298	0.250373102	0.445616081	0.477143907	0.797235723	0.769540167	0.756434047	0.8263356	0.477493333	0.582165806
'1JTG_A_B'	'MA129A,SB113A,SB71A'	1.022565828	1.06644057	1.192323566	1.136589398	0.236909437	1.326695679	0.929650204	1.281621799	1.281240322	0.902289337	0.69758703	0.985652228	1.246171052	1.014335053	1.516679935	1.194670545	0.796403678	0.919699253
'1JTG_A_B'	'VA103A'	1.429213787	1.763889056	1.226301274	0.088765263	-0.902201486	0.408815472	0.923336045	1.259708668	1.122818867	0.539102408	0.456738031	0.573126723	0.723377248	0.742300804	0.556083091	0.726281141	0.53467396	0.678678205
'1JTG_A_B'	'RA243A,SA235A,SA130A,DB49A'	0.574031268	1.426713076	1.01499913	1.216840815	0.9513292	1.272029068	0.7852313	1.19363986	1.063141436	1.135197892	1.095785176	1.139985225	1.022607641	0.895593667	0.822252869	0.946370137	0.902360385	0.99805851
'1JTG_A_B'	'SA130A,DB49A'	1.150537155	1.065590171	0.945733991	0.901497277	0.809315529	0.68200319	0.739408517	0.947498368	0.893556419	0.856420566	0.877083833	0.857319055	0.861043594	0.837104396	0.472632278	0.813203965	0.882868514	0.872711207
'1JTG_A_B'	'YB53A'	1.74141425	1.350928677	1.647130454	1.503747948	1.437310594	2.275178258	1.996912405	1.306639996	1.436685284	1.236765693	1.153749145	1.48345006	1.540421409	0.679960086	0.260689501	0.652784742	1.081046146	0.995498084
'1JTG_A_B'	'SA235A,SA130A'	0.594234654	0.545101993	0.570999538	0.584870229	0.4737068	0.48801528	0.591244188	0.601123438	0.583157266	0.566947351	0.610074394	0.58811034	0.574003344	0.611594925	0.360591559	0.579199609	0.532912466	0.58422689
'1JTG_A_B'	'PA107A'	0.127104798	0.793024468	0.800458309	0.153591565	0.258526645	0.779715533	-0.209659335	0.920022358	0.848631783	0.197103379	0.496047381	0.616115468	0.236518038	0.520199242	0.969202525	0.555052305	0.594339124	0.56694562
'1JTG_A_B'	'EA104A,SB113A,SB71A'	2.235528447	1.607169781	1.689133661	1.659070237	1.561239445	1.639099434	1.34672118	1.589110669	1.395194192	1.184417781	0.171107771	0.275186765	0.619401079	0.014326036	1.220655905	0.239439184	0.818968446	-0.49005938
'1JTG_A_B'	'DB163K'	-0.104735351	1.013433987	0.679941713	0.3199293	0.080545036	0.362222622	0.41629119	0.43895147	-0.014460392	-0.335420703	-0.496343056	-0.290763337	-0.379848069	-0.270969016	-0.608639025	-0.28790859	-0.247020523	-0.632398028
'1JTG_A_B'	'SA130A'	0.365755325	0.57103611	0.647193792	0.662541909	0.4372732	0.531232051	0.68971385	0.704706773	0.722044582	0.679627674	0.682819176	0.697487935	0.692938095	0.71107422	0.535189255	0.682609466	0.72989552	0.717978293
'1JTG_A_B'	'EA168A,WB162A'	1.537399284	1.710450756	1.669325985	1.900939772	2.067705936	1.550288136	1.710115272	1.950594406	1.865912269	1.916528186	1.67396155	1.589078164	1.790911417	1.547099581	1.774139388	1.595558888	1.902994604	1.752563064
'1JTG_A_B'	'SA235A,KA234A'	0.824683575	0.679387682	0.864223131	0.365307519	0.513257261	1.644795909	0.548728518	0.681327678	0.62486776	0.496216478	0.557804482	0.993240845	0.464712864	0.329407661	0.36110218	0.37633788	0.716854193	0.473574126
'1JTG_A_B'	'KA234A,SA235A,SA130A,RA243A,DB49A'	1.143906576	1.061434631	0.890483851	1.067163297	0.856537715	1.047488909	0.612659018	0.970853213	0.901262802	0.90612248	0.89182669	0.902508934	0.844241824	0.851039932	0.716608009	0.823065808	0.969467073	0.909773118
'1JTG_A_B'	'QA99A,WB112A'	2.539076099	1.756272918	1.836652573	2.781466226	2.30542903	2.273387489	1.904123641	1.748743233	1.719235529	2.229233491	1.970335847	1.803305539	1.630056394	1.086746749	1.277149492	1.159663874	0.967829603	1.112880672
'1JTG_A_B'	'KA234A,SA130A,DB49A'	0.751499056	0.929006086	1.022284974	0.793546708	0.872763959	0.786542258	0.838734487	0.942499798	0.996498003	0.916252201	0.977040518	1.007351688	1.000967252	1.022012002	0.94222179	0.997890888	0.999494568	1.002576375
'1JTG_A_B'	'DB163A'	-0.06694679	1.041951408	0.796016637	0.577823492	0.235546893	0.722961079	-0.23090043	0.661601989	0.659908525	0.341651105	0.249339808	0.321944927	0.104399623	0.816335333	0.742982832	0.850794856	0.184300129	0.255987794
'1JTG_A_B'	'WB150A'	2.781994589	0.889030213	1.850256587	2.311575313	1.808112856	0.860410877	0.501059091	1.340511825	1.835511063	2.064625435	1.893059692	1.114195541	1.092327393	1.158956971	1.579706491	1.250134426	1.508686966	1.35214668
'1JTG_A_B'	'RB160A'	1.477121255	1.981440632	1.174196083	1.252965452	0.943900687	0.951474586	1.302735172	1.272829784	1.251043226	1.411101082	1.256521369	1.117924904	1.201617501	1.19076526	1.192153557	1.203197581	1.06020493	1.276756791
'1JTG_A_B'	'QA99A,FB142A'	2.272615061	1.391689588	1.370560138	1.388888958	1.791653926	1.578374262	1.44133453	1.799368595	1.583132361	1.75408338	1.713563712	1.577495506	1.589985673	1.394996655	1.416549476	1.468963657	1.726076098	1.459027927
'1JTG_A_B'	'QA99A,DB49A'	1.635483747	0.855160131	1.14428295	1.442959804	1.740897045	1.439076242	0.63119626	0.82101423	0.92064845	1.485054766	1.578755404	1.020876929	0.483661644	1.048342052	0.970388447	1.041456913	1.423561703	1.068389083
'1JTG_A_B'	'DB163K,DB135K,VB134K'	-0.06694679	1.480341422	1.637808417	0.352438554	0.317156761	1.183101397	-0.276017109	1.078181377	1.100607134	0.166588803	0.197873715	0.40171216	-0.165322008	0.888379864	0.526405894	0.927031602	0.427119279	0.385245925
'1JTG_A_B'	'RA243A,SA235A,KA234A,DB49A'	1.239478238	1.076175594	1.317597574	1.166115322	0.850245302	2.284789142	0.778160798	1.040901861	1.103778366	0.97749473	1.141751614	1.29992101	0.78078575	1.089317193	0.324783776	0.987340756	0.853215254	0.969414733
'1JTG_A_B'	'KA234A,SA130A,RA243A'	0.829303773	0.728039358	0.70267524	1.112619058	0.035322567	0.590077924	0.527853486	0.819774526	0.78201297	0.769198885	0.744016882	0.858140991	0.764482022	0.775874777	0.822515405	0.815672171	0.905149038	0.811886908
'1JTG_A_B'	'EA168A,FB142A'	1.865301426	2.391236776	1.581729071	1.510173068	1.464731618	1.764725534	1.475372595	1.991227746	1.845936095	1.738709023	1.53803386	1.706316277	1.717866156	1.302062432	1.591759938	1.409239373	1.656391677	1.61913803
'1JTG_A_B'	'SB113A'	0.064457989	0.55377046	0.744385461	0.577261316	0.257724664	0.447375132	0.149723545	0.371665824	0.339316394	0.179185854	0.176605274	0.227336095	0.198705448	0.173999768	0.257752474	0.224643751	0.100546452	0.16683852
'1JTG_A_B'	'KA234A,SA130A,RA243A,DB49A'	1.048386306	0.53602171	1.088673227	0.973041105	0.81644048	1.7625723	0.781722647	0.901024554	0.982296991	0.869694808	0.831065046	1.067106355	0.824429185	0.912231756	0.41419718	0.793301211	0.935532715	0.840613478
'1JTG_A_B'	'EA110A,SB113A,SB71A'	0.920818754	0.261229364	0.514317944	1.216763255	0.93156069	2.614869507	1.608921886	0.623856512	0.586140543	0.852497758	0.328707847	1.330355019	1.099333669	0.083610152	0.610491507	0.171767863	0.303588075	0.468695964
'1JTG_A_B'	'RA243A'	0.410174465	1.070051674	0.64690746	0.992017322	0.249863717	0.782129495	0.141087356	0.867505425	0.677104714	0.726101533	0.624703745	0.637519878	0.520605088	0.606149061	0.285757326	0.678071213	0.640470191	0.65057517
'1JTG_A_B'	'NA100A'	-0.11163327	2.030578963	0.28339083	1.673533918	0.359910039	0.611844135	-0.299902286	0.932462657	0.604438207	1.250018049	0.733687479	0.724294537	0.491529876	1.153776391	0.617647305	0.934210433	0.843793088	0.776200253
'1JTG_A_B'	'NA100A,HB148A'	1.732929595	2.147827349	2.011904863	2.063627294	2.129216137	2.076295224	1.79616957	1.359328649	1.389505653	1.952054413	1.802253365	1.490376101	1.620772339	0.782498389	1.059192419	0.845461938	0.999241983	1.170446558
'1JTG_A_B'	'RA243A,SA235A,SA130A'	0.578147834	1.076110866	0.624066155	0.348731863	0.40327465	1.15494436	0.493793879	0.732973159	0.65519759	0.375725177	0.437778604	0.647591528	0.50929584	0.357627603	0.626934331	0.419072192	0.623413511	0.492002016
'1JTG_A_B'	'RA243A,KA234A'	0.990592531	0.895772871	0.731218199	0.48510446	0.739494213	0.720145202	0.841124209	1.087921121	0.91004235	0.760793851	0.891587899	0.937099798	0.78104599	0.935160378	0.617779998	0.870689015	1.060635823	1.036309361
'1JTG_A_B'	'PA107A,YB50A'	-0.234083206	0.342363962	0.839143071	0.573047097	0.387181449	0.393878452	1.129858845	0.773449836	0.877603978	0.758328256	0.635313661	0.579697337	0.884729755	0.789648365	0.916043002	0.940467369	0.636732296	0.944523857
'1JTG_A_B'	'EA168A,KB74A'	2.658329445	1.815661535	1.793764102	1.726180317	0.471748771	1.926319102	1.640432794	1.39061677	1.396796693	1.404249395	0.621519624	1.260067493	1.315534365	0.441185202	1.368478829	0.605524814	1.048022016	0.771408405
'1JTG_A_B'	'RA243A,SA130A,DB49A'	0.908867826	1.572990891	0.947447255	0.943679141	0.868009757	1.074247269	0.598409623	1.069997086	0.899543567	0.868695402	0.848620217	0.864888597	0.736954517	0.861510163	0.612852364	0.807310612	0.814793211	0.791026632
'1JTG_A_B'	'HB41A'	2.392110465	0.649595473	0.407760253	1.157964	0.772346442	0.654807375	1.071701582	0.460835122	0.312625602	0.741395119	0.39624246	0.331903823	0.70421297	0.272645071	0.112610377	0.044022781	0.543907496	0.28557768
'1JTG_A_B'	'VB93K'	0.029963223	0.136221642	0.100027124	0.099119661	0.318627097	0.16403023	0.10459089	0.134827659	0.103514859	0.089774923	0.089091597	0.063125892	0.074887991	0.007271406	0.169968394	0.072488182	0.100054645	0.04170416
'1JTG_A_B'	'QA99A,HB148A'	2.726998728	0.569133272	0.722788603	1.631973605	1.868486184	1.321276463	1.441735672	0.770283642	0.7911146	1.56172942	1.250221714	1.052722867	1.294710912	0.520627118	1.118220568	0.748377405	0.835482223	0.876733071
'1JTG_A_B'	'NA100A,RB160A'	1.071882007	1.846544567	1.41325477	1.653941522	0.702354152	1.334980204	1.586752317	1.439953635	1.373229413	1.506768715	1.107498613	1.405724318	1.509794979	1.158022416	1.237670721	1.159131788	1.212073189	1.307861523
'1JTG_A_B'	'RA243A,KA234A,DB49A'	1.260412145	1.008582885	1.105421385	1.149359303	0.691763069	1.05802014	0.97042685	0.974987114	0.993806801	1.007526082	0.924528991	1.100505759	0.870816494	0.571670442	0.995168698	0.681307342	1.095133994	0.904835317
'1JTG_A_B'	'VA103A,WB162A'	2.77815125	2.470147154	2.069221043	1.549720488	2.444997316	1.219980846	1.904842047	1.98062706	1.912048355	1.641043137	1.375407029	1.403694078	1.712632969	1.298295412	0.908658012	1.334756749	1.628231742	1.358020276
'1JTG_A_B'	'SB71A'	0.431363764	0.605441326	0.760659817	1.183285759	-0.163322606	0.343162866	0.44992488	0.385765585	0.316331127	0.682046784	0.103997481	0.150535497	0.017707718	0.114595445	0.102589092	0.120966539	0.206905894	0.093141037
'1JTG_A_B'	'TB32K'	0.330993219	0.193649341	0.155523441	0.071001951	0.014143129	0.032185227	0.127438359	0.145975964	0.0900969	0.068207898	0.015374557	0.037234614	0.044371257	-0.010501363	-0.020410321	-0.018678987	0.045764312	0.018709792
'1JTG_A_B'	'MA129A,YB50A'	0.179934598	0.60267913	0.988830049	1.184254894	1.118760909	0.696025097	1.24555038	1.08974079	1.205105915	1.144350263	0.968813744	0.900794691	0.915488066	0.380052259	1.611776464	0.80206762	0.889289605	1.031474848
'1JTG_A_B'	'KA234A'	0.602059991	0.777570186	0.781762197	1.056792162	0.34654521	0.550743235	0.70107115	0.817330982	0.807453524	0.811511113	0.762567323	0.79528072	0.727189784	0.867250717	-0.565349476	0.725800902	0.777392422	0.786074519
'1JTG_A_B'	'RA243A,DB49A'	0.86459583	1.640472952	0.929716831	1.081015995	0.750910057	0.93790579	0.864795318	1.256107604	1.061337034	1.063683644	0.978541512	1.097759231	1.025230204	1.201615472	0.451610182	1.151597707	0.959014147	1.037021682
'1JTG_A_B'	'NA100A,RB160A'	1.071882007	1.83061615	1.410600004	1.6318482	0.72484129	1.336838016	1.569571793	1.437923254	1.374260016	1.506726692	1.114236828	1.398243115	1.510269068	1.158022416	1.237670721	1.159131788	1.212073189	1.307861523
'1JTG_A_B'	'HB148A'	1.970036777	0.461709373	-0.041206353	1.324094525	1.974104178	1.166348021	1.629235851	0.640083465	0.594824056	1.103489953	1.078177109	0.734419926	1.10110241	0.341843802	0.763232163	0.484809874	0.932223055	0.78560585
'1JTG_A_B'	'EA168A,RB160A'	1.124938737	1.839705198	1.782289933	1.750095716	2.088609883	0.999700548	1.291333196	1.662996852	1.598047372	1.679909183	1.749309064	1.230972936	1.426132502	1.305994551	1.371458857	1.320712183	1.280790174	1.317917404
'1JTG_A_B'	'VA216A,FB142A'	1.160368475	1.451783774	1.083997487	1.497777766	1.879535662	1.870405953	1.2836954	2.05422508	1.688026179	2.070829751	2.055096946	1.819918728	1.577271479	1.445212664	1.168639273	1.480145442	1.559200563	1.596793241
'1JTG_A_B'	'RA243A,SA235A,KA234A'	0.980976763	0.897706484	0.807230235	1.03032582	0.65192467	0.439709695	0.945035204	0.85008125	0.772045292	0.781568413	0.726209862	0.759976586	0.732756349	0.680928572	0.435026553	0.716998955	0.840787196	0.835279153
'1JTG_A_B'	'SA235A,DB49A'	1.346632353	1.02652047	0.958505422	1.070328838	0.989016494	0.68819321	0.194955611	0.978829171	1.024859742	1.042302348	1.02190909	1.015664788	0.985275688	1.117233848	0.249415342	1.052538364	0.952778858	1.017601726
'1JTG_A_B'	'TB140K,QB157K'	0.378916771	0.24543487	0.092616754	0.609905572	0.533923077	0.407572311	0.223632748	-0.0474782	-0.167247446	-0.042377099	-0.244060518	-0.089140426	-0.204277088	0.023474259	0.199503361	0.111929631	-0.427828056	-0.33869967
'1JTG_A_B'	'EA104A,SB113A'	1.547364413	1.816394194	1.746013426	1.846607528	1.837444217	1.857252123	1.629022678	1.592955954	1.35844865	1.378137164	0.785106739	0.967696371	1.174217708	0.7066038	1.129722403	0.645429102	1.480189768	0.229641847
'1JTG_A_B'	'QA99A,WB150A'	2.404833717	1.565381661	2.115153276	1.893920834	2.376822936	1.893939923	1.384894955	2.01497325	2.049992319	2.26412922	2.356538106	1.845908663	1.704010349	1.296567246	1.824622612	1.429768838	1.961592934	1.833761254
'1JTG_A_B'	'QA99A,KB74A'	2.793790385	1.145740585	1.747157063	2.183027153	1.25232251	1.88123212	1.220338737	1.340973484	1.384180819	1.714461187	1.385561433	1.107197384	1.048072228	0.075172971	1.004749339	0.049681433	0.707509809	0.440904778
'1JTG_A_B'	'MA129A,YB53A'	2.299579929	1.798885193	1.626879147	1.718445928	1.601707945	3.355278937	1.928790997	1.822710961	1.794097918	1.464494457	1.188427999	2.059658556	1.68347398	1.086037464	1.094182732	1.11306083	1.048515107	1.167628882
'1JTG_A_B'	'SA235A,SA130A,KA234A,DB49A'	0.590268467	1.07236374	1.073257232	0.759500107	0.898579149	0.747702964	0.720222726	1.030829818	1.029811769	0.989534363	1.044967844	1.034370076	1.037423846	0.996444025	0.92009075	1.012759037	0.979308965	1.045962775
'1JTG_A_B'	'TB140K'	0.372385904	0.179865557	0.106344935	0.573683837	0.748940531	0.384323986	0.336828844	0.11622507	0.04207066	-0.075033875	-0.05657019	0.09213067	0.015871597	0.228590106	0.339269004	0.256737713	0.144989018	-0.027488734
'1JTG_A_B'	'SA235A,KA234A,DB49A'	1.056632652	1.158884425	0.996287379	1.318774392	1.12913355	0.88500829	0.576478146	0.947778312	0.971010483	0.973607157	1.036077868	1.03782983	0.87255697	1.251158911	0.719618446	1.174581699	1.053386314	1.12420075
'1JTG_A_B'	'WB112A'	2.331764613	0.858258922	1.202825747	2.156467974	1.350768146	2.232220446	2.079550288	0.80778095	1.195137415	1.333982124	0.945175278	1.250553473	1.290735269	0.593148608	0.475423035	0.635906345	0.697126124	0.784871352
'1JTG_A_B'	'DB49A'	1.449918972	1.215826342	1.160797961	1.19000561	1.196793567	0.945118537	1.022477973	1.146445889	1.198747168	1.207024858	1.227638913	1.216774584	1.197038517	1.227180832	1.179244844	1.22783345	1.235647442	1.211307196
'1JTG_A_B'	'VB165K,DB163K,NB89K'	-0.015794267	1.316370148	0.44807824	0.243213636	0.427813961	0.248534514	0.05101537	0.399809584	0.27259699	0.13954991	0.144010499	0.212706422	0.075171127	0.320928693	-0.121178323	0.263029505	0.154264266	0.21681289
'1JTG_A_B'	'WB162A'	1.797036595	1.811993588	1.61912463	1.790991642	2.111580426	1.273006883	1.759571627	1.623588271	1.625103694	1.667022041	1.502914518	1.213045209	1.575955092	1.415652949	1.389018526	1.32056971	1.467848358	1.338338181
'1JTG_A_B'	'EA168A,WB150A'	2.710399466	1.398355507	1.576130077	1.946064383	1.580654591	1.745672398	1.54971055	1.635710002	1.685408314	1.824945061	1.768900627	1.49884321	1.558771427	1.257143668	1.673913705	1.359447064	2.065784845	1.476870637
'1JTG_A_B'	'EA104A'	1.761927838	1.542922515	1.608668594	1.755443607	1.62386805	1.415830359	1.285667382	1.374652687	1.39308346	1.512173703	1.155277892	1.195220858	1.262441242	1.151211157	1.866554273	1.11185548	1.158988944	0.998333125
'1JTG_A_B'	'NA100A,WB150A'	2.865301426	1.474966212	1.89104121	2.120823785	0.943601624	1.672781499	1.295502536	1.8771872	1.853783819	2.02879729	1.763049216	1.63020061	1.648682303	1.447054552	1.74027093	1.546650501	2.003166293	1.663027899
'1KTZ_A_B'	'RA25K'	0.568636236	-0.048198163	-0.217348818	0.16830818	0.278777538	0.336465554	0.319036947	0.346413187	0.18192217	0.257249978	0.387375901	0.415344817	0.362060586	0.178707943	0.717769916	0.468895339	0.47444042	0.538078901
'1KTZ_A_B'	'VA92I'	0.124938737	0.369262768	0.110759383	0.075006004	0.243107382	0.225684525	0.48342353	0.227253901	0.249322843	0.149080739	0.199490777	0.223771634	0.283977665	0.321641789	0.299449924	0.241587629	0.311648767	0.16482032
'1LFD_A_B'	'YA93K'	0.508054969	0.088007735	0.006143632	0.028317515	0.229749906	-0.085338911	0.24872763	0.023492476	0.006320013	-0.016967136	0.006796254	-0.015508846	0.003203486	0.038004808	0.021018229	0.033832329	-0.013128113	-0.000182246
'1LFD_A_B'	'KA48A'	0.052123013	0.102280752	0.067355429	-0.024407562	-0.897506438	0.322667649	0.073236449	0.091948331	0.100284662	-0.011908917	-0.188928989	0.081644395	0.056529061	0.104870509	-0.484725692	0.016994007	0.155256232	0.088409313
'1LFD_A_B'	'NA54K'	-0.549936978	0.077133275	0.044472402	0.05346124	0.244212253	0.253800772	-0.11915778	-0.06897657	-0.098700066	-0.184865362	-0.273601591	-0.038120724	-0.282444264	0.12462506	0.170365853	0.038279983	-0.152313474	-0.199523082
'1LFD_A_B'	'MA30K,DA58K'	-0.409758275	0.129394686	0.007658343	-0.104027165	0.235993276	-0.20753172	-0.193629337	-0.137734872	-0.185393175	-0.201413363	-0.180081492	-0.149191348	-0.202028769	-0.068174861	0.062680625	-0.023756193	-0.32450871	-0.213360316
'1LFD_A_B'	'DA58K'	-0.367006294	0.133309439	-0.013285338	0.16163141	0.051971565	0.160862299	0.093985154	0.080324805	0.072873346	0.065025693	0.099165749	0.051165862	0.097635544	0.068822241	0.136432691	0.125845978	0.04039876	0.052961586
'1LFD_A_B'	'NA92K'	0.033639608	0.092053084	0.048779632	0.149218628	0.194081533	0.026022181	0.090646866	0.132943842	0.104367318	0.157636834	0.109822662	0.131963607	0.124844244	0.03774101	0.038681591	0.05198673	0.095191793	0.14247112
'1LFD_A_B'	'RA20A'	0.345327671	0.004447378	-0.030589086	0.009170751	0.293356094	0.418024399	0.233656039	0.177331215	0.205111352	0.301351116	0.400522576	0.417153113	0.382244236	0.128437255	0.57495768	0.309479266	0.439331774	0.395015921
'1LFD_A_B'	'MA30K,DA94K'	0.125666808	0.017785413	0.024224491	0.0829741	0.417302036	0.17965834	-0.114927769	-0.033330528	-0.082920284	-0.09891152	-0.020867126	-0.012834172	0.001425339	0.018256519	0.313650209	0.145423685	-0.234394801	-0.084427653
'1LFD_A_B'	'DA51K'	-0.20470332	-0.056833471	-0.1335647	0.079410296	0.15217302	0.094048855	0.074619972	-0.022070189	-0.037382126	-0.074628347	-0.010632425	-0.070116522	-0.100092374	-0.101076147	0.249055716	-0.094190913	0.077611363	-0.118926646
'1LFD_A_B'	'MA30K'	-0.347111466	0.07269173	0.156103806	-0.030269267	0.446981505	-0.202221166	-0.225227149	-0.016092962	-0.072214509	-0.070569965	-0.022784898	-0.109920397	-0.115290558	-0.052674386	-0.016415757	-0.054301616	-0.037751991	-0.105688684
'1LFD_A_B'	'KA32A'	0.428873723	-0.045309366	0.155140928	-0.006148278	0.403483333	0.239502621	0.261195429	0.12131328	0.091132891	0.026414121	0.211272806	0.168536574	-0.144468722	0.180114777	0.24345591	0.422269868	0.506438016	0.208529161
'1LFD_A_B'	'LA55K'	-0.12786329	0.080473177	0.28774933	-0.072393059	-0.002646451	0.031300463	-0.300035285	0.04329022	0.054733547	0.020591766	0.007150108	0.072219115	-0.018365745	0.064672946	0.053890357	0.139607087	-0.045064498	-0.001907533
'1LFD_A_B'	'MA30K,DA51K,DA58K'	-0.281091666	-0.03518266	-0.101751397	-0.234269029	0.125456423	-0.122785224	-0.148006296	-0.168331976	-0.177356226	-0.271278093	-0.202322777	-0.220524879	-0.208092502	0.222967569	0.272145786	0.219632725	-0.291749133	-0.224732701
'1LFD_A_B'	'LA23K'	0.052123013	0.012353512	-0.06733916	0.122522833	0.175132706	0.150828746	0.096422853	0.100696415	0.085655931	0.107153142	0.089404392	0.092907365	0.103540804	0.040508076	0.1911748	0.114907064	0.092973137	0.126142235
'1LFD_A_B'	'NA27K'	0.47614859	-0.098426224	0.064508197	0.074403098	0.320189386	0.282208422	0.361738391	-0.025267089	-0.012397785	0.013613385	0.044904253	0.122600507	0.093867602	0.214726467	0.110362794	0.170117764	0.102910097	0.036479514
'1LFD_A_B'	'EA57A'	0.146960018	0.105205693	0.21529031	0.13739836	0.147619843	0.098103057	0.053470423	0.071698275	0.06289351	0.043075308	0.079847764	0.074575892	0.057152306	0.032156752	-0.052901453	-0.001675141	0.049765482	0.052514432
'1LFD_A_B'	'DA58K,DA94K'	0.125666808	0.142078169	0.056383636	0.10994148	0.159502925	0.138038387	0.281560208	-0.109908051	-0.109723378	-0.082027438	-0.112895169	-0.095492183	-0.03617706	0.293970137	0.296073666	0.297530279	-0.361414376	-0.160827677
'1LFD_A_B'	'DA94K'	-0.275559177	0.074756959	0.123071044	0.268782543	0.206213564	0.110485997	0.174236028	0.031825859	-0.000548832	-0.006903181	-0.029766016	-0.057868311	-0.023738604	0.296681625	0.266524514	0.31420952	-0.349231663	-0.074733025
'1LFD_A_B'	'DA51A'	-0.065976299	-0.115930563	-0.149289133	0.065112176	0.11503821	0.009470183	0.212512764	0.09643439	0.065482638	0.05907504	0.074238208	0.058702777	0.067355537	0.075201622	0.071454307	0.131885265	-0.044357562	0.099227785
'1LFD_A_B'	'EA57K'	0.188541568	-0.010744975	-0.032069452	-0.019516087	-0.076367245	-0.070924789	0.048715519	-0.052073852	-0.077261241	-0.050078747	-0.041269391	-0.051354257	-0.041066363	0.068241575	0.067402766	0.094826806	-0.020236243	-0.023654247
'1LFD_A_B'	'DA56A'	0.175118595	0.009390983	-0.03124586	-0.014220132	-0.043452913	-0.070279291	0.045724648	-0.097590143	-0.084169166	-0.106311051	-0.082766241	-0.076862516	-0.086705258	0.029794885	0.097900084	0.075496541	-0.028966138	-0.053899999
'1LFD_A_B'	'KA52A'	0.278600167	-0.154417293	0.103859275	0.358662844	0.39771701	0.224140131	-0.194518534	0.141265431	0.105798729	0.024747994	0.185743004	0.297027052	0.24432453	0.635053394	-0.264548381	0.481244098	0.133384665	0.275104537
'1LFD_A_B'	'MA30K,DA51K,DA58K,DA94K'	-0.173186268	-0.134016229	-0.159988731	-0.306363711	0.127936321	-0.152471492	-0.387112083	-0.092507822	-0.077162155	-0.196962206	-0.128032019	-0.077422623	-0.120656296	0.211682911	0.369442854	0.182807267	-0.150685471	-0.161521498
'1LFD_A_B'	'DA51K,DA56K,EA57K'	-0.395035018	0.192462068	-0.065764307	0.330653034	0.226618313	0.184375997	-0.101027644	0.045001015	0.032958528	-0.027278795	0.17679262	0.200821938	0.076096367	-0.056635579	0.290081249	-0.032204491	0.330105462	0.086307324
'1LFD_A_B'	'SA22K'	0.231647448	0.149539446	0.057770218	0.002395566	0.156771754	0.186442109	0.576182888	-0.429694714	-0.308456457	-0.411696928	-0.396388325	-0.174389603	-0.272110389	-0.470934552	-0.355191754	-0.404228697	-0.432297385	-0.3522964
'1MAH_A_F'	'FA297Y'	-0.152090983	-0.120871893	0.066182994	0.068721308	0.216369501	-0.003545487	0.060902462	0.016234529	0.052883724	0.013647193	0.02489279	0.006604559	0.033784654	0.059523493	0.11284238	0.080234346	0.038962985	0.02031683
'1MAH_A_F'	'DA74N'	0.958607315	-1.525629778	-1.239416913	0.01598721	0.262944492	0.284171786	0.438145697	0.02915717	-0.214880593	0.153686012	0.206059731	0.174572214	0.261780702	0.409031961	0.093869292	0.304873591	0.143656027	0.172843933
'1MAH_A_F'	'YA124Q'	1.818945321	-0.392419463	0.098165436	0.214918938	0.742193153	0.55193355	0.139361563	0.328304397	0.375490513	0.240467401	0.471506397	0.578822382	0.374749646	0.866964037	0.838222026	0.716485377	0.42035278	0.709881983
'1MAH_A_F'	'FA297I'	0.134698574	-0.053748952	-0.374211966	0.153186674	0.043443067	0.01965764	0.577275	0.016245968	0.035405369	0.039656237	0.025819557	0.036457365	0.086215308	0.051212064	0.103987535	0.060187405	0.052183114	0.050163656
'1MAH_A_F'	'FA295L'	-0.075250952	-0.380975677	-0.010365929	-0.002329648	0.104839885	-0.049451663	-0.0127015	0.005013216	-0.038488465	0.017759023	0.023546588	0.005908099	0.022781001	0.149244129	-0.005784386	0.071257021	0.074130275	0.02749815
'1MAH_A_F'	'YA337A'	0.189056236	-0.388218547	-0.024042707	-0.015641287	0.164707537	0.152465441	-0.009373157	0.009676741	0.015751395	0.058522617	0.103024423	0.054683705	0.053392244	0.030495044	0.090354652	0.049170545	0.085559311	0.072109776
'1MQ8_A_B'	'CB299F,TB300C'	0.247345137	-0.761285334	-0.070756783	-0.075553224	0.15254324	0.07130581	-0.048947828	-0.103783985	0.010859736	0.113731867	0.070430919	0.047998607	0.065687422	0.005874126	0.074187868	-0.009584451	0.055783866	0.034174424
'1MQ8_A_B'	'CB161L,CB299F,LB289C,KB294C'	0.922834045	-0.158364476	0.011436694	-0.075553224	0.210148762	-0.232035525	-0.048947828	0.055235281	0.113777148	0.176929714	0.18581398	0.132347069	0.134254754	0.083406019	-0.331322997	0.010969737	0.118575514	0.110754066
'1MQ8_A_B'	'CB161L,KB160C'	0.25302227	0.366161188	0.280303466	0.061361321	0.238524781	0.07708919	0.029378727	0.266296496	0.233365652	0.229051106	0.213782511	0.17389978	0.160004676	0.042967461	-0.303913253	-0.048148455	0.216284886	0.164009573
'1MQ8_A_B'	'CB161L,CB299F,KB160C,TB300C'	0.44571279	-0.098942755	0.020574123	0.24564645	-0.211587249	-0.023288409	0.16167885	0.187333325	0.31207789	0.408787109	0.31428375	0.377972696	0.403726089	-0.017764963	0.048820995	-0.032939003	-0.041906286	0.385603272
'1MQ8_A_B'	'CB161L,CB299F,KB287C,KB294C'	-1.48734042	0.3348074	0.048198483	0.24564645	-0.219107045	0.033161926	0.16167885	0.190053857	0.167154696	0.188816923	0.147483867	0.179476609	0.18388253	0.042967461	0.335592363	0.103248963	0.186842408	0.179947518
'1MQ8_A_B'	'CB161L,CB299F,EB284C,EB301C'	-0.980255942	0.00033885	-0.343082744	0.206949035	-0.108908949	0.124793359	0.15130301	0.064409396	0.003565787	0.071721134	0.009634872	0.02641356	0.035645099	0.025078571	0.228156752	0.071831915	-0.070312864	0.057378879
'1MQ8_A_B'	'CB161L,CB299F'	1.029289376	0.013910165	-0.046072811	-0.025695528	0.164403623	-0.00678277	-0.043569135	0.032460822	0.017660765	0.079892874	0.060302631	0.061494142	0.076009659	0.066604021	-0.162014722	-0.023788204	0.141994813	0.072642279
'1NMB_N_LH'	'YH99A'	1.053373982	0.322702623	0.259278675	0.501116614	0.069691455	0.340473134	-0.138163784	0.383402286	0.362031154	0.879767725	0.747406353	0.460888736	0.345887215	0.553586569	0.67146373	0.495299255	0.183639665	0.52438946
'1NMB_N_LH'	'TL93W'	0.083337206	0.327463381	0.311392046	0.236441742	0.383771316	0.299897723	0.24077608	0.083775898	0.210825365	0.180183354	0.400369267	0.235611513	0.269766021	0.177487572	0.404349578	0.12322319	0.311817119	0.223812206
'1NMB_N_LH'	'DH56N'	-0.253605346	0.357629471	0.293860984	0.014862999	0.404871479	0.22839115	0.080300502	0.383594197	0.388371428	0.42141943	0.500619338	0.411770986	0.341400252	0.431596968	0.296212145	0.385142443	0.391019311	0.454969912
'1NMB_N_LH'	'YH100F'	0.032184683	0.314920114	0.291543992	0.305688802	0.015134407	0.435656399	0.290760857	0.290618659	0.359078373	0.173755205	0.489764326	0.342022286	0.29870982	0.352447971	0.274644512	0.229558504	0.490291452	0.453779944
'1NMB_N_LH'	'YL32F'	1.103540592	0.072597205	0.091253438	-0.049961352	0.323262776	0.363444927	0.302147971	0.281992845	0.25612773	0.169925611	0.304805297	0.207441824	0.156570025	0.367267759	0.36675244	0.342447066	0.3156036	0.234088648
'1NMB_N_LH'	'LL94V'	0.329319635	0.181618876	0.30971412	0.139153715	-0.152409858	-0.646034749	1.654174648	0.333065657	0.336613735	0.320020012	0.362706209	0.00504238	1.589653133	0.579506919	0.300802089	0.527749854	0.275577214	0.364999465
'1NMB_N_LH'	'TL93F'	-0.082534888	0.281012774	0.527860902	0.257454698	0.139433735	0.55535681	0.495554473	-0.12501694	-0.019272293	-0.112378383	-0.057841732	0.033193996	-0.035652343	0.045661647	0.136600471	-0.004433606	0.24401974	0.070655243
'1REW_AB_C'	'DA53A,EA109R,DB53A,EB109R'	0.146128036	0.111812646	0.082946813	0.002803276	0.146682201	0.141715394	0.002080769	-0.017777667	-0.102013499	-0.027787849	0.003800269	0.054819106	-0.043131849	0.243591792	0.240543703	0.118527872	0.116630903	0.087156327
'1REW_AB_C'	'EA109R,EB109R'	0.079181246	0.004215896	0.069625414	-0.058045081	0.056404951	0.160417683	0.063164555	-0.152256916	-0.027765376	-0.016964442	-0.011530979	-0.013632322	-0.003075986	0.030256099	0.045161136	0.027698707	-0.084591303	-0.052204251
'1REW_AB_C'	'PA50A,PB50A'	-0.096910013	0.28547325	0.545733805	0.233806076	1.068664558	0.427417007	0.27115447	0.476912831	0.582080493	0.469648667	0.532142234	0.624008239	0.556378908	0.548285836	0.086511639	0.433476694	0.590006388	0.657764511
'1REW_AB_C'	'HA39D,LA100A,HB39D,LB100A'	0.041392685	0.078648606	0.044042377	0.046876323	0.179479091	0.207405162	0.029834416	-0.046456465	0.010430497	0.021948595	0.060102837	0.044264121	0.002993268	-0.013023135	0.175507473	0.035611061	0.006692322	0.015171973
'1REW_AB_C'	'DA30A,DB30A'	0.477121255	0.150294272	0.468652846	0.281679052	0.187272993	0.279013688	0.055519913	0.17261666	0.173480584	0.162958005	0.191297119	0.218043695	0.164038242	0.464241568	0.225585139	0.263607883	0.163744339	0.157798474
'1REW_AB_C'	'WA31A,WB31A'	0.755874856	0.103270689	0.487632582	0.559093496	1.045287416	0.574158518	0.933744301	0.789716159	0.661381464	0.920839345	1.16207692	1.052718511	1.275531526	1.285212455	1.387167993	1.297278779	0.89885784	1.111689788
'1REW_AB_C'	'KC88R,SC90T,KC92I,AC93P,QC94H,LC95Q,TC98D'	0.606560493	0.246490445	0.160686064	0.00217652	0.216844264	0.431734741	-1.130576431	-0.809077486	-0.962650978	-0.847355579	-0.853266671	-0.526658891	-1.145875034	-0.719586359	-1.111957696	-0.976636005	0.236268324	-0.789814266
'1REW_AB_C'	'DA30A,WA31A,DB30A,WB31A'	1.477121255	0.210733052	0.337003768	-0.099927691	0.569430288	0.958876102	0.693479536	0.501269392	0.479752684	0.623917935	0.598908621	0.789650065	0.770767647	0.666164098	1.749840573	0.791652935	0.582289649	0.755553983
'1REW_AB_C'	'DA53A,DB53A'	0.041392685	0.13522514	0.034495368	0.018906606	0.160025765	0.214953871	0.052318445	0.106560449	0.103788056	0.07071474	0.170017568	0.208141275	0.170359969	0.217636783	0.102762937	0.16808694	0.220161946	0.194853615
'1REW_AB_C'	'DA30A,AA34D,DB30A,AB34D'	0.278753601	0.263931976	0.581078463	0.502102392	0.326517684	0.429242198	0.305621991	0.30745839	0.335387403	0.313441774	0.347061093	0.422294805	0.340460591	0.542440285	0.315445883	0.386513217	0.370879458	0.391519927
'1REW_AB_C'	'SA88A,SB88A'	0.041392685	0.077582021	0.037921853	0.015652894	0.116355879	-0.036720427	0.036874851	0.041243011	0.038098245	0.03876685	0.051886687	0.052780388	0.043801672	0.015338218	-0.030971595	0.009194393	0.073075743	0.061846518
'1REW_AB_C'	'AA34D,AB34D'	-0.251811973	0.241704125	0.009905378	0.041765929	0.121271603	0.028663651	0.055380767	0.052281237	0.048162042	0.038470723	0.052157027	0.035633247	0.051692836	0.008780856	-0.017515956	0.012280368	0.048045809	0.044135334
'1REW_AB_C'	'KC88R,SC90T,KC92I,AC93P,QC94H,LC95Q,TC98D,AC74T,MC78L,KC79G,YC80L'	0.151267675	0.189964051	0.21529031	-0.644612203	0.030597693	0.390280111	0.372181551	-0.101362348	-0.016575065	-0.200281553	0.033999224	0.037824442	-0.167410018	-0.219718132	-0.09437126	-0.182858321	0.890576407	0.147386043
'1REW_AB_C'	'FA49A,PA50A,FB49A,PB50A'	0.414973348	0.025791201	0.103278503	0.360693681	1.023985755	1.622031645	1.607559787	0.306632978	0.603592457	0.491229468	0.74745304	1.443711283	1.406671847	1.09198142	0.934482787	0.889489632	1.26388019	0.97234728
'1REW_AB_C'	'HA39D,SA88A,HB39D,SB88A'	0.079181246	0.072801024	0.033529433	0.063188002	0.074597799	-0.066410619	0.072281108	0.034193516	0.024035389	0.055751093	0.057483068	0.047338895	0.04604256	-0.003159561	-0.061876667	-0.012019073	0.065569798	0.048213896
'1REW_AB_C'	'HA39D,HB39D'	0.041392685	0.083499159	0.014621184	0.0119959	0.17662096	0.141079598	0.078578049	-0.013887514	-0.005604539	-0.011498354	-0.039784458	-0.019150377	-0.017327373	0.008780856	0.083864883	0.040987598	0.015219269	-0.045724203
'1REW_AB_C'	'FA49A,FB49A'	0	-0.063213413	0.212388768	-0.074904479	0.69273401	-0.218428052	1.349722184	0.400807502	0.44802309	0.498274993	0.785022068	0.597162894	1.232279076	1.043139535	1.023185201	1.017713073	0.811259009	0.805186558
'1REW_AB_C'	'AA34D,DA53A,AB34D,DB53A'	0.041392685	0.095047812	0.100825736	0.017123416	0.001284877	0.183183268	0.018623207	0.111344301	0.10271299	0.101960659	0.211502931	0.2143098	0.23447071	0.230393642	0.146502517	0.224763141	0.259419652	0.221676256
'1REW_AB_C'	'LA100A,LB100A'	0.079181246	0.027683236	0.037471165	-4.32642E-05	0.206964009	0.169892592	0.005490384	-0.01315648	0.010675383	0.01199612	0.063466195	0.047036378	0.018721135	0.008780856	0.021019826	0.012382185	0.021151319	0.018373228
'1REW_AB_C'	'KC88R,SC90T,KC92I,AC93P,QC94H,LC95Q,TC98D,AC74T,MC78L,KC79G,YC80L,GC42H,DC46E,AC61T,IC62M'	0.665111737	-0.023049796	-0.091621276	-0.082561712	0.140436966	-0.185515746	-0.125976454	-0.302989813	-0.318701087	-0.335185677	0.110578264	0.067181952	-0.322640521	-0.395953584	-0.101966331	-0.506962003	0.809002662	0.111890113
'1TM1_E_I'	'TI58D'	0.94041431	1.435151206	1.426239424	1.314445227	2.477487093	2.623729374	0.957240204	1.460909054	1.039228455	1.44292073	1.907646266	1.879333042	1.131184354	0.974125679	0.484986988	0.9926759	0.96433992	1.266379379
'1TM1_E_I'	'VI70A'	-0.05958569	0.291980926	0.201076472	0.169160891	0.11614797	0.092013505	0.151008274	0.113822056	0.166721901	0.161166642	0.165827472	0.148097859	0.125260605	0.13050058	0.011694189	0.081887286	0.138805038	0.156528229
'1TM1_E_I'	'YI61A'	1.3829341	2.102086119	2.072950625	0.439800853	0.069767371	0.533217244	0.61669945	2.037493437	1.701420165	1.238574245	1.270952404	1.241488564	1.21173015	1.256796381	1.410669625	1.346827857	1.190747056	1.368712538
'1TM1_E_I'	'RI65A'	1.75499964	1.068370842	1.30558272	1.036301108	1.930543622	1.789455136	1.04487865	0.994250151	0.967859324	1.076114487	0.793623523	1.223225566	1.042616547	0.243631281	1.34940233	0.651775071	0.769785091	0.819057652
'1TM1_E_I'	'RI67A'	1.712980719	1.179201927	1.134669402	0.835243261	0.324181075	1.345512116	1.013739199	1.133106437	1.108120185	0.907940476	0.860585167	1.126724969	1.017402147	0.774843737	0.781034031	0.813308621	1.088242838	1.097828142
'1TM1_E_I'	'RI67C'	1.696112793	1.00280938	0.734572313	0.764334449	0.44614175	1.316157561	0.73850444	0.799013463	0.999971036	0.738563859	0.877280162	0.956666397	0.856762783	0.875861672	0.581706204	0.750612798	0.995856134	1.010119408
'1TM1_E_I'	'YI61G'	3.248851984	1.473561503	1.19862307	0.297077617	0.28748405	0.650130853	0.352207137	1.565458932	1.125128223	0.718983191	0.854864273	0.935753682	0.792066458	1.119971247	1.342829196	1.051393539	1.017534359	0.990796362
'1TM1_E_I'	'RI67A,RI65A'	2.873419316	1.240986909	0.768160766	1.585136459	1.183480211	1.686297216	2.582298084	1.097178128	0.935257211	1.4212944	1.054021486	1.34839296	1.704176621	0.52847866	2.177347843	0.934938376	0.673483309	0.879263074
'1TM1_E_I'	'TI58A'	1.722802613	1.41084976	0.779043556	1.273584426	2.85996799	1.485976324	-0.798468473	1.62979111	1.139973125	1.906610666	2.724402908	1.925039293	1.158765915	1.386081294	1.401641961	1.430797437	1.429664812	2.119751475
'1TM1_E_I'	'TI58D,EI60A'	0.438319171	1.639059052	1.566273128	1.57811164	0.851297975	1.475512387	2.135518996	1.593795023	1.253603006	1.549114056	1.44334937	1.623180979	1.889182242	1.719011757	1.566812216	1.657715015	1.432499511	1.474633168
'1X1W_A_D'	'AD80E'	-0.297237007	-0.375697738	-0.008856401	-0.084380623	0.358131142	0.3588173	0.255971446	0.285474094	0.301835534	0.513519306	0.699690378	0.601545336	0.618236642	0.956649708	0.92623888	0.965412776	0.907607386	0.849814779
'1X1X_A_D'	'AD76E'	-0.615995769	-1.066497073	-0.790733813	-0.604626917	0.986532607	0.779686116	0.442265932	-0.223408737	-0.195154993	-0.111266167	0.363704006	0.072504252	-0.328093201	0.077877782	0.205737419	0.078212518	-0.148352866	-0.229207885
'1Z7X_W_X'	'QW430A,VW432A'	0.522878745	-1.406100018	-0.568620832	0.215774526	0.805709536	0.91793676	1.129615713	-0.672334657	-0.382911459	0.095053646	-0.061075789	0.030445652	0.107174436	0.250267529	0.500869001	0.282643861	-0.09354877	-0.079625599
'1Z7X_W_X'	'YW437A'	1.790050474	0.656318709	0.44902509	0.730601721	2.527600843	1.502582863	1.890920948	1.115997749	1.169116653	1.848062827	1.764198153	1.701236388	2.292502833	2.258969881	2.172718916	2.257157964	1.285929031	2.082626617
'1Z7X_W_X'	'RW457A'	0.425968732	0.032633358	-1.278417064	0.655791096	0.183995469	0.721104743	0.21133544	0.058524652	-0.24550604	0.159490235	0.209968049	0.386167982	0.053271676	0.351232269	0.515136112	0.298323371	0.470542005	0.404583241
'1Z7X_W_X'	'WW318A'	0.812913357	0.680713518	0.646162516	0.402923899	0.797699643	-0.037686815	0.319080061	0.579742778	0.534995915	0.666782207	0.58010928	0.552954461	0.427418074	1.187758432	1.126017787	1.230141108	0.453725886	0.689949725
'1Z7X_W_X'	'WW375A'	0.916453949	0.29446944	0.483671907	0.374332077	0.870630001	-0.011765058	0.35977252	0.209076644	0.161949066	0.250482934	0.22864506	0.106007688	0.277439577	0.221034061	1.096269135	0.482599712	0.355288795	0.205971067
'1Z7X_W_X'	'YW434F'	-0.079181246	0.736695264	0.452827664	0.60141206	0.508654985	1.00323334	0.421789419	0.290656274	0.08017499	0.589898885	0.317501315	0.784358642	0.400908685	0.255486216	2.025276805	0.616734378	0.516896919	0.363170147
'1Z7X_W_X'	'EW206A'	0.801632346	0.101703476	0.369018267	0.243910162	0.332708201	0.094783832	0.186506015	0.155598076	0.182297732	0.331691918	0.188159308	0.003173522	0.294342103	0.219918905	0.152781474	0.210232828	0.213558946	0.220572926
'1Z7X_W_X'	'WW261A'	0.823908741	0.780364071	0.669020422	0.621257299	0.911408228	0.513794818	0.086724632	0.621280681	0.546015371	0.665054289	0.64187356	0.605265969	0.41593427	0.751486075	0.971313746	0.884408392	0.649073591	0.716588957
'1Z7X_W_X'	'EW287A'	0.636822098	0.307942127	0.496735617	0.684173192	0.480594485	0.361718045	0.770464446	0.441628718	0.460896632	0.590517185	0.56241151	0.580040903	0.534032704	0.419174432	0.625561997	0.455218684	0.559435583	0.643378837
'1Z7X_W_X'	'IW459A'	0	-0.325392439	0.5890887	0.778390185	2.718821872	1.112131625	0.825125232	0.226869215	0.338345454	0.535895751	0.199202744	0.917967796	0.762938342	0.485876566	0.693864117	0.526719101	0.956058438	0.64400885
'1Z7X_W_X'	'SW289A'	0.452297671	0.156483373	0.312639939	1.041028606	0.504652018	0.436161991	0.848204941	0.07854435	0.04156364	0.349435338	0.075242192	-0.115990012	0.149989719	0.141789613	0.040136478	0.131442174	0.115796358	0.069587342
'1Z7X_W_X'	'EW344A'	0.962211439	0.198174458	0.335831183	0.565160459	0.528181443	0.352431296	0.305228193	0.240180427	0.248034801	0.289920754	0.248088124	0.28552125	0.280873846	-0.060464782	0.744314929	0.360112888	0.29147212	0.264171917
'1Z7X_W_X'	'KW320A'	0.669006781	0.253317841	0.454736821	0.270014838	0.440377584	0.591869821	0.11070222	-0.013641749	-0.046922775	0.001349898	-0.04542549	0.145316525	-0.025298684	0.394048072	0.031509725	0.3595873	0.146677468	-0.145286355
'1Z7X_W_X'	'WW263A'	1.583576586	0.428359427	0.013540247	0.425696299	1.207250057	0.494830395	0.506334813	0.497130779	0.557540079	0.705968503	1.089702758	0.594475512	0.596023399	0.649945414	0.631821588	0.790592092	0.91462532	0.806636961
'1Z7X_W_X'	'EW401A'	0.55428721	0.58084977	0.523840832	0.604669604	0.695901372	0.387984024	0.667848317	0.364241663	0.408601475	0.591975224	0.516136181	0.582444615	0.597191475	0.607249213	0.560409982	0.590917263	0.68075773	0.738582778
'1Z7X_W_X'	'WW438A,SW439A,EW440A'	1.318758763	-0.476128432	-1.128150878	-0.073099557	3.424651683	1.708734574	2.731426391	-1.005953706	-1.104494056	-0.512367704	1.681781614	0.999698704	1.964929676	0.161304775	2.068223773	0.568203553	1.034402922	0.323580696
'1Z7X_W_X'	'YW437F'	1.383216752	0.492609614	0.154541372	0.796741586	0.657048185	1.208164293	1.247716301	0.269369614	0.122858504	0.291971649	0.317379329	0.532325438	0.854986071	0.913914481	0.791784406	1.124037443	0.729539193	0.459336712
'2AJF_A_E'	'TE487S'	1.056115942	0.048104347	0.738319705	0.286245634	0.676147445	0.364504478	0.364273664	-0.028200373	0.170467316	-0.268032277	0.034576774	0.061063716	-0.06784021	0.362907401	-0.226144802	0.151992164	-0.073696921	-0.117192537
'2AJF_A_E'	'FE360S'	-0.119975317	0.455070243	0.165905811	0.149595993	0.290284703	-0.024502518	0.246330873	0.128404823	0.074872236	0.030959176	0.056580341	0.021218043	0.034081746	0.035673475	0.143269218	0.045497827	0.037158154	0.041012196
'2AJF_A_E'	'NE479K'	1.37802178	0.039371779	0.171406451	0.168242624	1.211337969	-0.201647949	0.23651612	-1.02398537	-0.879508999	-1.092101206	-0.576093842	-1.164488247	-1.076910984	-0.009813579	0.487550246	0.11381102	-1.393663773	-1.068792886
'2AJF_A_E'	'KE344R'	-0.04742465	0.412435199	0.10929849	0.13845994	0.081248029	-0.065339472	0.12077925	0.085690585	-0.012378438	-0.021060467	0.004213427	-0.015371143	-0.008830168	-0.003825867	0.033924052	0.007616159	0.02498676	0.00346507
'2B42_A_B'	'HA374K'	0.980255942	-0.149551757	-0.301526992	-0.168882246	-0.725783376	-1.48973535	-0.294120674	-0.516596714	-0.698007365	-0.531252078	-0.291237603	-0.604604747	-0.273997117	0.846504514	-0.117939533	0.886705028	-0.447865927	-0.088551554
'2B42_A_B'	'HA374Q'	0.515579507	0.022697629	-1.175477344	0.623523706	0.159221024	-0.222044863	0.489121345	0.185382792	-0.325543961	0.393219487	0.415264443	0.386078764	0.554217248	0.916113017	-0.053848114	0.896464315	0.380757545	0.575538322
'2B42_A_B'	'HA374A'	0.645094624	0.108323069	-0.760004047	1.090121191	0.442668307	1.552250178	1.942254785	0.763264352	0.585473089	1.163628792	1.352948983	1.837666708	1.876791751	1.639721125	2.747230246	1.875364823	1.848685693	1.888932235
'2FTL_E_I'	'II18A'	3.264817823	0.672376765	1.186406881	-0.019963834	2.305491282	1.01557289	0.039798378	0.534758325	0.600650921	0.663641349	1.0584796	0.588081606	0.399121249	0.92281077	0.316671382	0.758726129	0.249570531	0.482599863
'2FTL_E_I'	'GI36A'	3.342422681	0.643973131	0.836236997	-0.104245158	0.126798536	0.142942514	0.086458678	0.141272214	0.190491282	0.054240403	0.077792577	0.173903045	0.125587838	-0.206729318	-0.006240162	-0.079662536	0.233211222	0.145947429
'2FTL_E_I'	'KI15A'	2.924279286	1.212880614	1.328466336	0.330253373	0.468582072	1.199270843	0.875041096	-0.017972448	0.343817036	-0.181758963	0.159535434	0.351011538	0.580164763	0.803043891	-1.42654791	0.522614455	0.772072796	0.104639772
'2FTL_E_I'	'GI12A'	2.579783597	1.751502755	1.00486053	0.135372279	1.169277616	0.382383899	0.248390988	0.699590017	0.556730777	0.226886851	0.463021897	0.304102533	0.308954084	-0.230601452	0.430428599	-0.293528767	0.363544944	0.262183649
'2GOX_A_B'	'NB138A'	1.579905378	0.292751469	0.284538206	0.084449767	0.373593361	0.50351886	-0.008475646	0.168518096	0.214801761	0.027471955	0.212375367	0.233235811	0.251877083	-0.091735794	0.742897506	-0.01991107	0.511333604	0.181127192
'2GOX_A_B'	'RB131A'	2.086448342	0.437121766	0.656461318	0.234745353	0.944263901	2.671856625	1.095110143	0.634817584	0.795900364	1.043755954	1.68095607	1.848741986	1.75284005	1.487204232	1.974856336	1.666966822	1.702303223	1.401639314
'2GYK_A_B'	'AA51D'	-3.523590121	-0.336457569	-1.387468665	0.094918685	0.526772471	0.57531958	-2.195759207	-0.354178632	-1.024751316	-0.400414633	-0.304790222	-0.201073089	-0.561293174	0.21132251	0.332270507	0.23076477	-0.080723591	-0.421761864
'2I26_N_L'	'AN30V'	-0.096910013	0.172265612	-1.861918309	-0.143737878	-0.304259122	0.368892068	0.458817146	0.175510983	-0.13588303	0.102766063	0.04130598	0.31287057	0.214243895	0.081547078	-0.026729508	0.125033548	0.185726752	0.205584064
'2I26_N_L'	'SN61R'	-0.22184875	0.375329694	-0.292498826	-0.508389223	0.169108705	0.380485903	0.553857191	-0.142889136	-0.133117127	-0.123140523	-0.156303241	-0.119891594	-0.194371734	-0.041665858	0.021780177	-0.048271612	-0.131731824	-0.054587074
'2QJ9_AB_C'	'AC74T,MC78L,KC79G,YC80L'	-0.455292817	-0.015074858	-0.338697131	0.244897447	0.751049451	1.360514069	0.566853895	0.215734376	0.23832253	0.52214884	0.606194116	0.877076485	0.665917473	0.763884984	0.194825114	0.76412348	0.452515231	0.504366993
'2QJ9_AB_C'	'RC88K,TC90S,IC92K,PC93A,HC94Q,QC95L,SC98T'	-0.606560493	-0.570358913	-1.559528613	0.159027981	0.74882428	1.226146216	1.624742843	1.129861117	0.775491582	1.706757613	2.781998139	2.518417355	2.462084917	3.318736829	2.555464429	3.183854451	2.120003211	3.129658071
'2QJ9_AB_C'	'AC74T,MC78L,KC79G,YC80L,GC42H,DC46E,AC61T,IC62M'	0.058551245	-1.202898202	-0.409691951	0.064090308	0.433299323	0.639450917	0.506270295	0.071636409	0.068421416	0.299183474	0.594469007	1.016003546	0.863603866	0.904557726	-0.034154826	0.525391829	1.516367473	1.179189581
'2QJA_AB_C'	'RC88K,TC90S,IC92K,PC93A,HC94Q,QC95L,SC98T,TC74A,LC78M,GC79K,LC80Y'	-0.151267675	-1.080329868	0.668337553	0.231356707	0.409627008	-0.799942536	-0.093915077	-0.506105329	0.702586371	-0.039318989	0.528180985	0.340348258	0.24496529	1.630464487	1.749972684	1.442371296	0.500516882	0.819082121
'2QJA_AB_C'	'GC42H,DC46E,AC61T,IC62M'	0.513844062	-0.871497543	-0.888919368	0.33690427	0.65733296	-0.95663366	0.074071917	-0.648873176	-0.133584671	-0.303485958	-0.002483716	-0.462518082	-0.340151777	0.17256786	-0.428390948	0.040579043	0.09885978	-0.102243951
'2QJA_AB_C'	'TC74A,LC78M,GC79K,LC80Y'	0.455292817	-0.562362128	0.192939492	-0.092911114	0.747139354	-1.046360388	-0.515522608	-1.361319254	-0.811233553	-1.193776744	-0.976477222	-1.497158493	-1.167392377	-0.329152286	-0.318949996	-0.339799296	-1.268671496	-0.935616787
'2QJB_AB_C'	'HC42G,EC46D,TC61A,MC62I'	-0.513844062	0.603777906	0.223047567	-0.618450354	0.556610272	0.413633288	0.295440874	0.816835422	0.544671032	0.354059869	0.556454082	0.501107148	0.488725056	0.726466579	0.141515013	0.624124123	0.38072995	0.586229696
'2QJB_AB_C'	'TC74A,LC78M,GC79K,LC80Y,HC42G,EC46D,TC61A,MC62I'	-0.058551245	0.66359825	0.306896872	-0.076600958	-0.090806176	-1.776659529	0.068669617	0.851363218	0.573822066	0.13881161	0.118031416	-0.480834097	0.194044357	1.113120384	0.128911207	0.89729868	-0.47199846	0.246289713
'2QJB_AB_C'	'RC88K,TC90S,IC92K,PC93A,HC94Q,QC95L,SC98T,TC74A,LC78M,GC79K,LC80Y,HC42G,EC46D,TC61A,MC62I'	-0.665111737	0.189964051	0.21529031	-0.115575994	-0.434680703	0.390280111	0.372181551	-0.37123363	-0.506860293	-0.527878392	-0.322002121	-0.201540895	-0.499528267	0.540532072	1.389987449	0.733313428	-0.672699537	-0.023451531
'2SIC_E_I'	'MI73A'	0.191885526	0.638120421	0.230335757	-0.187362269	0.856755657	0.808269472	0.738280309	0.402156135	0.372722514	0.701108784	0.979268771	0.739726786	1.076554295	1.212956168	0.361785579	1.132341436	0.765426783	0.857233747
'2SIC_E_I'	'MI73G'	0.159700843	0.357872598	0.287140471	-0.001226398	1.032939927	0.925787634	0.798630736	0.52176764	0.365392104	0.935441135	1.16212936	1.029641402	1.276164389	0.933613906	0.586189772	0.793981153	1.10710323	1.024603162
'2SIC_E_I'	'MI73L'	0.367976785	0.07148635	0.039287228	0.2176415	0.285550359	0.338794172	0.003346412	-0.082245182	-0.12027695	-0.207567061	-0.102510111	-0.019456209	-0.417023014	0.490433318	0.468772412	0.530881724	-0.132716377	-0.117746779
'2SIC_E_I'	'MI73D'	0.460730839	0.113950775	0.48092707	-0.152526391	0.558268306	0.381593785	0.671204052	-0.137616362	-0.135373332	-0.199753247	0.195871012	0.126974607	0.501903107	0.393233827	0.704802528	0.616614192	0.31747491	0.232783091
'2SIC_E_I'	'MI73H'	0.658541347	0.066397229	0.114019837	-0.364369675	0.542805242	0.710050785	0.285931353	-0.040154326	0.160429488	0.092354606	0.058962266	0.306154307	0.138281176	0.082525436	0.499463702	0.12727952	0.057878255	-0.038561749
'2SIC_E_I'	'MI73I'	1.276206412	0.178112103	-0.049527027	0.205660433	0.233376452	0.489413739	0.202467267	0.226744234	0.300797925	0.358107273	0.433639618	0.508252654	0.381854423	0.744179573	0.65626676	0.805053928	0.656861894	0.468676196
'2SIC_E_I'	'MI73E'	0.087150176	0.351764521	0.153263215	0.148503704	0.433556082	0.660114517	0.399821407	0.130322992	0.169532496	0.463617637	0.291996051	0.201069811	0.159326041	1.2716447	0.669231523	1.180574476	0.483178685	0.130835798
'2SIC_E_I'	'MI73V'	0.589825535	0.348921188	0.064995967	0.058563097	0.657193339	0.706525646	0.386570476	0.320474962	0.321351199	0.503843403	0.663446405	0.498011792	0.622549265	0.284171983	-0.396516774	0.242796292	0.882432143	0.583537308
'2VIR_AB_C'	'TC131I'	1.293061066	-0.862690415	0.330586073	0.238440475	0.402516717	0.348487398	-0.945513943	-0.199388862	-0.01553353	-0.144089216	-0.035514586	0.022901249	-0.185678688	-0.116664119	0.0964505	-0.007473785	0.21849502	-0.016103398
'2VIS_AB_C'	'IC131T'	-1.293061066	0.149261501	0.192809052	0.135423403	0.508914797	0.35277718	1.472999641	0.46679679	0.366316727	0.353378412	0.760033272	0.587548267	1.002466392	0.6773003	0.325109395	0.597108996	0.798593214	0.684034134
'2VLJ_ABC_DE'	'QD34A'	0.808717242	0.209598409	0.276896223	0.187898252	0.325893193	0.215181563	0.220638748	0.30687371	0.287077009	0.285074963	0.285679279	0.317391501	0.289017401	0.294826829	0.375020983	0.319930929	0.275493038	0.291230549
'2VLJ_ABC_DE'	'SD32A'	0.458637849	0.331453907	0.356073072	0.192387776	0.211258869	0.190017542	0.462211909	0.36997132	0.408845115	0.383695513	0.371835549	0.379816187	0.439856022	0.384525675	0.383897884	0.383510713	0.371751318	0.375924723
'2VLJ_ABC_DE'	'IE53V'	-0.09017663	0.276966446	0.425299673	0.309966573	0.457482205	0.150496662	0.464990867	0.39244124	0.418073454	0.383544694	0.466456779	0.406136685	0.460318635	0.460276556	0.671219076	0.528032358	0.355492907	0.536435562
'2VLJ_ABC_DE'	'QE58A'	0.327358934	0.064349691	0.297504767	0.201171333	0.227144134	0.208806718	0.480238973	0.379682359	0.422372038	0.404574599	0.413318908	0.397975778	0.44932053	0.44071074	0.449658868	0.379194233	0.321432205	0.429509536
'2VLJ_ABC_DE'	'NE55A'	0.595220567	0.291087449	0.308292151	0.077234629	0.178039017	0.250400906	0.032565519	0.356755525	0.346703194	0.342044006	0.335124098	0.341498941	0.313424649	0.373827194	0.370872938	0.399030231	0.276354371	0.342256548
'2VLJ_ABC_DE'	'IE53L'	0.397940009	0.030261779	0.393687814	-0.498876729	-0.576191559	-0.136990127	0.191578528	0.227753175	0.267986309	0.10086496	0.651509539	0.086810147	0.159371922	0.302268573	0.302843864	0.287235272	0.280540912	0.267230169
'2VLJ_ABC_DE'	'YE101F'	0.118099312	-0.068476059	0.273618153	0.502296174	0.489620132	0.533721923	0.21293029	0.399355921	0.481576012	0.464378132	0.443395095	0.423654125	0.413392477	0.423935585	0.593193105	0.407427431	0.414845704	0.431033343
'2VLJ_ABC_DE'	'QE58E'	0.210853365	0.355592562	0.326529466	-0.051323836	-0.509415006	0.516936819	0.158281888	0.260990974	0.252401909	0.25479909	0.379607593	0.25244662	0.183419281	0.101909946	0.531095704	0.171478767	0.446604355	0.293585476
'2VLJ_ABC_DE'	'NE55D'	0.375663614	0.447961807	0.372218094	0.095042615	0.224688308	0.36411709	0.106253095	0.389512914	0.391232753	0.37505496	0.403141575	0.408711161	0.377988537	0.366739497	0.388454491	0.409299623	0.258040838	0.376028273
'2VLJ_ABC_DE'	'DE56A'	0.193820026	0.342541972	0.376285159	0.301955377	0.189796435	0.630515908	0.098210502	0.358975012	0.36019174	0.339544318	0.360732091	0.339291388	0.341537276	0.373744862	0.401463253	0.433249871	0.343151352	0.349958143
'2VLJ_ABC_DE'	'SD31A'	0.096910013	0.249320318	0.376720729	0.157094387	0.251359717	0.302130375	-0.239375671	0.174078056	0.184536348	0.220834034	0.286886238	0.375545629	0.14768679	0.304415577	0.474860338	0.331465577	0.454179892	0.388904418
'2VLJ_ABC_DE'	'SE99A'	0.258278015	0.38996529	0.376720729	0.205326788	0.363918853	0.46922581	0.131738229	0.386416426	0.415270513	0.411117325	0.405751449	0.40305497	0.399906392	0.489228401	0.44206002	0.474534187	0.36126113	0.39401806
'2VLN_A_B'	'AB75N'	-1.852397279	-0.46153744	-1.583323364	0.062719081	-0.400227972	0.07295252	-0.373823827	-0.07051833	-0.174932132	0.002564959	0.059449651	0.078056529	0.130885748	0.033468688	-0.693812491	-0.182979204	0.455337165	0.184031425
'2VLO_A_B'	'AB97K'	-1.111387836	-0.832096945	-1.591456777	0.068615654	0.169378653	-1.092880321	0.309167946	-1.66303596	-1.635508066	-1.511147237	-1.37709012	-1.446579572	-1.379151325	-0.680456964	-0.9528739	-0.826125368	-1.516314771	-1.5351209
'2VLP_A_B'	'AB54R'	-1.176091259	-1.268842734	-0.533838169	-0.149240623	-0.354953529	0.149178989	0.219758228	-0.814199982	-0.581979747	-0.843022521	-0.699262585	-0.464118592	-0.54282773	0.037384606	-0.46324987	-0.340896944	-0.587201764	-0.610469682
'2VLQ_A_B'	'AB86F'	-2.882360502	-0.303001108	-0.426914375	-0.219414806	0.25255306	-0.837507948	-0.158797724	-0.493369148	-0.311375954	-0.250953548	-0.293321031	-0.570165141	-0.218747802	-0.045422319	-0.693037457	-0.008334671	0.166409115	-0.373091933
'2VLR_ABC_DE'	'AE99S'	-0.258278015	0.034335185	-0.097837963	0.079512694	0.137317681	0.079506417	0.382151369	0.205319218	0.185345931	0.229641588	0.402701976	0.391845083	0.218874039	0.389791967	0.347394874	0.485448181	0.844298475	0.429545645
'2WPT_A_B'	'VA37A'	-4.894839912	-3.627359182	-3.79922844	-0.327032716	0.470485238	0.406137227	-0.424020684	-0.248513911	-0.526205533	0.518064261	0.524164102	0.83429073	0.275877691	0.658897978	0.459528458	0.536481833	0.462543535	0.726805885
'2WPT_A_B'	'VB98A'	0.06694679	-2.862148811	-1.548021786	-0.974212816	-1.131217769	-1.2530037	-2.442296745	-1.628288595	-1.377483915	-0.81993258	-1.047680691	-0.831200116	-0.48572735	-0.12150662	0.748150547	0.026902515	-0.886077012	0.02993701
'2WPT_A_B'	'DA33L,NA34V,RA38T'	-4.295121136	-2.047939847	-3.083990396	-0.453405899	-0.766689052	-1.860683613	-1.51473261	-2.393644698	-2.69017039	-2.103524334	-1.571162858	-1.847843752	-2.162041	-1.294177148	0.117801042	-0.944621312	-0.295493643	-1.810600501
'2WPT_A_B'	'SB74A'	-0.522878745	-2.594222056	-0.581461172	-0.156491463	0.043296482	-0.307962984	-1.783629752	-0.522614643	-0.333941178	-0.232182755	-0.068046118	0.006540497	-0.333733825	0.337574708	-0.426524058	0.271909969	0.075412599	-0.169889463
'2WPT_A_B'	'RB54A'	0.885863585	-0.433879083	-1.36267847	0.172580123	-0.929840956	-1.242129177	0.089573755	-0.571135309	-1.035723268	-0.495471524	-0.386807704	-0.572166616	-0.426167179	0.506846349	-0.4126336	0.389892446	-0.700074008	0.30668823
'2WPT_A_B'	'EA30A'	-6.416164829	-0.502196288	-1.954102809	-1.150585966	0.328456096	-0.175542362	0.26293153	-0.744779911	-1.335014749	-0.396370622	0.318742313	0.391226379	-0.615588006	0.911515652	1.748052639	1.188590582	0.440958208	0.612301514
'2WPT_A_B'	'NB72A'	1.079181246	-2.986854871	-2.482492852	0.056777668	-0.092843951	0.592034209	1.064646177	-0.879024593	-0.957596131	-0.229112368	-0.052643426	0.443821915	0.741863416	0.740581545	0.25320989	0.678113117	0.098481358	0.043825847
'2WPT_A_B'	'NA34V,RA38T,EA39H,RA42E'	-1.749379508	-1.661322335	-2.189317997	0.371663189	-1.390677967	-1.105498238	-1.281527765	-2.013672244	-2.240277606	-2.021398834	-1.969268383	-1.853237989	-1.990804248	-1.525076673	-0.241704664	-1.52041335	-1.216125943	-1.956714819
'2WPT_A_B'	'RA38A'	-8.501595024	-1.602170205	-0.12035197	-1.046038956	-0.656301746	-1.278970122	-1.344454457	-1.078552573	-0.435432836	-1.074873703	-1.131523208	-1.260118512	-1.310413449	0.208598724	0.095999855	0.2000339	-0.970293958	-0.995717155
'2WPT_A_B'	'EA39H'	0.081159812	0.201769867	0.145451525	0.13363498	0.081322033	0.059468847	0.038896638	0.145471823	0.130744293	0.166231876	0.142944735	0.17635787	0.159606216	0.079048887	0.127872412	0.110989535	0.127844513	0.127894394
'2WPT_A_B'	'DA33A'	-7.784141614	-0.652802216	-1.125591991	-0.962540148	-1.238460985	-0.776095109	-1.593078358	-1.089157332	-1.17688489	-0.87461243	-1.205999792	-0.66338421	-0.84668538	-1.16338706	-0.559121322	-1.075419988	-0.633026475	-0.715163234
'2WPT_A_B'	'EA41A'	-4.386201605	-3.457991192	-3.814268468	1.06022331	0.198120113	0.538628865	0.834768174	-1.257973063	-1.318545875	0.276487772	0.58104323	0.118150491	0.42110585	0.37169447	0.129090123	0.342816715	-0.570029898	0.208102383
'2WPT_A_B'	'NA34V,RA38T,RA42E'	-1.784141614	-2.047497498	-2.445061463	-0.454425143	-1.586970354	-1.265500676	-1.186825804	-1.916860313	-2.143894306	-1.545076078	-1.846310025	-1.748566957	-1.638807802	-1.570545362	-0.46538451	-1.583817687	-0.891905996	-1.741410912
'2WPT_A_B'	'SB84A'	-0.051152522	-0.116550585	-0.038544987	0.092165705	0.321332146	-0.695972005	-0.082996547	0.066418335	0.085186806	0.111349544	0.208040517	0.137182904	0.151287785	0.199918948	0.151395228	0.211092552	0.187499507	0.246035616
'2WPT_A_B'	'NA34V,RA38T'	-1.608050355	-2.217627261	-1.700401747	-1.464190623	-1.482458381	-1.220567891	-0.616646886	-1.718480384	-1.772268276	-1.56810251	-1.495675622	-1.623069708	-1.086412666	-1.655778186	-0.451370498	-1.677259188	-0.50970545	-1.41507741
'2WPT_A_B'	'FB86A'	1.785329835	-1.011513331	-0.497720336	-0.900081795	1.156755712	-0.386844796	1.718841932	0.445994298	0.784494905	1.216979081	1.550019171	0.977053589	1.44497267	1.910698369	0.992858132	1.695163795	1.277803919	1.792092817
'2WPT_A_B'	'TB87A'	0.058594715	-0.374818669	-0.09986333	-0.000428261	0.22216999	0.045635443	-0.026494385	0.038340552	0.087186672	0.037564675	0.115066107	0.1295071	0.055019483	0.343433422	0.107946206	0.260545096	0.285989189	0.100261996
'2WPT_A_B'	'RA42A'	-7.86332286	-0.522027502	0.032639614	-0.959696059	0.230209695	-0.954682759	-0.355913559	-0.108514218	0.037738595	-0.050679561	-0.016669723	-0.269996104	-0.095753799	0.167997104	0.101934363	0.073758766	-0.041841249	-0.003763844
'2WPT_A_B'	'NA34A'	-7.965695769	-1.255974371	-1.22282687	-0.161043065	-0.411961322	0.329590436	-0.449377078	-0.493966766	-0.499295026	-0.568467144	-0.114807886	0.720803407	-0.123644474	0.236258636	0.138404994	0.026570268	0.812249869	0.638421703
'2WPT_A_B'	'QB92A'	-0.341458653	-1.158872319	-0.648968578	-2.166052969	-0.346532006	-0.35720028	-3.062165398	-1.164418598	-0.569155198	-0.76593742	-0.48131084	-0.545687072	-0.694651048	-1.037479459	-0.464638831	-0.862166447	0.065720332	-0.655973832
'2WPT_A_B'	'SB77A'	-0.43572857	-0.479910347	-1.386688991	0.166772729	0.192468698	0.002615682	0.15667381	-0.122161002	-0.836929628	-0.059014049	-0.020701585	-0.000547421	-0.079073601	0.155403699	0.259519198	0.207258009	0.059161793	-0.037548709
'2WPT_A_B'	'DA33L'	-2.283539264	-2.099823626	-3.328478725	-2.823686685	-2.803033426	-1.680300077	-0.415277268	-3.526256408	-3.676002483	-3.8170396	-3.937067525	-2.80946748	-3.405690655	-3.515985	-1.21406942	-3.331378958	-1.814624945	-3.478010201
'2WPT_A_B'	'SA50A'	-5.909080351	-1.127362074	-2.770309781	-0.397334761	-0.049512808	0.120098117	-0.792680596	-0.657875749	-1.019120335	-0.252089341	-0.007720146	-0.358926489	-0.425130389	-0.264967748	0.083334413	-0.279808413	-0.007064648	-0.107167553
'2WPT_A_B'	'PA56A'	-5.541103565	-0.885357997	-0.792656381	-0.903223732	0.525070845	-0.175583942	-0.111905345	0.294411818	-0.099783335	0.234922329	0.498836354	0.263199018	0.426581155	0.694524278	0.666684469	0.547049887	0.953158799	0.714717983
'2WPT_A_B'	'SB78A'	-0.141329153	-1.61963453	-0.409365463	0.112962853	0.297502525	-0.713393882	-0.021569528	-0.425077594	-0.008019114	0.03179077	0.003549791	-0.062893613	0.02161524	0.338023681	0.101582177	0.251949881	0.114698596	0.060491002
'2WPT_A_B'	'RA42E'	-0.164352856	-2.717540848	-1.901567223	-3.346687519	-0.008204998	-3.993074938	-3.933139758	-2.761196108	-2.551063553	-2.704260293	-2.222404477	-3.291463703	-2.621828906	-1.040240443	-2.953752544	-2.025856578	-2.164506941	-2.231720258
'2WPT_A_B'	'KB97A'	-0.121733597	-3.357258494	-2.296968542	-1.271301453	0.433182916	0.04072777	0.248870434	-1.179364793	-1.184621467	-0.328362216	0.490779009	0.273865386	0.301150326	-0.139530082	-0.002060356	-0.138560721	0.87217548	0.281592019
'2WPT_A_B'	'NB75A'	1.620945335	-2.020310433	-3.244197481	0.30480268	0.395633702	-0.855485699	0.11280866	-0.82062053	-1.376896602	-0.230308918	-0.015852956	-0.548039209	0.146670058	0.469377233	0.896714909	0.588180093	-0.088187831	-0.011138055
'2WPT_A_B'	'RA38T'	-0.400924862	-3.059382225	-1.124451699	-2.234671244	-0.072147335	-2.565313421	-0.396763001	-2.185272996	-1.718176199	-1.648764988	-1.708859981	-2.364974377	-1.415444349	0.32962828	-0.174951231	0.215823736	-1.601066441	-1.881322014
'2WPT_A_B'	'NA34V'	-0.659202877	-2.312568561	-0.197355911	-0.627809939	-3.792072287	-0.691205423	0.09235333	-1.61562492	-1.112827735	-1.465396488	-1.513000253	-0.954918888	-1.125038568	-0.468012396	-0.510839394	-0.683383217	-0.758199689	-0.684059361
'3BK3_A_C'	'LC1A'	0.032184683	-1.341415816	-0.437016947	-0.218072395	0.29464534	0.206183623	0.201327219	0.782477663	0.778987209	1.193545753	1.878112851	1.276703637	1.202101949	2.830455975	1.32652059	2.679093556	1.310858771	2.252847326
'3BK3_A_C'	'LC1R'	0.032184683	0.090957028	0.298419447	0.091992591	0.31441718	0.385088934	0.119629541	0.119481359	0.123492532	0.111314717	0.111036371	0.186537277	0.08941901	0.489179981	0.788266205	0.626762937	0.22186038	0.264826057
'3BK3_A_C'	'IC18A'	0.228479329	0.124223066	0.295206828	0.132199133	0.473266474	0.492291837	0.170760967	0.486502013	0.490862871	0.620818907	0.896843437	0.662200609	0.518171131	1.131976177	1.844149723	1.273280993	0.904379706	1.030986695
'3BK3_A_C'	'TC3P'	0.266267889	0.058605792	0.653828975	-0.004158539	0.297284526	0.167153537	0.400441606	0.32569315	0.365941664	0.305263296	0.507955756	0.445009099	0.278485526	0.697983707	1.293772528	0.722484135	1.36707932	0.653719072
'3BK3_A_C'	'IC18R'	0.534416659	0.00471893	0.430093276	0.146679975	0.82276681	0.089547112	-0.033815088	0.275657915	0.308372254	0.482774168	1.110702684	0.35830427	0.272799225	0.916692986	1.710546218	1.03100312	0.669107561	0.691553687
'3BK3_A_C'	'TC5P'	0.460087915	0.021975292	0.500646568	-0.087016254	0.196946161	0.2052716	0.247070116	0.284197221	0.351557895	0.334328695	0.612864716	0.329816282	0.248942156	0.649289153	1.119293921	0.831840838	0.57928335	0.600466342
'3BP8_A_C'	'AC63F'	0.358528146	-0.007331969	0.188064189	0.074856047	0.367022309	-0.086156419	0.280302477	-0.40369628	-0.277708487	-0.124222496	0.072176596	-0.040758189	-0.054461976	-0.219188831	-0.092003709	-0.014985287	0.581575729	0.017008812
'3BP8_A_C'	'FA136A,AC63F'	-0.233278211	0.203181008	0.052897998	-0.094639172	0.433436042	0.683492203	1.891762068	-0.458034296	-0.237525083	-0.375583125	-0.316376239	-0.203860426	0.509519387	-0.743593999	0.004254987	-0.440955999	0.062082105	-0.250861539
'3BP8_A_C'	'FA136A'	0.528482623	-0.374807807	0.023737103	-0.965031143	0.858943716	1.643587071	3.73927214	0.368463983	0.3679008	0.314267735	0.683221759	1.103391499	2.021574401	0.742409709	0.85705852	0.755110732	1.206865993	0.857347574
'3D5R_A_C'	'AC48N'	-1.579905378	-0.949966155	-0.603999241	0.370581124	0.585679621	0.506704408	0.502900736	0.045667044	0.06170545	0.133451635	0.468641388	0.369463188	0.245002437	1.055768514	0.069974691	0.686038562	0.496756376	0.258554441
'3D5S_A_C'	'AC41R'	-2.086448342	-0.547838558	-0.19588314	0.216011213	0.467915877	-1.790295417	-1.437720305	-1.770672469	-1.807536511	-1.989036959	-1.961229632	-2.117221002	-1.880209451	-1.163276958	-0.402809267	-1.160821822	-1.361028206	-2.019673533
'3HFM_HL_Y'	'YL96A'	1.629334076	1.102666271	1.06028753	1.057829482	1.889630933	0.4868326	0.228811545	0.924900618	0.897298386	0.931258721	0.660857402	0.406069607	0.419342432	0.522623953	0.63470179	0.659919177	0.450926451	0.466809605
'3HFM_HL_Y'	'RY21K'	1.126873236	0.575566238	0.673037791	0.908465826	1.112433008	0.811135495	1.31900547	0.989071488	0.962573385	0.821308113	0.904946317	0.711286972	0.883378125	0.623714309	1.614161622	0.776492838	0.734438669	0.799287491
'3HFM_HL_Y'	'DH32A'	1.343153202	0.379966379	0.500456277	0.542807344	0.573400649	0.550183419	0.483001886	0.466646181	0.457095526	0.357275659	0.364616207	0.320647376	0.37279161	0.150359504	0.05887377	-0.014264053	0.424445606	0.381816317
'3HFM_HL_Y'	'HY15A'	-0.200659451	0.545430578	0.455440861	0.358486096	0.67966482	0.194546416	0.189918548	0.420367942	0.367187495	0.257271328	0.315279228	0.290163133	0.269270314	0.280292045	-0.282415224	0.099374637	0.328032367	0.392085074
'3HFM_HL_Y'	'QL53A'	0.568636236	-0.213850435	0.158336515	1.389711686	0.485163202	0.584076048	0.318825161	0.240830175	0.316132498	0.887788161	0.475413495	0.295881751	0.287547071	0.313132708	0.328097817	0.34979297	0.364263835	0.296794467
'3HFM_HL_Y'	'YL96F'	0.920818754	1.267577923	0.534314929	1.07813595	1.27505661	0.506067669	0.215605943	0.578060007	0.472437194	0.574706088	0.304633904	0.187702235	0.135669336	-0.008157731	0.315977337	-0.030473402	0.198566002	0.166513691
'3HFM_HL_Y'	'RY21Q'	1.714209971	1.744029292	1.292832851	1.096899933	0.930245088	1.026228237	0.783166327	1.353363283	1.328978385	1.103368813	1.029835995	1.033353755	1.039876285	0.773210656	1.955888415	0.881867235	1.017302472	1.143860675
'3HFM_HL_Y'	'DY101Q'	1.206054482	0.750378631	0.697824724	0.749673991	0.580262269	0.581614511	0.065377913	0.876292604	0.85251317	0.686831677	0.733609665	0.755246168	0.690337736	1.103989753	0.844033146	1.004930428	0.761064641	0.849030111
'3HFM_HL_Y'	'SY100A'	0.204119983	1.292613458	1.28203173	1.13177085	1.369919193	0.874893374	0.59676424	1.100628159	1.030140585	1.002312387	0.79664057	0.658133965	0.374356097	0.007989264	0.157330295	0.262370309	0.716526638	0.539876832
'3HFM_HL_Y'	'DH32N'	-0.21387982	0.913121478	0.932509742	0.520501117	0.361048061	0.864059745	0.165983083	0.849878247	0.881749469	0.37124078	0.39538763	0.488557423	0.454955395	0.474939934	0.317437356	0.420465101	0.466788755	0.408005275
'3HFM_HL_Y'	'DY101G'	-0.007825338	0.290378655	0.07690048	0.518045812	0.867925341	0.2407751	0.198829231	-0.016746224	-0.107200026	0.154410974	0.719083631	0.265601627	0.258402875	0.887767827	-0.525188671	0.721612764	0.17949425	0.261323771
'3HFM_HL_Y'	'KY97R'	1.86459583	2.842046383	1.943327906	2.108519165	2.305249439	-0.152346092	0.627147595	1.261512066	1.317373184	1.407162142	0.83348171	0.221212295	0.318137203	0.579946068	0.487709296	0.559088493	0.52883237	0.095446291
'3HFM_HL_Y'	'LY75A'	0.214843848	0.823868121	1.010691578	1.020687661	1.946385845	0.679981299	0.708061669	0.98536906	1.034770034	0.657341142	0.680692735	0.614398188	0.415753254	0.718836508	0.455753831	0.572243079	1.273000581	0.722851199
'3HFM_HL_Y'	'DH32A,KY97M'	1.031034234	1.096442636	2.449100572	1.160651789	0.828308065	0.717314058	0.333345742	1.516781397	2.041057339	1.516525769	1.332694288	0.980936295	0.700828066	0.559167452	0.644112455	0.474353758	1.786805646	1.430227264
'3HFM_HL_Y'	'KY97M'	0.714764272	0.59255696	0.363499814	0.495157463	0.593307483	0.252758761	0.453878859	0.354305702	0.218960951	0.267328716	0.11250274	0.162869385	0.136058164	-0.055996219	0.35485952	0.000165921	0.244037307	0.034258142
'3HFM_HL_Y'	'YL50F'	1.581473461	0.20614811	0.730194142	2.105511043	3.26872725	0.463551776	0.267298587	0.418211492	0.61232919	1.286563126	1.360216706	0.458591228	0.506932725	0.430952496	0.381335783	0.514129198	0.330590606	0.489091944
'3HFM_HL_Y'	'GY102V'	-0.049218023	0.756142081	0.671269074	0.995517375	0.52916147	0.782945255	0.489740522	0.427369988	0.520282846	0.385082131	0.222927428	0.367909621	0.13600798	0.757190909	0.711764421	0.580884086	0.466584872	0.200080712
'3HFM_HL_Y'	'RY21A'	0.700575531	0.824877695	1.025233143	0.776362353	0.888313414	0.861331574	1.087437834	0.749302821	0.792662139	0.745032437	0.736043414	0.744412109	0.813723039	0.841122371	1.084369745	0.865005761	1.050876253	0.733106366
'3HFM_HL_Y'	'RY73A'	-0.207608311	0.184140547	0.105777336	0.530361837	0.054774294	0.180070687	0.358635712	0.35237153	0.268648409	0.456338054	0.349680599	0.41282743	0.531654216	0.265056386	-0.34556825	0.210293353	0.553490804	0.50169594
'3HFM_HL_Y'	'DY101N'	0.728933228	0.62411007	0.720145224	0.557070504	0.380000834	0.51580176	0.371289971	0.623547953	0.621251231	0.600019877	0.46864944	0.535167906	0.490348438	0.703072187	-0.244265044	0.5487887	0.479658436	0.557658941
'3HFM_HL_Y'	'RY21N'	1.603994491	1.018290175	1.444136204	1.26238721	1.026389973	1.295072105	3.506254456	1.192663611	1.28922099	1.255113144	1.129623649	1.137417452	1.424145633	0.815941851	1.532806835	1.089267925	0.932375711	1.120475361
'3HFM_HL_Y'	'RY21A'	0.643452676	0.86417592	1.030730753	0.78317441	0.879610363	1.083058455	1.271676359	0.783209	0.786676141	0.768986095	0.765099497	0.791905444	0.845564759	0.841122371	1.084369745	0.865005761	1.050876253	0.743538432
'3HFM_HL_Y'	'IY98A'	-0.040958608	0.758381879	0.779632311	0.820433895	0.844153745	0.717898134	0.019249337	0.733037478	0.807778212	0.684588945	0.67384384	0.632150332	0.607345801	0.780069074	0.052621207	0.679640198	0.49007602	0.677091263
'3HFM_HL_Y'	'DY101S'	0.950781977	0.817440305	0.565030343	0.379797323	0.452936008	0.654451315	0.173412607	0.784817863	0.810875709	0.686057392	0.637587921	0.699395539	0.611665127	0.928972655	0.449577403	0.744967708	0.700331096	0.769394547
'3HFM_HL_Y'	'DY101A'	0.728933228	0.630688066	0.600996142	0.34604858	0.429891338	0.463874011	0.196524024	0.527409885	0.623818786	0.608027135	0.606090037	0.620366171	0.574422258	0.683340337	0.8120308	0.693487162	0.65097634	0.671889693
'3HFM_HL_Y'	'RY21A'	0.594234654	0.899773817	0.933001435	0.837781959	1.002126907	0.965078654	1.191006433	0.808498475	0.82012268	0.800152194	0.812270475	0.817236366	0.870268165	0.841122371	1.084369745	0.865005761	1.050876253	0.774683669
'3HFM_HL_Y'	'KY97M'	0.181230899	0.774158046	0.700377317	0.782473449	0.91957444	0.54145766	0.699950043	0.682894752	0.619702063	0.708974495	0.604618822	0.50908442	0.587668716	-0.055996219	0.35485952	0.000165921	0.244037307	0.532382281
'3HFM_HL_Y'	'RY21E'	1.206054482	1.498712671	1.591019328	1.101391752	1.178505143	1.242144409	1.955987544	1.447353997	1.469138095	1.422785242	1.332447711	1.135997609	1.489593341	0.630368815	1.910329999	0.91349372	1.032993756	1.252938058
'3HFM_HL_Y'	'KY97E'	2.126873236	2.463500747	1.80722217	2.968406098	1.393042075	0.23374449	0.522973239	2.07570713	1.900429931	2.24626166	1.43842816	0.882360653	0.830673956	0.533653593	0.665179392	0.478643243	1.399464108	1.085400913
'3HFM_HL_Y'	'DY101A'	0.462397998	0.814174734	0.777036035	0.641187202	0.634056146	0.683253641	0.35644717	0.789782448	0.792160609	0.741809838	0.752875577	0.780831114	0.734259857	0.683340337	0.8120308	0.693487162	0.65097634	0.823268589
'3HFM_HL_Y'	'DY101F'	0.905024487	0.725360458	0.563333508	0.960314784	0.277336291	0.381981913	-1.021539858	0.603739674	0.649795942	0.364963974	0.342727918	0.414475096	0.25842275	0.60752837	0.584858405	0.570011877	0.429224096	0.272384088
'3HFM_HL_Y'	'DY101E'	1.507084478	0.987774753	0.833430642	0.954320377	0.27628718	0.455769127	-0.489385536	0.732430298	0.778446129	0.547382922	0.364089863	0.406891379	0.354528363	0.950286158	0.56168144	0.758173663	0.407369424	0.448617715
'3HFM_HL_Y'	'DY101R'	1.06472533	1.23368847	1.333829049	1.377304554	0.878127903	1.021877823	2.450902811	1.074267679	1.059591318	0.962708	1.105659569	0.671035626	1.506274916	0.464523234	1.819450553	0.617945066	0.732684583	0.645989174
'3HFM_HL_Y'	'WY63A'	0.247973266	0.789564469	0.776579888	1.32162223	-0.083623871	0.654963534	-0.109027736	0.742257596	0.732696123	0.523879949	0.56560821	0.501964982	0.369946929	0.580334007	0.171527901	0.514278054	0.830853579	0.492400392
'3HFM_HL_Y'	'DY101K'	0.992174662	2.265862219	1.62461319	1.10474254	1.161533862	1.220961242	3.282028454	1.589903571	1.526990531	1.367304348	1.180303019	1.134560742	2.114270763	1.165202144	1.737106966	1.234047522	1.121299193	1.215298229
'3HFM_HL_Y'	'NY93A'	0.176091259	0.787157521	0.345073354	1.357043627	2.02280568	0.672526709	0.553539193	0.501037806	0.312228532	1.213220603	1.508019921	0.455693502	0.405086873	0.265787077	0.685454272	0.372963195	0.507418075	0.492862414
'3HFM_HL_Y'	'DH32N,KY97M'	0.316824263	0.894567787	0.927967981	0.652309802	0.725605897	0.257813036	0.298676849	0.917080943	0.717452238	0.600471987	0.404700912	0.187930721	0.187604562	-0.078983132	0.725881361	0.131619094	0.494353417	0.212983514
'3HFM_HL_Y'	'RY21M'	1.106118015	1.91714518	1.261524338	1.076539367	2.084088932	1.323345941	2.342117177	1.19400387	1.062648566	1.003484835	0.905684524	1.081775229	1.144313445	0.677171309	1.816076877	0.739111484	1.024684043	0.955632212
'3HFM_HL_Y'	'RY21G'	1.714209971	1.730487981	2.144253395	1.673748334	1.197174019	0.61639664	1.140277773	1.364537985	1.711050902	1.414488223	1.056338552	0.933339896	1.101678541	0.663296694	1.40520086	0.965659181	0.845205006	0.988167204
'3HFM_HL_Y'	'TY89A'	0.053078443	-0.211702384	0.17608269	0.840065244	0.989582844	0.209121647	0.403246199	0.109307414	0.209849432	0.425306927	0.1944336	0.17287186	0.212157534	0.102658697	0.184010237	0.088801516	0.320727473	0.188047914
'3HFM_HL_Y'	'YY20F'	-0.263888188	1.387973836	1.291115026	2.193464848	1.896062206	0.535703798	0.075545687	1.162038404	1.06333429	1.580657777	1.248167754	0.512580391	0.457873261	0.616510341	1.709433676	0.836208573	0.371546461	0.44774963
'3HFM_HL_Y'	'RY21W'	1.251811973	1.444182409	1.371442153	0.764211835	0.600156464	0.505953203	0.35983802	0.919833099	0.966143077	0.746983064	0.634710474	0.472402251	0.44198948	0.548351	-0.390338606	0.332090479	0.305145237	0.453842044
'3HFM_HL_Y'	'SH31A'	-0.051152522	0.549071499	0.061998549	0.487522113	0.359800407	0.430007751	0.098831223	0.318671491	0.241793662	0.344527678	0.281399829	0.369010037	0.288643906	0.307445762	0.357224516	0.314603954	0.349377048	0.326180282
'3HFM_HL_Y'	'NL31D'	0.833454059	0.033131199	0.265480857	0.757935594	1.019196305	0.206675662	0.236971411	0.167137733	-0.142776848	0.277485192	-0.012404955	0.084711246	-0.134388733	0.07300126	0.512965621	0.286235804	-0.540955168	-0.199895167
'3HFM_HL_Y'	'RY21H'	1.594234654	1.383662586	1.413082955	0.93231346	1.255551572	1.662736493	1.275207624	1.08620022	1.212025299	0.868725576	0.805307156	0.93693484	0.984567346	0.308961861	0.768425525	0.416330939	0.928706949	0.784549773
