# Supplementary material for: Characterizing Changes in the Rate of Protein-Protein Dissociation upon Interface Mutation Using Hotspot Energy and Organization
Source: PLoS Comput Biol. 2013 Sep 5;9(9):e1003216. doi: 10.1371/journal.pcbi.1003216 (PMC3764008; doi:10.1371/journal.pcbi.1003216)
Supplement: Table S2 — Off-rate model classifier predictions (CDS1). (CSV) [file pcbi.1003216.s007.csv]

PDB_CHAIN_IDS	MUT_IDS	Stabilizing ?log10(Koff) <-1	?log10(Koff)	RFSpot	RFSpot_KFC2	RFHotpoint1	RFHotpoint2	KFC2a	KFC2b	Molecular	RFSpot+MOL	RFSpot_KFC2+MOL	RFHotpoint1+Mol	RFHotpoint2+Mol	KFC2a+Mol	KFC2b+Mol
'2WPT_A_B'	RA38A'	1	-8.50E+00	1	-1	1	-1	-1	-1	-1	-1	-1	-1	-1	-1	-1
'2WPT_A_B'	'NA34A'	1	-7.97E+00	-1	1	-1	-1	-1	-1	-1	-1	-1	-1	-1	-1	-1
'2WPT_A_B'	'RA42A'	1	-7.86E+00	1	-1	-1	-1	-1	-1	-1	-1	-1	-1	-1	-1	-1
'2WPT_A_B'	'DA33A'	1	-7.78E+00	1	-1	-1	1	-1	-1	-1	1	1	1	1	-1	-1
'2WPT_A_B'	'EA30A'	1	-6.42E+00	-1	-1	-1	-1	-1	-1	-1	-1	-1	-1	-1	-1	-1
'1B2U_A_D'	'AA27K,AD36D'	1	-5.99E+00	-1	-1	-1	1	-1	-1	-1	-1	-1	-1	-1	-1	-1
'2WPT_A_B'	'SA50A'	1	-5.91E+00	1	1	-1	-1	-1	-1	-1	1	-1	-1	-1	-1	-1
'2WPT_A_B'	'PA56A'	1	-5.54E+00	-1	-1	-1	-1	-1	-1	-1	-1	-1	-1	-1	-1	-1
'2WPT_A_B'	'VA37A'	1	-4.89E+00	1	1	-1	-1	-1	-1	-1	-1	-1	-1	-1	-1	-1
'2WPT_A_B'	'EA41A'	1	-4.39E+00	1	1	-1	-1	-1	-1	-1	-1	-1	-1	-1	-1	-1
'2WPT_A_B'	'DA33L,NA34V,RA38T'	1	-4.30E+00	1	1	-1	1	1	1	1	1	1	1	1	1	1
'1B3S_A_D'	'AA102H'	1	-4.27E+00	1	1	-1	-1	-1	1	1	1	1	1	-1	-1	-1
'1B3S_A_D'	'AA102H,FD30Y'	1	-4.09E+00	-1	-1	-1	-1	1	1	1	1	1	1	1	1	1
'2GYK_A_B'	'AA51D'	1	-3.52E+00	-1	-1	-1	-1	-1	-1	-1	-1	-1	-1	-1	-1	-1
'1B2S_A_D'	'AA27K,AD43T'	1	-3.26E+00	-1	-1	-1	1	-1	-1	1	1	1	1	1	1	1
'1B2U_A_D'	'AA27K'	1	-2.98E+00	1	1	-1	-1	-1	-1	-1	-1	-1	-1	-1	-1	-1
'1B2U_A_D'	'AD36D'	1	-2.90E+00	1	-1	-1	-1	1	-1	-1	-1	-1	-1	-1	-1	-1
'2VLQ_A_B'	'AB86F'	1	-2.88E+00	-1	-1	-1	-1	1	-1	-1	-1	-1	-1	-1	-1	-1
'2WPT_A_B'	'DA33L'	1	-2.28E+00	1	1	1	1	-1	-1	1	1	1	1	1	-1	1
'3D5S_A_C'	'AC41R'	1	-2.09E+00	-1	-1	-1	-1	1	1	1	1	1	1	1	1	1
'1B2S_A_D'	'AA27K'	1	-1.98E+00	-1	-1	-1	1	-1	-1	-1	-1	-1	-1	1	-1	-1
'2VLN_A_B'	'AB75N'	1	-1.85E+00	-1	1	-1	-1	-1	-1	-1	-1	-1	-1	-1	-1	-1
'2WPT_A_B'	'NA34V,RA38T,RA42E'	1	-1.78E+00	-1	1	-1	1	1	1	1	1	1	1	1	1	1
'2WPT_A_B'	'NA34V,RA38T,EA39H,RA42E'	1	-1.75E+00	1	1	-1	1	1	1	1	1	1	1	1	1	1
'2WPT_A_B'	'NA34V,RA38T'	1	-1.61E+00	1	1	1	1	1	1	1	1	1	1	1	1	1
'3D5R_A_C'	'AC48N'	1	-1.58E+00	-1	-1	-1	-1	-1	-1	-1	-1	-1	-1	-1	-1	-1
'1MQ8_A_B'	'CB161L,CB299F,KB287C,KB294C'	1	-1.49E+00	-1	-1	-1	-1	-1	-1	-1	-1	-1	-1	-1	-1	-1
'2VIS_AB_C'	'IC131T'	1	-1.29E+00	-1	-1	-1	-1	-1	-1	-1	-1	-1	-1	-1	-1	-1
'2VLP_A_B'	'AB54R'	1	-1.18E+00	1	1	-1	-1	-1	-1	-1	-1	-1	-1	-1	-1	-1
'1JTG_A_B'	'VA216A,YB50A'	1	-1.11E+00	-1	-1	-1	-1	-1	-1	-1	-1	-1	-1	-1	-1	-1
'2VLO_A_B'	'AB97K'	1	-1.11E+00	-1	1	-1	-1	1	-1	1	1	1	1	1	1	1
'1IAR_A_B'	'KA77A'	-1	0.00E+00	-1	-1	-1	-1	-1	-1	-1	-1	-1	-1	-1	-1	-1
'1DAN_HL_UT'	'LH144A'	-1	0.00E+00	-1	-1	-1	-1	-1	-1	-1	-1	-1	-1	-1	-1	-1
'1REW_AB_C'	'FA49A,FB49A'	-1	0.00E+00	-1	-1	-1	-1	-1	-1	-1	-1	-1	-1	-1	-1	-1
'1Z7X_W_X'	'IW459A'	-1	0.00E+00	-1	-1	-1	-1	-1	-1	-1	-1	-1	-1	-1	-1	-1
'1IAR_A_B'	'FA82A'	-1	0.00E+00	-1	-1	-1	-1	-1	-1	-1	-1	-1	-1	-1	-1	-1
'1DAN_HL_UT'	'SU195A'	-1	2.06E-03	-1	-1	-1	-1	-1	-1	-1	-1	-1	-1	-1	-1	-1
'1DAN_HL_UT'	'EU183A,NU184A'	-1	8.19E-03	-1	-1	-1	-1	-1	-1	-1	-1	-1	-1	-1	-1	-1
'1DAN_HL_UT'	'RU144A'	-1	8.19E-03	-1	-1	-1	-1	-1	-1	-1	-1	-1	-1	-1	-1	-1
'1A22_A_B'	'FA25A,YA42A,QA46A'	-1	8.77E-03	-1	-1	-1	-1	-1	-1	-1	-1	-1	-1	-1	-1	-1
'1DAN_HL_UT'	'EU128A'	-1	1.02E-02	-1	-1	-1	-1	-1	-1	-1	-1	-1	-1	-1	-1	-1
'1DAN_HL_UT'	'KT46A'	-1	1.22E-02	-1	-1	-1	-1	-1	-1	-1	-1	-1	-1	-1	-1	-1
'1EMV_A_B'	'TB87A'	-1	1.45E-02	-1	-1	-1	-1	-1	-1	-1	-1	-1	-1	-1	-1	-1
'1DAN_HL_UT'	'DU129A'	-1	1.62E-02	-1	-1	-1	-1	-1	-1	-1	-1	-1	-1	-1	-1	-1
'1DAN_HL_UT'	'KU201A,DU204A'	-1	1.62E-02	-1	-1	-1	-1	-1	-1	-1	-1	-1	-1	-1	-1	-1
'1EMV_A_B'	'SA28A'	-1	1.86E-02	-1	-1	-1	-1	-1	-1	-1	-1	-1	-1	-1	-1	-1
'1IAR_A_B'	'QA78A'	-1	2.02E-02	-1	-1	-1	-1	-1	-1	-1	-1	-1	-1	-1	-1	-1
'1A4Y_A_B'	'RB31A'	-1	2.80E-02	-1	-1	-1	-1	-1	-1	-1	-1	-1	-1	-1	-1	-1
'1JTG_A_B'	'VB93K'	-1	3.00E-02	-1	-1	-1	-1	-1	-1	-1	-1	-1	-1	-1	-1	-1
'3BK3_A_C'	'LC1R'	-1	3.22E-02	-1	-1	-1	-1	-1	-1	-1	-1	-1	-1	-1	-1	-1
'1NMB_N_LH'	'YH100F'	-1	3.22E-02	-1	-1	-1	-1	-1	-1	-1	-1	-1	-1	-1	-1	-1
'3BK3_A_C'	'LC1A'	-1	3.22E-02	-1	-1	-1	-1	-1	-1	-1	-1	-1	-1	-1	-1	-1
'1LFD_A_B'	'NA92K'	-1	3.36E-02	-1	-1	-1	-1	-1	-1	-1	-1	-1	-1	-1	-1	-1
'1EMV_A_B'	'NA24A'	-1	3.42E-02	-1	-1	-1	-1	-1	-1	-1	-1	-1	-1	-1	-1	-1
'1IAR_A_B'	'NA15A'	-1	3.95E-02	-1	-1	-1	-1	-1	-1	-1	-1	-1	-1	-1	-1	-1
'1JRH_LH_I'	'NI48Q'	-1	4.12E-02	-1	-1	-1	-1	-1	-1	-1	-1	-1	-1	-1	-1	-1
'1REW_AB_C'	'HA39D,HB39D'	-1	4.14E-02	-1	-1	-1	-1	-1	-1	-1	-1	-1	-1	-1	-1	-1
'1REW_AB_C'	'HA39D,LA100A,HB39D,LB100A'	-1	4.14E-02	-1	-1	-1	-1	-1	-1	-1	-1	-1	-1	-1	-1	-1
'1REW_AB_C'	'DA53A,DB53A'	-1	4.14E-02	-1	-1	-1	-1	-1	-1	-1	-1	-1	-1	-1	-1	-1
'1REW_AB_C'	'AA34D,DA53A,AB34D,DB53A'	-1	4.14E-02	-1	-1	-1	-1	-1	-1	-1	-1	-1	-1	-1	-1	-1
'1REW_AB_C'	'SA88A,SB88A'	-1	4.14E-02	-1	-1	-1	-1	-1	-1	-1	-1	-1	-1	-1	-1	-1
'1JTG_A_B'	'RA243A,SA235A'	-1	4.42E-02	-1	-1	-1	-1	-1	-1	-1	-1	-1	-1	-1	-1	-1
'1CBW_FGH_I'	'GI12A'	-1	4.58E-02	-1	-1	-1	-1	-1	-1	-1	-1	-1	-1	-1	-1	-1
'1EMV_A_B'	'EA45A'	-1	4.72E-02	-1	-1	-1	-1	-1	-1	-1	-1	-1	-1	-1	-1	-1
'1FC2_C_D'	'LC136D'	-1	5.12E-02	-1	-1	-1	-1	-1	-1	-1	-1	-1	-1	-1	-1	-1
'1LFD_A_B'	'KA48A'	-1	5.21E-02	-1	-1	-1	-1	-1	-1	-1	-1	-1	-1	-1	-1	-1
'1LFD_A_B'	'LA23K'	-1	5.21E-02	-1	-1	-1	-1	-1	-1	-1	-1	-1	-1	-1	-1	-1
'3HFM_HL_Y'	'TY89A'	-1	5.31E-02	-1	-1	-1	-1	-1	-1	-1	-1	-1	-1	-1	-1	-1
'1DAN_HL_UT'	'NU173A,EU174A'	-1	5.80E-02	-1	-1	-1	-1	-1	-1	-1	-1	-1	-1	-1	-1	-1
'1A4Y_A_B'	'EB108A'	-1	5.80E-02	-1	-1	-1	-1	-1	-1	-1	-1	-1	-1	-1	-1	-1
'2QJ9_AB_C'	'AC74T,MC78L,KC79G,YC80L,GC42H,DC46E,AC61T,IC62M'	-1	5.86E-02	1	-1	-1	-1	-1	-1	-1	-1	-1	-1	-1	-1	-1
'2WPT_A_B'	'TB87A'	-1	5.86E-02	-1	-1	-1	-1	-1	-1	-1	-1	-1	-1	-1	-1	-1
'1DAN_HL_UT'	'KT68A'	-1	6.16E-02	-1	-1	-1	-1	-1	-1	-1	-1	-1	-1	-1	-1	-1
'1DAN_HL_UT'	'KU181A'	-1	6.16E-02	-1	-1	-1	-1	-1	-1	-1	-1	-1	-1	-1	-1	-1
'1JTG_A_B'	'SB113A'	-1	6.45E-02	-1	-1	-1	-1	-1	-1	-1	-1	-1	-1	-1	-1	-1
'2WPT_A_B'	'VB98A'	-1	6.69E-02	1	1	-1	-1	1	1	-1	-1	-1	-1	-1	-1	-1
'1JTG_A_B'	'EA168A'	-1	7.43E-02	-1	-1	-1	-1	-1	-1	-1	-1	-1	-1	-1	-1	-1
'1IAR_A_B'	'QA8A'	-1	7.57E-02	-1	-1	-1	-1	-1	-1	-1	-1	-1	-1	-1	-1	-1
'1EMV_A_B'	'EA31A'	-1	7.80E-02	-1	-1	-1	-1	-1	-1	-1	-1	-1	-1	-1	-1	-1
'1A22_A_B'	'SA51A'	-1	7.92E-02	-1	-1	-1	-1	-1	-1	-1	-1	-1	-1	-1	-1	-1
'1A22_A_B'	'PA48A'	-1	7.92E-02	-1	-1	-1	-1	-1	-1	-1	-1	-1	-1	-1	-1	-1
'1A22_A_B'	'MA14A'	-1	7.92E-02	-1	-1	-1	-1	-1	-1	-1	-1	-1	-1	-1	-1	-1
'1REW_AB_C'	'EA109R,EB109R'	-1	7.92E-02	-1	-1	-1	-1	-1	-1	-1	-1	-1	-1	-1	-1	-1
'1A22_A_B'	'NA63A'	-1	7.92E-02	-1	-1	-1	-1	-1	-1	-1	-1	-1	-1	-1	-1	-1
'1REW_AB_C'	'LA100A,LB100A'	-1	7.92E-02	-1	-1	-1	-1	-1	-1	-1	-1	-1	-1	-1	-1	-1
'1REW_AB_C'	'HA39D,SA88A,HB39D,SB88A'	-1	7.92E-02	-1	-1	-1	-1	-1	-1	-1	-1	-1	-1	-1	-1	-1
'1A22_A_B'	'YA42A'	-1	7.92E-02	-1	-1	-1	-1	-1	-1	-1	-1	-1	-1	-1	-1	-1
'1BRS_A_D'	'DA54A'	-1	7.92E-02	-1	-1	-1	-1	-1	-1	-1	-1	-1	-1	-1	-1	-1
'1EMV_A_B'	'KA35A'	-1	8.00E-02	-1	-1	-1	-1	-1	-1	-1	-1	-1	-1	-1	-1	-1
'2WPT_A_B'	'EA39H'	-1	8.12E-02	1	-1	-1	-1	-1	-1	-1	-1	-1	-1	-1	-1	-1
'1NMB_N_LH'	'TL93W'	-1	8.33E-02	-1	-1	-1	-1	-1	-1	-1	-1	-1	-1	-1	-1	-1
'1DAN_HL_UT'	'TT17A'	-1	8.43E-02	-1	-1	-1	-1	-1	-1	-1	-1	-1	-1	-1	-1	-1
'2SIC_E_I'	'MI73E'	-1	8.72E-02	-1	-1	-1	-1	-1	-1	-1	-1	-1	-1	-1	-1	-1
'1DAN_HL_UT'	'IU152A'	-1	8.94E-02	-1	-1	-1	-1	-1	-1	-1	-1	-1	-1	-1	-1	-1
'1JRH_LH_I'	'KI98A'	-1	9.14E-02	-1	-1	-1	-1	-1	-1	-1	-1	-1	-1	-1	-1	-1
'1EMV_A_B'	'PA47A'	-1	9.17E-02	-1	-1	-1	-1	-1	-1	-1	-1	-1	-1	-1	-1	-1
'2VLJ_ABC_DE'	'SD31A'	-1	9.69E-02	-1	-1	-1	-1	-1	-1	-1	-1	-1	-1	-1	-1	-1
'1A22_A_B'	'TB277A'	-1	9.93E-02	-1	-1	-1	-1	-1	-1	-1	-1	-1	-1	-1	-1	-1
'1A4Y_A_B'	'HB84A'	-1	1.05E-01	-1	-1	-1	-1	-1	-1	-1	-1	-1	-1	-1	-1	-1
'1CBW_FGH_I'	'TI11A'	-1	1.06E-01	-1	-1	-1	-1	-1	-1	-1	-1	-1	-1	-1	-1	-1
'1CBW_FGH_I'	'PI13A'	-1	1.06E-01	-1	-1	-1	-1	-1	-1	-1	-1	-1	-1	-1	-1	-1
'1IAR_A_B'	'RA85A'	-1	1.09E-01	-1	-1	-1	-1	-1	-1	-1	-1	-1	-1	-1	-1	-1
'1DAN_HL_UT'	'KT48A'	-1	1.09E-01	-1	-1	-1	-1	-1	-1	-1	-1	-1	-1	-1	-1	-1
'1JTG_A_B'	'NB89K'	-1	1.09E-01	-1	-1	-1	-1	-1	-1	-1	-1	-1	-1	-1	-1	-1
'1IAR_A_B'	'QA78E'	-1	1.09E-01	-1	-1	-1	-1	-1	-1	-1	-1	-1	-1	-1	-1	-1
'1DAN_HL_UT'	'TU167A'	-1	1.11E-01	-1	-1	-1	-1	-1	-1	-1	-1	-1	-1	-1	-1	-1
'1A22_A_B'	'HA21A'	-1	1.14E-01	-1	-1	-1	-1	-1	-1	-1	-1	-1	-1	-1	-1	-1
'2VLJ_ABC_DE'	'YE101F'	-1	1.18E-01	-1	-1	-1	-1	-1	-1	-1	-1	-1	-1	-1	-1	-1
'1EMV_A_B'	'EA32A'	-1	1.25E-01	-1	-1	-1	-1	-1	-1	-1	-1	-1	-1	-1	-1	-1
'1CBW_FGH_I'	'FI33A'	-1	1.25E-01	-1	-1	-1	-1	-1	-1	-1	-1	-1	-1	-1	-1	-1
'1KTZ_A_B'	'VA92I'	-1	1.25E-01	-1	-1	-1	-1	-1	-1	-1	-1	-1	-1	-1	-1	-1
'1IAR_A_B'	'RA81A'	-1	1.25E-01	-1	-1	-1	-1	-1	-1	-1	-1	-1	-1	-1	-1	-1
'1LFD_A_B'	'MA30K,DA94K'	-1	1.26E-01	-1	-1	-1	-1	-1	-1	-1	-1	-1	-1	-1	-1	-1
'1LFD_A_B'	'DA58K,DA94K'	-1	1.26E-01	-1	-1	-1	-1	-1	-1	-1	-1	-1	-1	-1	-1	-1
'1JTG_A_B'	'PA107A'	-1	1.27E-01	-1	-1	-1	-1	-1	-1	-1	-1	-1	-1	-1	-1	-1
'1FC2_C_D'	'FC149A'	-1	1.28E-01	-1	-1	-1	-1	-1	-1	-1	-1	-1	-1	-1	-1	-1
'1EMV_A_B'	'NA69A'	-1	1.28E-01	-1	-1	-1	-1	-1	-1	-1	-1	-1	-1	-1	-1	-1
'1DAN_HL_UT'	'NU199A,RU200A'	-1	1.34E-01	-1	-1	-1	-1	-1	-1	-1	-1	-1	-1	-1	-1	-1
'1MAH_A_F'	'FA297I'	-1	1.35E-01	-1	-1	-1	-1	-1	-1	-1	-1	-1	-1	-1	-1	-1
'1A22_A_B'	'NB272A'	-1	1.36E-01	-1	-1	-1	-1	-1	-1	-1	-1	-1	-1	-1	-1	-1
'1IAR_A_B'	'KA84A'	-1	1.40E-01	-1	-1	-1	-1	-1	-1	-1	-1	-1	-1	-1	-1	-1
'1A22_A_B'	'RB417A'	-1	1.41E-01	-1	-1	-1	-1	-1	-1	-1	-1	-1	-1	-1	-1	-1
'1A4Y_A_B'	'RB66A'	-1	1.41E-01	-1	-1	-1	-1	-1	-1	-1	-1	-1	-1	-1	-1	-1
'1CBW_FGH_I'	'II19A'	-1	1.43E-01	-1	-1	-1	-1	-1	-1	-1	-1	-1	-1	-1	-1	-1
'1BRS_A_D'	'ED80A'	-1	1.44E-01	-1	-1	-1	-1	-1	-1	-1	-1	-1	-1	-1	-1	-1
'1REW_AB_C'	'DA53A,EA109R,DB53A,EB109R'	-1	1.46E-01	-1	-1	-1	-1	-1	-1	-1	-1	-1	-1	-1	-1	-1
'1A22_A_B'	'RA183A'	-1	1.46E-01	-1	-1	-1	-1	-1	-1	-1	-1	-1	-1	-1	-1	-1
'1LFD_A_B'	'EA57A'	-1	1.47E-01	-1	-1	-1	-1	-1	-1	-1	-1	-1	-1	-1	-1	-1
'1REW_AB_C'	'KC88R,SC90T,KC92I,AC93P,QC94H,LC95Q,TC98D,AC74T,MC78L,KC79G,YC80L'	-1	1.51E-01	-1	-1	-1	-1	-1	-1	-1	-1	-1	-1	-1	-1	-1
'1A4Y_A_B'	'QB12A'	-1	1.55E-01	-1	-1	-1	-1	-1	-1	-1	-1	-1	-1	-1	-1	-1
'1DAN_HL_UT'	'KT41A'	-1	1.56E-01	-1	-1	-1	-1	-1	-1	-1	-1	-1	-1	-1	-1	-1
'2SIC_E_I'	'MI73G'	-1	1.60E-01	-1	-1	-1	-1	-1	-1	-1	-1	-1	-1	-1	-1	-1
'1A4Y_A_B'	'YA434F'	-1	1.63E-01	-1	-1	-1	-1	-1	-1	-1	-1	-1	-1	-1	-1	-1
'1A4Y_A_B'	'WB89A'	-1	1.63E-01	-1	-1	-1	-1	-1	-1	-1	-1	-1	-1	-1	-1	-1
'1A4Y_A_B'	'RB33A'	-1	1.66E-01	-1	-1	-1	-1	-1	-1	-1	-1	-1	-1	-1	-1	-1
'1A4Y_A_B'	'HB114A'	-1	1.66E-01	-1	-1	-1	-1	-1	-1	-1	-1	-1	-1	-1	-1	-1
'1EMV_A_B'	'DA60A'	-1	1.67E-01	-1	-1	-1	-1	-1	-1	-1	-1	-1	-1	-1	-1	-1
'1JRH_LH_I'	'SI54A'	-1	1.69E-01	-1	-1	-1	-1	-1	-1	-1	-1	-1	-1	-1	-1	-1
'1EMV_A_B'	'TA44A'	-1	1.69E-01	-1	-1	-1	-1	-1	-1	-1	-1	-1	-1	-1	-1	-1
'1DAN_HL_UT'	'RU135A'	-1	1.71E-01	-1	-1	-1	-1	-1	-1	-1	-1	-1	-1	-1	-1	-1
'1LFD_A_B'	'DA56A'	-1	1.75E-01	-1	-1	-1	-1	-1	-1	-1	-1	-1	-1	-1	-1	-1
'1A22_A_B'	'WB276A'	-1	1.76E-01	-1	-1	-1	-1	-1	-1	-1	-1	-1	-1	-1	-1	-1
'3HFM_HL_Y'	'NY93A'	-1	1.76E-01	-1	-1	-1	-1	-1	-1	-1	-1	-1	-1	-1	-1	-1
'1JTG_A_B'	'MA129A,YB50A'	-1	1.80E-01	-1	-1	-1	-1	-1	-1	-1	-1	-1	-1	-1	-1	-1
'3HFM_HL_Y'	'KY97M'	-1	1.81E-01	-1	-1	-1	-1	-1	-1	-1	-1	-1	-1	-1	-1	-1
'1LFD_A_B'	'EA57K'	-1	1.89E-01	-1	-1	-1	-1	-1	-1	-1	-1	-1	-1	-1	-1	-1
'1MAH_A_F'	'YA337A'	-1	1.89E-01	-1	-1	-1	-1	-1	-1	-1	-1	-1	-1	-1	-1	-1
'2SIC_E_I'	'MI73A'	-1	1.92E-01	-1	-1	-1	-1	-1	-1	-1	-1	-1	-1	-1	-1	-1
'1CBW_FGH_I'	'VI34A'	-1	1.92E-01	-1	-1	-1	-1	-1	-1	-1	-1	-1	-1	-1	-1	-1
'2VLJ_ABC_DE'	'DE56A'	-1	1.94E-01	-1	-1	-1	-1	-1	-1	-1	-1	-1	-1	-1	-1	-1
'1EMV_A_B'	'LA52A'	-1	1.95E-01	-1	-1	-1	-1	-1	-1	-1	-1	-1	-1	-1	-1	-1
'1A22_A_B'	'SA62A'	-1	2.04E-01	-1	-1	-1	-1	-1	-1	-1	-1	-1	-1	-1	-1	-1
'3HFM_HL_Y'	'SY100A'	-1	2.04E-01	-1	-1	-1	-1	-1	-1	-1	-1	-1	-1	-1	-1	-1
'1DAN_HL_UT'	'SU195A,RU196A'	-1	2.05E-01	-1	-1	-1	-1	-1	-1	-1	-1	-1	-1	-1	-1	-1
'1EMV_A_B'	'DA26A'	-1	2.07E-01	-1	-1	-1	-1	-1	-1	-1	-1	-1	-1	-1	-1	-1
'2VLJ_ABC_DE'	'QE58E'	-1	2.11E-01	-1	-1	-1	-1	-1	-1	-1	-1	-1	-1	-1	-1	-1
'3HFM_HL_Y'	'LY75A'	-1	2.15E-01	-1	-1	-1	-1	-1	-1	-1	-1	-1	-1	-1	-1	-1
'1A4Y_A_B'	'NB68A'	-1	2.16E-01	-1	-1	-1	-1	-1	-1	-1	-1	-1	-1	-1	-1	-1
'3BK3_A_C'	'IC18A'	-1	2.28E-01	-1	-1	-1	-1	-1	-1	-1	-1	-1	-1	-1	-1	-1
'1A22_A_B'	'NB418A'	-1	2.29E-01	-1	-1	-1	-1	-1	-1	-1	-1	-1	-1	-1	-1	-1
'1LFD_A_B'	'SA22K'	-1	2.32E-01	-1	-1	-1	-1	-1	-1	-1	-1	-1	-1	-1	-1	-1
'1A22_A_B'	'YA42A,QA46A'	-1	2.39E-01	-1	-1	-1	-1	-1	-1	-1	-1	-1	-1	-1	-1	-1
'1MQ8_A_B'	'CB299F,TB300C'	-1	2.47E-01	-1	-1	-1	-1	-1	-1	-1	-1	-1	-1	-1	-1	-1
'3HFM_HL_Y'	'WY63A'	-1	2.48E-01	-1	-1	-1	-1	-1	-1	-1	-1	-1	-1	-1	-1	-1
'1EMV_A_B'	'EA42A'	-1	2.49E-01	-1	-1	-1	-1	-1	-1	-1	-1	-1	-1	-1	-1	-1
'1MQ8_A_B'	'CB161L,KB160C'	-1	2.53E-01	1	-1	-1	-1	-1	-1	-1	-1	-1	-1	-1	-1	-1
'2VLJ_ABC_DE'	'SE99A'	-1	2.58E-01	-1	-1	-1	-1	-1	-1	-1	-1	-1	-1	-1	-1	-1
'1A4Y_A_B'	'IA459A'	-1	2.60E-01	-1	-1	-1	-1	-1	-1	-1	-1	-1	-1	-1	-1	-1
'1EMV_A_B'	'TA27A'	-1	2.65E-01	-1	-1	-1	-1	-1	-1	-1	-1	-1	-1	-1	-1	-1
'3BK3_A_C'	'TC3P'	-1	2.66E-01	-1	-1	-1	-1	-1	-1	-1	-1	-1	-1	-1	-1	-1
'1DAN_HL_UT'	'DT54A,ET56A'	-1	2.74E-01	-1	-1	-1	-1	-1	-1	-1	-1	-1	-1	-1	-1	-1
'1LFD_A_B'	'KA52A'	-1	2.79E-01	-1	-1	-1	-1	-1	-1	-1	-1	-1	-1	-1	-1	-1
'1REW_AB_C'	'DA30A,AA34D,DB30A,AB34D'	-1	2.79E-01	-1	-1	-1	-1	-1	-1	-1	-1	-1	-1	-1	-1	-1
'1DAN_HL_UT'	'FT50A'	-1	2.79E-01	-1	-1	-1	-1	-1	-1	-1	-1	-1	-1	-1	-1	-1
'1FC2_C_D'	'IC150A'	-1	2.87E-01	-1	-1	-1	-1	-1	-1	-1	-1	-1	-1	-1	-1	-1
'1BRS_A_D'	'ED80A'	-1	2.97E-01	-1	-1	-1	-1	-1	-1	-1	-1	-1	-1	-1	-1	-1
'3HFM_HL_Y'	'DH32N,KY97M'	-1	3.17E-01	-1	-1	-1	-1	-1	-1	-1	-1	-1	-1	-1	-1	-1
'1A22_A_B'	'YA164A'	-1	3.22E-01	-1	-1	-1	-1	-1	-1	-1	-1	-1	-1	-1	-1	-1
'1A22_A_B'	'EA56A'	-1	3.22E-01	-1	-1	-1	-1	-1	-1	1	-1	-1	1	-1	-1	-1
'2VLJ_ABC_DE'	'QE58A'	-1	3.27E-01	-1	-1	-1	-1	-1	-1	-1	-1	-1	-1	-1	-1	-1
'1JTG_A_B'	'QA99A'	-1	3.28E-01	-1	-1	-1	-1	-1	-1	-1	-1	-1	-1	-1	-1	-1
'1NMB_N_LH'	'LL94V'	-1	3.29E-01	-1	-1	-1	-1	-1	-1	-1	-1	-1	-1	-1	-1	-1
'1JTG_A_B'	'TB32K'	-1	3.31E-01	-1	-1	-1	-1	-1	-1	-1	-1	-1	-1	-1	-1	-1
'1CBW_FGH_I'	'RI20A'	-1	3.36E-01	-1	-1	-1	-1	-1	-1	-1	-1	-1	-1	-1	-1	-1
'1DAN_HL_UT'	'NU107A,QU110A'	-1	3.36E-01	-1	-1	-1	-1	-1	-1	-1	-1	-1	-1	-1	-1	-1
'1DAN_HL_UT'	'QT37A'	-1	3.37E-01	-1	-1	-1	-1	-1	-1	-1	-1	-1	-1	-1	-1	-1
'1EMV_A_B'	'HA46A'	-1	3.37E-01	-1	-1	-1	-1	-1	-1	-1	-1	-1	-1	-1	-1	-1
'1IAR_A_B'	'RA85E'	-1	3.41E-01	-1	-1	-1	-1	-1	-1	-1	-1	-1	-1	-1	-1	-1
'1LFD_A_B'	'RA20A'	-1	3.45E-01	-1	-1	-1	-1	-1	-1	-1	-1	-1	-1	-1	-1	-1
'1JTG_A_B'	'MA129A'	-1	3.49E-01	-1	-1	-1	-1	-1	-1	-1	-1	-1	-1	-1	-1	-1
'3BP8_A_C'	'AC63F'	-1	3.59E-01	1	-1	-1	-1	-1	-1	-1	-1	-1	-1	-1	-1	-1
'1JTG_A_B'	'RA243A,SA235A,DB49A'	-1	3.59E-01	-1	-1	-1	-1	-1	-1	-1	-1	-1	-1	-1	-1	-1
'1JTG_A_B'	'SA130A'	-1	3.66E-01	-1	-1	-1	-1	-1	-1	-1	-1	-1	-1	-1	-1	-1
'2SIC_E_I'	'MI73L'	-1	3.68E-01	-1	-1	-1	-1	-1	-1	-1	-1	-1	-1	-1	-1	-1
'1JTG_A_B'	'TB140K'	-1	3.72E-01	-1	-1	-1	-1	-1	-1	-1	-1	-1	-1	-1	-1	-1
'2VLJ_ABC_DE'	'NE55D'	-1	3.76E-01	-1	-1	-1	-1	-1	-1	-1	-1	-1	-1	-1	-1	-1
'1JTG_A_B'	'TB140K,QB157K'	-1	3.79E-01	-1	-1	-1	-1	-1	-1	-1	-1	-1	-1	-1	-1	-1
'1EMV_A_B'	'SA63A'	-1	3.95E-01	-1	-1	-1	-1	-1	-1	-1	-1	-1	-1	-1	-1	-1
'2VLJ_ABC_DE'	'IE53L'	-1	3.98E-01	-1	-1	-1	-1	-1	-1	-1	-1	-1	-1	-1	-1	-1
'1JTG_A_B'	'RA243A'	-1	4.10E-01	-1	-1	-1	-1	-1	-1	-1	-1	-1	-1	-1	-1	-1
'1EMV_A_B'	'LA36A'	-1	4.14E-01	-1	-1	-1	-1	-1	-1	-1	-1	-1	-1	-1	-1	-1
'1REW_AB_C'	'FA49A,PA50A,FB49A,PB50A'	-1	4.15E-01	-1	-1	-1	-1	-1	-1	-1	-1	-1	-1	-1	-1	-1
'1DAN_HL_UT'	'ET24A'	-1	4.19E-01	-1	-1	-1	-1	-1	-1	-1	-1	-1	-1	-1	-1	-1
'1FC2_C_D'	'NC147A'	-1	4.19E-01	-1	-1	-1	-1	-1	-1	-1	-1	-1	-1	-1	-1	-1
'1DAN_HL_UT'	'MH164A'	-1	4.20E-01	-1	-1	-1	-1	-1	-1	-1	-1	-1	-1	-1	-1	-1
'1Z7X_W_X'	'RW457A'	-1	4.26E-01	-1	-1	-1	-1	-1	-1	-1	-1	-1	-1	-1	-1	-1
'1LFD_A_B'	'KA32A'	-1	4.29E-01	-1	-1	-1	-1	-1	-1	-1	-1	-1	-1	-1	-1	-1
'1JTG_A_B'	'SB71A'	-1	4.31E-01	-1	-1	-1	-1	-1	-1	-1	-1	-1	-1	-1	-1	-1
'1CBW_FGH_I'	'RI17A'	-1	4.35E-01	-1	-1	-1	-1	-1	-1	-1	-1	-1	-1	-1	-1	-1
'1TM1_E_I'	'TI58D,EI60A'	-1	4.38E-01	-1	-1	-1	-1	-1	-1	-1	-1	-1	-1	-1	-1	-1
'1DAN_HL_UT'	'DT44A'	-1	4.39E-01	-1	-1	-1	-1	-1	-1	-1	-1	-1	-1	-1	-1	-1
'1CBW_FGH_I'	'GI37A'	-1	4.44E-01	-1	-1	-1	-1	-1	-1	-1	-1	-1	-1	-1	-1	-1
'1MQ8_A_B'	'CB161L,CB299F,KB160C,TB300C'	-1	4.46E-01	-1	-1	-1	-1	-1	-1	-1	-1	-1	-1	-1	-1	-1
'1EMV_A_B'	'TA38A'	-1	4.48E-01	-1	-1	-1	-1	-1	-1	-1	-1	-1	-1	-1	-1	-1
'1A4Y_A_B'	'WA375A'	-1	4.50E-01	-1	-1	-1	-1	-1	-1	-1	-1	-1	-1	-1	-1	-1
'1A4Y_A_B'	'YA437A'	-1	4.50E-01	-1	-1	-1	-1	-1	-1	-1	-1	-1	-1	-1	-1	-1
'1Z7X_W_X'	'SW289A'	-1	4.52E-01	-1	-1	-1	-1	-1	-1	-1	-1	-1	-1	-1	-1	-1
'2QJA_AB_C'	'TC74A,LC78M,GC79K,LC80Y'	-1	4.55E-01	-1	-1	-1	-1	1	-1	-1	-1	-1	-1	-1	-1	-1
'1DAN_HL_UT'	'YU94A'	-1	4.56E-01	-1	-1	-1	-1	-1	-1	-1	-1	-1	-1	-1	-1	-1
'1B3S_A_D'	'FD30Y'	-1	4.57E-01	-1	-1	-1	-1	-1	-1	-1	-1	-1	-1	-1	-1	-1
'2VLJ_ABC_DE'	'SD32A'	-1	4.59E-01	-1	-1	-1	-1	-1	-1	-1	-1	-1	-1	-1	-1	-1
'3BK3_A_C'	'TC5P'	-1	4.60E-01	-1	-1	-1	-1	-1	-1	-1	-1	-1	-1	-1	-1	-1
'2SIC_E_I'	'MI73D'	-1	4.61E-01	-1	-1	-1	-1	-1	-1	-1	-1	-1	-1	-1	-1	-1
'3HFM_HL_Y'	'DY101A'	-1	4.62E-01	-1	-1	-1	-1	-1	-1	-1	-1	-1	-1	-1	-1	-1
'1A22_A_B'	'IA179A'	-1	4.62E-01	-1	-1	-1	-1	-1	-1	-1	-1	-1	-1	-1	-1	-1
'1IAR_A_B'	'RA81E'	-1	4.63E-01	-1	-1	-1	-1	-1	-1	-1	-1	-1	-1	-1	-1	-1
'1IAR_A_B'	'WA91A'	-1	4.63E-01	-1	-1	-1	-1	-1	-1	-1	-1	-1	-1	-1	-1	-1
'1A4Y_A_B'	'EA401A'	-1	4.64E-01	-1	-1	-1	-1	-1	-1	-1	-1	-1	-1	-1	-1	-1
'1LFD_A_B'	'NA27K'	-1	4.76E-01	-1	-1	-1	-1	-1	-1	-1	-1	-1	-1	-1	-1	-1
'1REW_AB_C'	'DA30A,DB30A'	-1	4.77E-01	-1	-1	-1	-1	-1	-1	-1	-1	-1	-1	-1	-1	-1
'1DAN_HL_UT'	'IT22A'	-1	4.93E-01	-1	-1	-1	-1	-1	-1	-1	-1	-1	-1	-1	-1	-1
'1CBW_FGH_I'	'GI36A'	-1	4.93E-01	-1	-1	-1	-1	-1	-1	-1	-1	-1	-1	-1	-1	-1
'1DAN_HL_UT'	'RH134A'	-1	4.99E-01	-1	-1	-1	-1	-1	-1	-1	-1	-1	-1	-1	-1	-1
'1A4Y_A_B'	'HB8A'	-1	5.07E-01	-1	-1	-1	-1	-1	-1	-1	-1	-1	-1	-1	-1	-1
'1LFD_A_B'	'YA93K'	-1	5.08E-01	-1	-1	-1	-1	-1	-1	-1	-1	-1	-1	-1	-1	-1
'2QJA_AB_C'	'GC42H,DC46E,AC61T,IC62M'	-1	5.14E-01	-1	-1	-1	-1	-1	-1	-1	-1	-1	-1	-1	-1	-1
'2B42_A_B'	'HA374Q'	-1	5.16E-01	-1	-1	-1	-1	-1	-1	-1	-1	-1	-1	-1	-1	-1
'1A22_A_B'	'QA68A'	-1	5.19E-01	-1	-1	-1	-1	-1	-1	-1	-1	-1	-1	-1	-1	-1
'1EMV_A_B'	'IA53A'	-1	5.20E-01	-1	-1	-1	-1	-1	-1	-1	-1	-1	-1	-1	-1	-1
'1EMV_A_B'	'CA23A'	-1	5.22E-01	-1	-1	-1	-1	-1	-1	-1	-1	-1	-1	-1	-1	-1
'1Z7X_W_X'	'QW430A,VW432A'	-1	5.23E-01	-1	-1	-1	-1	-1	-1	-1	-1	-1	-1	-1	-1	-1
'1A22_A_B'	'RB270A'	-1	5.28E-01	-1	-1	-1	-1	-1	-1	-1	-1	-1	-1	-1	-1	-1
'3BP8_A_C'	'FA136A'	-1	5.28E-01	-1	-1	-1	-1	-1	-1	-1	-1	-1	-1	-1	-1	-1
'1IAR_A_B'	'TA13A'	-1	5.29E-01	-1	-1	-1	-1	-1	-1	-1	-1	-1	-1	-1	-1	-1
'3BK3_A_C'	'IC18R'	-1	5.34E-01	-1	-1	-1	-1	-1	-1	-1	-1	-1	-1	-1	-1	-1
'1IAR_A_B'	'RA53Q'	-1	5.41E-01	-1	-1	-1	-1	-1	-1	-1	-1	-1	-1	-1	-1	-1
'1Z7X_W_X'	'EW401A'	-1	5.54E-01	-1	-1	-1	-1	-1	-1	-1	-1	-1	-1	-1	-1	-1
'1A22_A_B'	'QB416A'	-1	5.62E-01	-1	-1	-1	-1	-1	-1	-1	-1	-1	-1	-1	-1	-1
'1KTZ_A_B'	'RA25K'	-1	5.69E-01	-1	-1	-1	-1	-1	-1	-1	-1	-1	-1	-1	-1	-1
'3HFM_HL_Y'	'QL53A'	-1	5.69E-01	-1	-1	-1	-1	-1	-1	-1	-1	-1	-1	-1	-1	-1
'1JTG_A_B'	'RA243A,SA235A,SA130A,DB49A'	-1	5.74E-01	-1	-1	-1	-1	-1	-1	-1	-1	-1	-1	-1	-1	-1
'1JTG_A_B'	'RA243A,SA235A,SA130A'	-1	5.78E-01	-1	-1	-1	-1	-1	-1	-1	-1	-1	-1	-1	-1	-1
'1CBW_FGH_I'	'RI39A'	-1	5.84E-01	-1	-1	-1	-1	-1	-1	-1	-1	-1	-1	-1	-1	-1
'2SIC_E_I'	'MI73V'	-1	5.90E-01	-1	-1	-1	-1	-1	-1	-1	-1	-1	-1	-1	-1	-1
'1JTG_A_B'	'SA235A,SA130A,KA234A,DB49A'	-1	5.90E-01	-1	-1	-1	-1	-1	-1	-1	-1	-1	-1	-1	-1	-1
'1EMV_A_B'	'SA29A'	-1	5.91E-01	-1	-1	-1	-1	-1	-1	-1	-1	-1	-1	-1	-1	-1
'1JTG_A_B'	'SA235A,SA130A'	-1	5.94E-01	-1	-1	-1	-1	-1	-1	-1	-1	-1	-1	-1	-1	-1
'3HFM_HL_Y'	'RY21A'	-1	5.94E-01	-1	-1	-1	-1	-1	-1	-1	-1	-1	-1	-1	-1	-1
'2VLJ_ABC_DE'	'NE55A'	-1	5.95E-01	-1	-1	-1	-1	-1	-1	-1	-1	-1	-1	-1	-1	-1
'1A22_A_B'	'KB415A'	-1	5.98E-01	-1	-1	-1	-1	-1	-1	-1	-1	-1	-1	-1	-1	-1
'1JTG_A_B'	'KA234A'	-1	6.02E-01	-1	-1	-1	-1	-1	-1	-1	-1	-1	-1	-1	-1	-1
'1REW_AB_C'	'KC88R,SC90T,KC92I,AC93P,QC94H,LC95Q,TC98D'	-1	6.07E-01	-1	-1	-1	-1	-1	-1	-1	-1	-1	-1	-1	-1	-1
'1IAR_A_B'	'WA91D'	-1	6.07E-01	-1	-1	-1	-1	-1	-1	-1	-1	-1	-1	-1	-1	-1
'1JTG_A_B'	'SB71A,SB113A'	-1	6.08E-01	-1	-1	-1	-1	-1	-1	-1	-1	-1	-1	-1	-1	-1
'1BRS_A_D'	'ED76A'	-1	6.16E-01	-1	-1	-1	-1	-1	-1	-1	-1	-1	-1	-1	-1	-1
'1JTG_A_B'	'KA234A,SA130A'	-1	6.17E-01	-1	-1	-1	-1	-1	-1	-1	-1	-1	-1	-1	-1	-1
'1IAR_A_B'	'IA5R'	-1	6.17E-01	-1	-1	-1	-1	-1	-1	-1	-1	-1	-1	-1	-1	-1
'1BRS_A_D'	'EA60A'	-1	6.28E-01	-1	-1	-1	-1	-1	-1	-1	-1	-1	-1	-1	-1	-1
'1A22_A_B'	'LA45A'	-1	6.33E-01	-1	-1	-1	-1	-1	-1	-1	-1	-1	-1	-1	-1	-1
'1Z7X_W_X'	'EW287A'	-1	6.37E-01	-1	-1	-1	-1	-1	-1	-1	-1	-1	-1	-1	-1	-1
'3HFM_HL_Y'	'RY21A'	-1	6.43E-01	-1	-1	-1	-1	-1	-1	-1	-1	-1	-1	-1	-1	-1
'2B42_A_B'	'HA374A'	-1	6.45E-01	-1	-1	-1	-1	-1	-1	-1	-1	-1	-1	-1	-1	-1
'1IAR_A_B'	'KA84D'	-1	6.46E-01	-1	-1	-1	-1	-1	-1	-1	-1	-1	-1	-1	-1	-1
'1JRH_LH_I'	'YI49F'	-1	6.47E-01	-1	-1	-1	-1	-1	-1	-1	-1	-1	-1	-1	-1	-1
'2SIC_E_I'	'MI73H'	-1	6.59E-01	-1	-1	-1	-1	-1	-1	-1	-1	-1	-1	-1	-1	-1
'1A22_A_B'	'DA171A'	-1	6.62E-01	-1	-1	-1	-1	-1	-1	-1	-1	-1	-1	-1	-1	-1
'1REW_AB_C'	'KC88R,SC90T,KC92I,AC93P,QC94H,LC95Q,TC98D,AC74T,MC78L,KC79G,YC80L,GC42H,DC46E,AC61T,IC62M'	-1	6.65E-01	-1	-1	-1	-1	-1	-1	-1	-1	-1	-1	-1	-1	-1
'1Z7X_W_X'	'KW320A'	-1	6.69E-01	-1	-1	-1	-1	-1	-1	-1	-1	-1	-1	-1	-1	-1
'1CBW_FGH_I'	'YI35A'	-1	6.94E-01	-1	-1	-1	-1	-1	-1	-1	-1	-1	-1	-1	-1	-1
'3HFM_HL_Y'	'RY21A'	-1	7.01E-01	-1	-1	-1	-1	-1	-1	-1	-1	-1	-1	-1	-1	-1
'3HFM_HL_Y'	'KY97M'	-1	7.15E-01	-1	-1	-1	-1	-1	-1	-1	-1	-1	-1	-1	-1	-1
'3HFM_HL_Y'	'DY101A'	-1	7.29E-01	-1	-1	-1	-1	-1	-1	-1	-1	-1	-1	-1	-1	-1
'3HFM_HL_Y'	'DY101N'	-1	7.29E-01	-1	-1	-1	-1	-1	-1	-1	-1	-1	-1	-1	-1	-1
'1EMV_A_B'	'NB72A'	-1	7.34E-01	-1	-1	-1	-1	-1	-1	-1	-1	-1	-1	-1	-1	-1
'1JTG_A_B'	'RA243A,SA130A'	-1	7.43E-01	-1	-1	-1	-1	-1	-1	-1	-1	-1	-1	-1	-1	-1
'1A22_A_B'	'EB327A'	-1	7.49E-01	-1	-1	-1	-1	-1	-1	-1	-1	-1	-1	-1	-1	-1
'1BRS_A_D'	'ED76A'	-1	7.51E-01	-1	-1	-1	-1	-1	-1	-1	-1	-1	-1	-1	-1	-1
'1JTG_A_B'	'KA234A,SA130A,DB49A'	-1	7.51E-01	-1	-1	-1	-1	-1	-1	-1	-1	-1	-1	-1	-1	-1
'1REW_AB_C'	'WA31A,WB31A'	-1	7.56E-01	-1	-1	-1	-1	-1	-1	-1	-1	-1	-1	-1	-1	-1
'1JRH_LH_I'	'WI82Y'	-1	7.58E-01	-1	-1	-1	-1	-1	-1	-1	-1	-1	-1	-1	-1	-1
'1A4Y_A_B'	'RB32A'	-1	7.78E-01	-1	-1	-1	-1	-1	-1	-1	-1	-1	-1	-1	-1	-1
'1EMV_A_B'	'VB98A'	-1	7.88E-01	-1	-1	-1	-1	-1	-1	-1	-1	-1	-1	-1	-1	-1
'1DAN_HL_UT'	'KT20A'	-1	7.92E-01	-1	-1	-1	-1	-1	-1	-1	-1	-1	-1	-1	-1	-1
'1A4Y_A_B'	'WA263A'	-1	7.97E-01	-1	-1	-1	-1	-1	-1	-1	-1	-1	-1	-1	-1	-1
'1Z7X_W_X'	'EW206A'	-1	8.02E-01	-1	-1	-1	-1	-1	-1	-1	-1	-1	-1	-1	-1	-1
'1BRS_A_D'	'WA35F'	-1	8.06E-01	-1	-1	-1	-1	-1	-1	-1	-1	-1	-1	-1	-1	-1
'2VLJ_ABC_DE'	'QD34A'	-1	8.09E-01	-1	-1	-1	-1	-1	-1	-1	-1	-1	-1	-1	-1	-1
'1Z7X_W_X'	'WW318A'	-1	8.13E-01	-1	-1	-1	-1	-1	-1	-1	-1	-1	-1	-1	-1	-1
'1Z7X_W_X'	'WW261A'	-1	8.24E-01	-1	-1	-1	-1	-1	-1	-1	-1	-1	-1	-1	-1	-1
'1EMV_A_B'	'GA49A'	-1	8.24E-01	-1	-1	-1	-1	-1	-1	-1	-1	-1	-1	-1	-1	-1
'1IAR_A_B'	'IA5A'	-1	8.24E-01	-1	-1	-1	-1	-1	-1	-1	-1	-1	-1	-1	-1	-1
'1JTG_A_B'	'SA235A,KA234A'	-1	8.25E-01	-1	-1	-1	-1	-1	-1	-1	-1	-1	-1	-1	-1	-1
'1JTG_A_B'	'KA234A,SA130A,RA243A'	-1	8.29E-01	-1	-1	-1	-1	-1	-1	-1	-1	-1	-1	-1	-1	-1
'3HFM_HL_Y'	'NL31D'	-1	8.33E-01	-1	-1	-1	-1	-1	-1	-1	-1	-1	-1	-1	-1	-1
'1EMV_A_B'	'PA56A'	-1	8.51E-01	-1	-1	-1	-1	-1	-1	-1	-1	-1	-1	-1	-1	-1
'1IAR_A_B'	'TA6D'	-1	8.54E-01	-1	-1	-1	-1	-1	-1	-1	-1	-1	-1	-1	-1	-1
'1A22_A_B'	'PA61A'	-1	8.56E-01	-1	-1	-1	-1	-1	-1	-1	-1	-1	-1	-1	-1	-1
'1DAN_HL_UT'	'KT46A,KT48A'	-1	8.57E-01	-1	-1	-1	-1	-1	-1	-1	-1	-1	-1	-1	-1	-1
'1JTG_A_B'	'SA235A,SA130A,KA234A'	-1	8.58E-01	-1	-1	-1	-1	-1	-1	-1	-1	-1	-1	-1	-1	-1
'1JRH_LH_I'	'WI82F'	-1	8.62E-01	-1	-1	-1	-1	-1	-1	-1	-1	-1	-1	-1	-1	-1
'1JTG_A_B'	'RA243A,DB49A'	-1	8.65E-01	-1	-1	-1	-1	-1	-1	-1	-1	-1	-1	-1	-1	-1
'2WPT_A_B'	'RB54A'	-1	8.86E-01	-1	-1	-1	-1	1	-1	-1	-1	-1	-1	-1	-1	-1
'1EMV_A_B'	'EA41A'	-1	8.90E-01	-1	-1	-1	-1	-1	-1	-1	-1	-1	-1	-1	-1	-1
'1A22_A_B'	'RA64A'	-1	8.97E-01	-1	-1	-1	-1	-1	-1	-1	-1	-1	-1	-1	-1	-1
'3HFM_HL_Y'	'DY101F'	-1	9.05E-01	-1	-1	-1	-1	-1	-1	-1	-1	-1	-1	-1	-1	-1
'1EMV_A_B'	'EA30A'	-1	9.08E-01	-1	-1	-1	-1	-1	-1	-1	-1	-1	-1	-1	-1	-1
'1JTG_A_B'	'RA243A,SA130A,DB49A'	-1	9.09E-01	-1	-1	-1	-1	-1	-1	-1	-1	-1	-1	-1	-1	-1
'1Z7X_W_X'	'WW375A'	-1	9.16E-01	-1	-1	-1	-1	-1	-1	-1	-1	-1	-1	-1	-1	-1
'1JTG_A_B'	'EA110A,SB113A,SB71A'	-1	9.21E-01	-1	-1	-1	-1	-1	-1	-1	-1	-1	-1	-1	-1	-1
'3HFM_HL_Y'	'YL96F'	-1	9.21E-01	-1	-1	-1	-1	-1	-1	-1	-1	-1	-1	-1	-1	-1
'1MQ8_A_B'	'CB161L,CB299F,LB289C,KB294C'	-1	9.23E-01	-1	-1	-1	-1	-1	-1	-1	-1	-1	-1	-1	-1	-1
'1BRS_A_D'	'EA60A'	-1	9.38E-01	-1	-1	-1	-1	-1	-1	-1	-1	-1	-1	-1	-1	-1
'1EMV_A_B'	'VA68A'	-1	9.39E-01	-1	-1	-1	-1	-1	-1	-1	-1	-1	-1	-1	-1	-1
'1TM1_E_I'	'TI58D'	-1	9.40E-01	-1	-1	-1	-1	-1	-1	-1	-1	-1	-1	-1	-1	-1
'1JTG_A_B'	'SA235A,SA130A,DB49A'	-1	9.46E-01	-1	-1	-1	-1	-1	-1	-1	-1	-1	-1	-1	-1	-1
'1DAN_HL_UT'	'FU140A'	-1	9.47E-01	-1	-1	-1	-1	-1	-1	-1	-1	-1	-1	-1	-1	-1
'3HFM_HL_Y'	'DY101S'	-1	9.51E-01	-1	-1	-1	-1	-1	-1	-1	-1	-1	-1	-1	-1	-1
'1MAH_A_F'	'DA74N'	-1	9.59E-01	-1	-1	-1	-1	-1	-1	-1	-1	-1	-1	-1	-1	-1
'1Z7X_W_X'	'EW344A'	-1	9.62E-01	-1	-1	-1	-1	-1	-1	-1	-1	-1	-1	-1	-1	-1
'1JTG_A_B'	'SA235A'	-1	9.68E-01	-1	-1	-1	-1	-1	-1	-1	-1	-1	-1	-1	-1	-1
'1CBW_FGH_I'	'II18A'	-1	9.75E-01	-1	-1	-1	-1	-1	-1	-1	-1	-1	-1	-1	-1	-1
'2B42_A_B'	'HA374K'	-1	9.80E-01	-1	-1	-1	-1	1	-1	-1	-1	-1	-1	-1	1	-1
'1JTG_A_B'	'RA243A,SA235A,KA234A'	-1	9.81E-01	-1	-1	-1	-1	-1	-1	-1	-1	-1	-1	-1	-1	-1
'1A22_A_B'	'DB326A'	-1	9.84E-01	-1	-1	-1	-1	-1	-1	-1	-1	-1	-1	-1	-1	-1
'1FC2_C_D'	'KC154A'	-1	9.86E-01	-1	-1	-1	-1	-1	-1	-1	-1	-1	-1	-1	-1	-1
'1JTG_A_B'	'RA243A,KA234A'	-1	9.91E-01	-1	-1	-1	-1	-1	-1	-1	-1	-1	-1	-1	-1	-1
'3HFM_HL_Y'	'DY101K'	-1	9.92E-01	-1	-1	-1	-1	-1	-1	-1	-1	-1	-1	-1	-1	-1
'1BRS_A_D'	'WA35F'	-1	1.00E+00	-1	-1	-1	-1	-1	-1	-1	-1	-1	-1	-1	-1	-1
'1A22_A_B'	'PB306A'	-1	1.00E+00	-1	-1	-1	-1	-1	-1	-1	-1	-1	-1	-1	-1	-1
'1JTG_A_B'	'NA100A,DB49A'	-1	1.02E+00	-1	-1	-1	-1	-1	-1	-1	-1	-1	-1	-1	-1	-1
'1JTG_A_B'	'MA129A,SB113A,SB71A'	-1	1.02E+00	-1	-1	-1	-1	-1	-1	-1	-1	-1	-1	-1	-1	-1
'1MQ8_A_B'	'CB161L,CB299F'	-1	1.03E+00	-1	-1	-1	-1	-1	-1	-1	-1	-1	-1	-1	-1	-1
'3HFM_HL_Y'	'DH32A,KY97M'	-1	1.03E+00	-1	-1	-1	-1	-1	-1	-1	-1	-1	-1	-1	-1	-1
'1CBW_FGH_I'	'KI15A'	-1	1.05E+00	-1	-1	-1	-1	-1	-1	-1	-1	-1	-1	-1	-1	-1
'1JTG_A_B'	'KA234A,SA130A,RA243A,DB49A'	-1	1.05E+00	-1	-1	-1	-1	-1	-1	-1	-1	-1	-1	-1	-1	-1
'1NMB_N_LH'	'YH99A'	-1	1.05E+00	-1	-1	-1	-1	-1	-1	-1	-1	-1	-1	-1	-1	-1
'2AJF_A_E'	'TE487S'	-1	1.06E+00	-1	-1	-1	-1	-1	-1	-1	-1	-1	-1	-1	-1	-1
'1JTG_A_B'	'SA235A,KA234A,DB49A'	-1	1.06E+00	-1	-1	-1	-1	-1	-1	-1	-1	-1	-1	-1	-1	-1
'1EMV_A_B'	'VA37A'	-1	1.06E+00	-1	-1	-1	-1	-1	-1	-1	-1	-1	-1	-1	-1	-1
'3HFM_HL_Y'	'DY101R'	-1	1.06E+00	-1	-1	-1	-1	-1	-1	-1	-1	-1	-1	-1	-1	-1
'1JTG_A_B'	'NA100A,RB160A'	-1	1.07E+00	-1	-1	-1	-1	-1	-1	-1	-1	-1	-1	-1	-1	-1
'1JTG_A_B'	'NA100A,RB160A'	-1	1.07E+00	-1	-1	-1	-1	-1	-1	-1	-1	-1	-1	-1	-1	-1
'1A4Y_A_B'	'WA318A'	-1	1.07E+00	-1	-1	-1	-1	-1	-1	-1	-1	-1	-1	-1	-1	-1
1A22_A_B'	'DB364A'	-1	1.08E+00	-1	-1	-1	-1	-1	-1	-1	-1	-1	-1	-1	-1	-1
'2WPT_A_B'	'NB72A'	-1	1.08E+00	1	1	-1	-1	-1	-1	-1	1	-1	-1	-1	-1	-1
'1NMB_N_LH'	'YL32F'	-1	1.10E+00	-1	-1	-1	-1	-1	-1	-1	-1	-1	-1	-1	-1	-1
'3HFM_HL_Y'	'RY21M'	-1	1.11E+00	-1	-1	-1	-1	-1	-1	-1	-1	-1	-1	-1	-1	-1
'1IAR_A_B'	'NA89A'	-1	1.11E+00	-1	-1	-1	-1	-1	-1	-1	-1	-1	-1	-1	-1	-1
'1EMV_A_B'	'KB97A'	-1	1.11E+00	-1	-1	-1	-1	-1	-1	-1	-1	-1	-1	-1	-1	-1
'1JTG_A_B'	'EA168A,RB160A'	-1	1.12E+00	-1	-1	-1	-1	-1	-1	-1	-1	-1	-1	-1	-1	-1
'3HFM_HL_Y'	'RY21K'	-1	1.13E+00	-1	-1	-1	-1	-1	-1	-1	-1	-1	-1	-1	-1	-1
'1JTG_A_B'	'KA234A,SA235A,SA130A,RA243A'	-1	1.13E+00	-1	-1	-1	-1	-1	-1	-1	-1	-1	-1	-1	-1	-1
'1JTG_A_B'	'KA234A,SA235A,SA130A,RA243A,DB49A'	-1	1.14E+00	-1	-1	-1	-1	-1	-1	-1	-1	-1	-1	-1	-1	-1
'1JTG_A_B'	'SA130A,DB49A'	-1	1.15E+00	-1	-1	-1	-1	-1	-1	-1	-1	-1	-1	-1	-1	-1
'1JTG_A_B'	'VA216A,FB142A'	-1	1.16E+00	-1	-1	-1	-1	-1	-1	-1	-1	-1	-1	-1	-1	-1
'1DAN_HL_UT'	'DT58E'	-1	1.17E+00	-1	-1	-1	-1	-1	-1	-1	-1	-1	-1	-1	-1	-1
'1EMV_A_B'	'RB54A'	-1	1.18E+00	-1	-1	-1	-1	-1	-1	-1	-1	-1	-1	-1	-1	-1
'1JTG_A_B'	'EA168A,DB49A'	-1	1.18E+00	-1	-1	-1	-1	-1	-1	-1	-1	-1	-1	-1	-1	-1
'1A4Y_A_B'	'WA438A,SA439A,EA440A'	-1	1.19E+00	-1	-1	-1	-1	-1	-1	-1	-1	-1	-1	-1	-1	-1
'3HFM_HL_Y'	'DY101Q'	-1	1.21E+00	-1	-1	-1	-1	-1	-1	-1	-1	-1	-1	-1	-1	-1
'3HFM_HL_Y'	'RY21E'	-1	1.21E+00	-1	-1	-1	-1	-1	-1	-1	-1	-1	-1	-1	-1	-1
'1JTG_A_B'	'RA243A,SA235A,KA234A,DB49A'	-1	1.24E+00	-1	-1	-1	-1	-1	-1	-1	-1	-1	-1	-1	-1	-1
'3HFM_HL_Y'	'RY21W'	-1	1.25E+00	-1	-1	-1	-1	-1	-1	-1	-1	-1	-1	-1	-1	-1
'1JTG_A_B'	'RA243A,KA234A,DB49A'	-1	1.26E+00	-1	-1	-1	-1	-1	-1	-1	-1	-1	-1	-1	-1	-1
'1BRS_A_D'	'WD38F'	-1	1.27E+00	-1	-1	-1	-1	-1	-1	-1	-1	-1	-1	-1	-1	-1
'1JTG_A_B'	'KA234A,DB49A'	-1	1.27E+00	-1	-1	-1	-1	-1	-1	-1	-1	-1	-1	-1	-1	-1
'2SIC_E_I'	'MI73I'	-1	1.28E+00	-1	-1	-1	-1	-1	-1	-1	-1	-1	-1	-1	-1	-1
'1BRS_A_D'	'TD42A'	-1	1.29E+00	-1	-1	-1	-1	-1	-1	-1	-1	-1	-1	-1	-1	-1
'1JTG_A_B'	'DB49A'	-1	1.29E+00	-1	-1	-1	-1	-1	-1	-1	-1	-1	-1	-1	-1	-1
'2VIR_AB_C'	'TC131I'	-1	1.29E+00	-1	-1	-1	-1	-1	-1	-1	-1	-1	-1	-1	-1	-1
'1A22_A_B'	'KA172A'	-1	1.30E+00	-1	-1	-1	-1	-1	-1	-1	-1	-1	-1	-1	-1	-1
'1DAN_HL_UT'	'KT20R'	-1	1.30E+00	-1	-1	-1	-1	-1	-1	-1	-1	-1	-1	-1	-1	-1
'1Z7X_W_X'	'WW438A,SW439A,EW440A'	-1	1.32E+00	-1	-1	-1	-1	-1	-1	-1	-1	-1	-1	-1	-1	-1
'1A22_A_B'	'IB305A'	-1	1.33E+00	-1	-1	-1	-1	-1	-1	-1	-1	-1	-1	-1	-1	-1
'1A22_A_B'	'FA176A'	-1	1.34E+00	-1	-1	-1	-1	-1	-1	-1	-1	-1	-1	-1	-1	-1
'3HFM_HL_Y'	'DH32A'	-1	1.34E+00	-1	-1	-1	-1	-1	-1	-1	-1	-1	-1	-1	-1	-1
'1JTG_A_B'	'SA235A,DB49A'	-1	1.35E+00	-1	-1	-1	-1	-1	-1	-1	-1	-1	-1	-1	-1	-1
'1A22_A_B'	'IB303A'	-1	1.35E+00	-1	-1	-1	-1	-1	-1	-1	-1	-1	-1	-1	-1	-1
'1JRH_LH_I'	'VI51A'	-1	1.37E+00	-1	-1	-1	-1	-1	-1	-1	-1	-1	-1	-1	-1	-1
'1DAN_HL_UT'	'DT58A'	-1	1.37E+00	-1	-1	-1	-1	-1	-1	-1	-1	-1	-1	-1	-1	-1
'2AJF_A_E'	'NE479K'	-1	1.38E+00	-1	-1	-1	-1	-1	-1	1	-1	-1	1	1	1	1
'1JTG_A_B'	'NA100A,WB162A'	-1	1.38E+00	-1	-1	-1	-1	-1	-1	-1	-1	-1	-1	-1	-1	-1
'1A22_A_B'	'RA178A'	-1	1.38E+00	-1	-1	-1	-1	-1	-1	-1	-1	-1	-1	-1	-1	-1
'1TM1_E_I'	'YI61A'	-1	1.38E+00	-1	-1	-1	-1	-1	-1	-1	-1	-1	-1	-1	-1	-1
'1Z7X_W_X'	'YW437F'	-1	1.38E+00	-1	-1	-1	-1	-1	-1	-1	-1	-1	-1	-1	-1	-1
'1A22_A_B'	'RB243A'	-1	1.40E+00	-1	-1	-1	-1	-1	-1	-1	-1	-1	-1	-1	-1	-1
'1A22_A_B'	'TA175A'	-1	1.40E+00	-1	-1	-1	-1	-1	-1	-1	-1	-1	-1	-1	-1	-1
'1DAN_HL_UT'	'KT41A,DT44A'	-1	1.40E+00	-1	-1	-1	-1	-1	-1	-1	-1	-1	-1	-1	-1	-1
'1DAN_HL_UT'	'WT45F'	-1	1.41E+00	-1	-1	-1	-1	-1	-1	-1	-1	-1	-1	-1	-1	-1
'1JTG_A_B'	'VA103A'	-1	1.43E+00	-1	-1	-1	-1	-1	-1	-1	-1	-1	-1	-1	-1	-1
'1A22_A_B'	'EB244A'	-1	1.44E+00	-1	-1	-1	-1	-1	-1	-1	-1	-1	-1	-1	-1	-1
'1EMV_A_B'	'SA50A'	-1	1.45E+00	-1	-1	-1	-1	-1	-1	-1	-1	-1	-1	-1	-1	-1
'1JTG_A_B'	'DB49A'	-1	1.45E+00	-1	-1	-1	-1	-1	-1	-1	-1	-1	-1	-1	-1	-1
'1JTG_A_B'	'PA107A,YB53A'	-1	1.46E+00	-1	-1	-1	-1	-1	-1	-1	-1	-1	-1	-1	-1	-1
'1JTG_A_B'	'RB160A'	-1	1.48E+00	-1	-1	-1	-1	-1	-1	-1	-1	-1	-1	-1	-1	-1
'1REW_AB_C'	'DA30A,WA31A,DB30A,WB31A'	-1	1.48E+00	-1	-1	-1	-1	-1	-1	-1	-1	-1	-1	-1	-1	-1
'1A4Y_A_B'	'RB5A'	-1	1.48E+00	-1	-1	-1	-1	-1	-1	-1	-1	-1	-1	-1	-1	-1
'3HFM_HL_Y'	'DY101E'	-1	1.51E+00	-1	-1	-1	-1	-1	-1	-1	-1	-1	-1	-1	-1	-1
'1A22_A_B'	'IB365A'	-1	1.51E+00	-1	-1	-1	-1	-1	-1	-1	-1	-1	-1	-1	-1	-1
'1JTG_A_B'	'EA168A,WB162A'	-1	1.54E+00	-1	-1	-1	-1	-1	-1	-1	-1	-1	-1	-1	-1	-1
'1JTG_A_B'	'EA104A,SB113A'	-1	1.55E+00	-1	-1	-1	-1	-1	-1	-1	-1	-1	-1	-1	-1	-1
'2GOX_A_B'	'NB138A'	-1	1.58E+00	-1	-1	-1	-1	-1	-1	-1	-1	-1	-1	-1	-1	-1
'3HFM_HL_Y'	'YL50F'	-1	1.58E+00	-1	-1	-1	-1	-1	-1	-1	-1	-1	-1	-1	-1	-1
'1Z7X_W_X'	'WW263A'	-1	1.58E+00	-1	-1	-1	-1	-1	-1	-1	-1	-1	-1	-1	-1	-1
'3HFM_HL_Y'	'RY21H'	-1	1.59E+00	-1	-1	-1	-1	-1	-1	-1	-1	-1	-1	-1	-1	-1
'3HFM_HL_Y'	'RY21N'	-1	1.60E+00	-1	-1	-1	-1	-1	-1	-1	-1	-1	-1	-1	-1	-1
'2WPT_A_B'	'NB75A'	-1	1.62E+00	1	1	-1	-1	-1	-1	-1	1	-1	-1	-1	-1	-1
'3HFM_HL_Y'	'YL96A'	-1	1.63E+00	-1	-1	-1	-1	-1	-1	-1	-1	-1	-1	-1	-1	-1
'1JTG_A_B'	'QA99A,DB49A'	-1	1.64E+00	-1	-1	-1	-1	-1	-1	-1	-1	-1	-1	-1	-1	-1
'1JTG_A_B'	'NA100A,FB142A'	-1	1.69E+00	-1	-1	-1	-1	-1	-1	-1	-1	-1	-1	-1	-1	-1
'1TM1_E_I'	'RI67C'	-1	1.70E+00	-1	-1	-1	-1	-1	-1	-1	-1	-1	-1	-1	-1	-1
'1TM1_E_I'	'RI67A'	-1	1.71E+00	-1	-1	-1	-1	-1	-1	-1	-1	-1	-1	-1	-1	-1
'3HFM_HL_Y'	'RY21Q'	-1	1.71E+00	-1	-1	-1	-1	-1	-1	-1	-1	-1	-1	-1	-1	-1
'3HFM_HL_Y'	'RY21G'	-1	1.71E+00	-1	-1	-1	-1	-1	-1	-1	-1	-1	-1	-1	-1	-1
'1EMV_A_B'	'VA34A'	-1	1.72E+00	-1	-1	-1	-1	-1	-1	-1	-1	-1	-1	-1	-1	-1
'1TM1_E_I'	'TI58A'	-1	1.72E+00	-1	-1	-1	-1	-1	-1	-1	-1	-1	-1	-1	-1	-1
'1JTG_A_B'	'NA100A,HB148A'	-1	1.73E+00	-1	-1	-1	-1	-1	-1	-1	-1	-1	-1	-1	-1	-1
'1JTG_A_B'	'YB53A'	-1	1.74E+00	-1	-1	-1	-1	-1	-1	-1	-1	-1	-1	-1	-1	-1
'1TM1_E_I'	'RI65A'	-1	1.75E+00	-1	-1	-1	-1	-1	-1	-1	-1	-1	-1	-1	-1	-1
'1JTG_A_B'	'EA104A'	-1	1.76E+00	-1	-1	-1	-1	-1	-1	-1	-1	-1	-1	-1	-1	-1
'1BRS_A_D'	'NA58A'	-1	1.78E+00	-1	-1	-1	-1	-1	-1	-1	-1	-1	-1	-1	-1	-1
'2WPT_A_B'	'FB86A'	-1	1.79E+00	-1	-1	-1	-1	1	-1	-1	-1	-1	-1	-1	-1	-1
'1Z7X_W_X'	'YW437A'	-1	1.79E+00	-1	-1	-1	-1	-1	-1	-1	-1	-1	-1	-1	-1	-1
'1JTG_A_B'	'WB162A'	-1	1.80E+00	-1	-1	-1	-1	-1	-1	-1	-1	-1	-1	-1	-1	-1
'1JTG_A_B'	'FB142A'	-1	1.82E+00	-1	-1	-1	-1	-1	-1	-1	-1	-1	-1	-1	-1	-1
'1MAH_A_F'	'YA124Q'	-1	1.82E+00	-1	-1	-1	-1	-1	-1	-1	-1	-1	-1	-1	-1	-1
'1A4Y_A_B'	'YA434A'	-1	1.82E+00	-1	-1	-1	-1	-1	-1	-1	-1	-1	-1	-1	-1	-1
'1IAR_A_B'	'RA88Q'	-1	1.82E+00	-1	-1	-1	-1	-1	-1	-1	-1	-1	-1	-1	-1	-1
'1JTG_A_B'	'PA107A,HB41A'	-1	1.84E+00	-1	-1	-1	-1	-1	-1	-1	-1	-1	-1	-1	-1	-1
'1EMV_A_B'	'NB75A'	-1	1.85E+00	-1	-1	-1	-1	-1	-1	-1	-1	-1	-1	-1	-1	-1
'3HFM_HL_Y'	'KY97R'	-1	1.86E+00	-1	-1	-1	-1	-1	-1	-1	-1	-1	-1	-1	-1	-1
'1JTG_A_B'	'EA168A,FB142A'	-1	1.87E+00	-1	-1	-1	-1	-1	-1	-1	-1	-1	-1	-1	-1	-1
'1JTG_A_B'	'QA99A,RB160A'	-1	1.88E+00	-1	-1	-1	-1	-1	-1	-1	-1	-1	-1	-1	-1	-1
'1BRS_A_D'	'NA58A'	-1	1.90E+00	-1	-1	-1	-1	-1	-1	-1	-1	-1	-1	-1	-1	-1
'1BRS_A_D'	'EA73A'	-1	1.97E+00	-1	-1	-1	-1	-1	-1	-1	-1	-1	-1	-1	-1	-1
'1JTG_A_B'	'HB148A'	-1	1.97E+00	-1	-1	-1	-1	-1	-1	-1	-1	-1	-1	-1	-1	-1
'1JTG_A_B'	'NA100A,WB112A'	-1	1.99E+00	-1	-1	-1	-1	-1	-1	-1	-1	-1	-1	-1	-1	-1
'1JTG_A_B'	'FB36A'	-1	2.01E+00	-1	-1	-1	-1	-1	-1	-1	-1	-1	-1	-1	-1	-1
'1JTG_A_B'	'MA129A,FB36A'	-1	2.03E+00	-1	-1	-1	-1	-1	-1	-1	-1	-1	-1	-1	-1	-1
'1A4Y_A_B'	'KB40G'	-1	2.04E+00	-1	-1	-1	-1	-1	-1	-1	-1	-1	-1	-1	-1	-1
'1JTG_A_B'	'EA168A,WB112A'	-1	2.04E+00	-1	-1	-1	-1	-1	-1	-1	-1	-1	-1	-1	-1	-1
'2GOX_A_B'	'RB131A'	-1	2.09E+00	-1	-1	-1	-1	-1	-1	-1	-1	-1	-1	-1	-1	-1
'1A4Y_A_B'	'DA435A'	-1	2.10E+00	-1	-1	-1	-1	-1	-1	-1	-1	-1	-1	-1	-1	-1
'1IAR_A_B'	'EA9Q'	-1	2.11E+00	-1	-1	-1	-1	1	-1	-1	-1	-1	-1	-1	-1	-1
'3HFM_HL_Y'	'KY97E'	-1	2.13E+00	-1	-1	-1	-1	-1	-1	-1	-1	-1	-1	-1	-1	-1
'1JTG_A_B'	'EA104A,SB113A,SB71A'	-1	2.24E+00	-1	-1	-1	-1	-1	-1	-1	-1	-1	-1	-1	-1	-1
'1A4Y_A_B'	'KB40G,DA435A'	-1	2.24E+00	-1	-1	-1	-1	-1	-1	-1	-1	-1	-1	-1	-1	-1
'1BRS_A_D'	'EA73A'	-1	2.24E+00	-1	-1	-1	-1	-1	-1	-1	-1	-1	-1	-1	-1	-1
'1JTG_A_B'	'QA99A,FB142A'	-1	2.27E+00	-1	-1	-1	-1	-1	-1	-1	-1	-1	-1	-1	-1	-1
'1JTG_A_B'	'QA99A,WB162A'	-1	2.28E+00	-1	-1	-1	-1	-1	-1	-1	-1	-1	-1	-1	-1	-1
'1JTG_A_B'	'MA129A,YB53A'	-1	2.30E+00	-1	-1	-1	-1	-1	-1	-1	-1	-1	-1	-1	-1	-1
'1JTG_A_B'	'WB112A'	-1	2.33E+00	-1	-1	-1	-1	-1	-1	-1	-1	-1	-1	-1	-1	-1
'1EMV_A_B'	'LA33A'	-1	2.34E+00	-1	-1	-1	-1	-1	-1	-1	-1	-1	-1	-1	-1	-1
'1BRS_A_D'	'DD35A'	-1	2.38E+00	-1	-1	-1	-1	-1	-1	-1	-1	-1	-1	-1	-1	-1
'1JTG_A_B'	'HB41A'	-1	2.39E+00	-1	-1	-1	-1	-1	-1	-1	-1	-1	-1	-1	-1	-1
'1JTG_A_B'	'QA99A,WB150A'	-1	2.40E+00	-1	-1	-1	-1	-1	-1	-1	-1	-1	-1	-1	-1	-1
'1BRS_A_D'	'YD29A'	-1	2.43E+00	-1	-1	-1	-1	-1	-1	-1	-1	-1	-1	-1	-1	-1
'1JTG_A_B'	'NA100A,KB74A'	-1	2.44E+00	-1	-1	-1	-1	-1	-1	-1	-1	-1	-1	-1	-1	-1
'1JTG_A_B'	'QA99A,WB112A'	-1	2.54E+00	-1	-1	-1	-1	-1	-1	-1	-1	-1	-1	-1	-1	-1
'1IAR_A_B'	'RA88A'	-1	2.56E+00	-1	-1	-1	-1	-1	-1	-1	-1	-1	-1	-1	-1	-1
'2FTL_E_I'	'GI12A'	-1	2.58E+00	-1	-1	-1	-1	-1	-1	-1	-1	-1	-1	-1	-1	-1
'1BRS_A_D'	'KA27A'	-1	2.61E+00	-1	-1	-1	-1	-1	-1	-1	-1	-1	-1	-1	-1	-1
'1BRS_A_D'	'RA59A,ED76A'	-1	2.63E+00	-1	-1	-1	-1	-1	-1	-1	-1	-1	-1	-1	-1	-1
'1BRS_A_D'	'RA59A'	-1	2.64E+00	-1	-1	-1	-1	-1	-1	-1	-1	-1	-1	-1	-1	-1
'1A4Y_A_B'	'KB40Q'	-1	2.64E+00	-1	-1	-1	-1	-1	-1	-1	-1	-1	-1	-1	-1	-1
'1JTG_A_B'	'EA168A,KB74A'	-1	2.66E+00	-1	-1	-1	-1	-1	-1	-1	-1	-1	-1	-1	-1	-1
'1BRS_A_D'	'RA59A'	-1	2.67E+00	-1	-1	-1	-1	-1	-1	-1	-1	-1	-1	-1	-1	-1
'1JTG_A_B'	'EA168A,WB150A'	-1	2.71E+00	-1	-1	-1	-1	-1	-1	-1	-1	-1	-1	-1	-1	-1
'1JTG_A_B'	'QA99A,HB148A'	-1	2.73E+00	-1	-1	-1	-1	-1	-1	-1	-1	-1	-1	-1	-1	-1
'1BRS_A_D'	'RA59A,ED80A'	-1	2.73E+00	-1	-1	-1	-1	-1	-1	-1	-1	-1	-1	-1	-1	-1
'1JTG_A_B'	'VA103A,WB162A'	-1	2.78E+00	-1	-1	-1	-1	-1	-1	-1	-1	-1	-1	-1	-1	-1
'1JTG_A_B'	'WB150A'	-1	2.78E+00	-1	-1	-1	-1	-1	-1	-1	-1	-1	-1	-1	-1	-1
'1JTG_A_B'	'QA99A,KB74A'	-1	2.79E+00	-1	-1	-1	-1	-1	-1	-1	-1	-1	-1	-1	-1	-1
'1BRS_A_D'	'RA59A'	-1	2.81E+00	-1	-1	-1	-1	-1	-1	-1	-1	-1	-1	-1	-1	-1
'1EMV_A_B'	'FB86A,VA37A'	-1	2.86E+00	-1	-1	-1	-1	-1	-1	-1	-1	-1	-1	-1	-1	-1
'1JTG_A_B'	'NA100A,WB150A'	-1	2.87E+00	-1	-1	-1	-1	-1	-1	-1	-1	-1	-1	-1	-1	-1
'1TM1_E_I'	'RI67A,RI65A'	-1	2.87E+00	-1	-1	-1	-1	-1	-1	-1	-1	-1	-1	-1	-1	-1
'1EMV_A_B'	'FB86A'	-1	2.88E+00	-1	-1	-1	-1	-1	-1	-1	-1	-1	-1	-1	-1	-1
'1BRS_A_D'	'KA27A'	-1	2.92E+00	-1	-1	-1	-1	-1	-1	-1	-1	-1	-1	-1	-1	-1
'2FTL_E_I'	'KI15A'	-1	2.92E+00	-1	-1	-1	-1	-1	-1	-1	-1	-1	-1	-1	-1	-1
'1BRS_A_D'	'KA27A,ED80A'	-1	2.97E+00	-1	-1	-1	-1	-1	-1	-1	-1	-1	-1	-1	-1	-1
'1BRS_A_D'	'DD35A'	-1	3.01E+00	-1	-1	-1	-1	-1	-1	-1	-1	-1	-1	-1	-1	-1
'1BRS_A_D'	'KA27A'	-1	3.08E+00	-1	-1	-1	-1	-1	-1	-1	-1	-1	-1	-1	-1	-1
'1EMV_A_B'	'YA54A'	-1	3.14E+00	-1	-1	-1	-1	-1	-1	-1	-1	-1	-1	-1	-1	-1
'1EMV_A_B'	'YA55A'	-1	3.18E+00	-1	-1	-1	-1	-1	-1	-1	-1	-1	-1	-1	-1	-1
'1TM1_E_I'	'YI61G'	-1	3.25E+00	-1	-1	-1	-1	-1	-1	-1	-1	-1	-1	-1	-1	-1
'1BRS_A_D'	'KA27A,TD42A'	-1	3.26E+00	-1	-1	-1	-1	-1	-1	-1	-1	-1	-1	-1	-1	-1
'2FTL_E_I'	'II18A'	-1	3.26E+00	-1	-1	-1	-1	-1	-1	-1	-1	-1	-1	-1	-1	-1
'1EMV_A_B'	'FB86A,VA34A'	-1	3.32E+00	-1	-1	-1	-1	-1	-1	-1	-1	-1	-1	-1	-1	-1
'2FTL_E_I'	'GI36A'	-1	3.34E+00	-1	-1	-1	-1	-1	-1	-1	-1	-1	-1	-1	-1	-1
'1BRS_A_D'	'RA83Q'	-1	3.43E+00	-1	-1	-1	-1	-1	-1	-1	-1	-1	-1	-1	-1	-1
'1BRS_A_D'	'RA83Q,ED80A'	-1	3.47E+00	-1	-1	-1	-1	-1	-1	-1	-1	-1	-1	-1	-1	-1
'1EMV_A_B'	'DA51A'	-1	3.52E+00	-1	-1	-1	-1	-1	-1	-1	-1	-1	-1	-1	-1	-1
'1BRS_A_D'	'RA59A,WD38F'	-1	3.54E+00	-1	-1	-1	-1	-1	-1	-1	-1	-1	-1	-1	-1	-1
'1BRS_A_D'	'KA27A,ED76A'	-1	3.54E+00	-1	-1	-1	-1	-1	-1	-1	-1	-1	-1	-1	-1	-1
'1BRS_A_D'	'RA59A,DD35A'	-1	3.57E+00	-1	-1	-1	-1	-1	-1	-1	-1	-1	-1	-1	-1	-1
'1BRS_A_D'	'DD39A'	-1	3.60E+00	-1	-1	-1	-1	-1	-1	-1	-1	-1	-1	-1	-1	-1
'1BRS_A_D'	'RA87A'	-1	3.66E+00	-1	-1	-1	-1	-1	-1	-1	-1	-1	-1	-1	-1	-1
'1A4Y_A_B'	'KB40G,YA437A'	-1	3.71E+00	-1	-1	-1	-1	-1	-1	-1	-1	-1	-1	-1	-1	-1
'1BRS_A_D'	'KA27A,WD38F'	-1	3.75E+00	-1	-1	-1	-1	-1	-1	-1	-1	-1	-1	-1	-1	-1
'1BRS_A_D'	'RA59A,TD42A'	-1	3.79E+00	-1	-1	-1	-1	-1	-1	-1	-1	-1	-1	-1	-1	-1
'1BRS_A_D'	'RA87A,ED80A'	-1	3.81E+00	-1	-1	-1	-1	-1	-1	-1	-1	-1	-1	-1	-1	-1
'1BRS_A_D'	'RA87A'	-1	3.92E+00	-1	-1	-1	-1	-1	-1	-1	-1	-1	-1	-1	-1	-1
'1A4Y_A_B'	'KB40G,YA434F'	-1	3.93E+00	-1	-1	-1	-1	-1	-1	-1	-1	-1	-1	-1	-1	-1
'1BRS_A_D'	'RA83Q,ED76A'	-1	3.96E+00	-1	-1	-1	-1	-1	-1	-1	-1	-1	-1	-1	-1	-1
'1BRS_A_D'	'RA83Q,TD42A'	-1	3.97E+00	-1	-1	-1	-1	-1	-1	-1	-1	-1	-1	-1	-1	-1
'1BRS_A_D'	'HA102A,YD29F'	-1	4.08E+00	-1	-1	-1	-1	-1	-1	-1	-1	-1	-1	-1	-1	-1
'1BRS_A_D'	'RA83Q,DD39A'	-1	4.15E+00	-1	-1	-1	-1	-1	-1	-1	-1	-1	-1	-1	-1	-1
'1A4Y_A_B'	'YA434A,YA437A'	-1	4.19E+00	-1	-1	-1	-1	-1	-1	-1	-1	-1	-1	-1	-1	-1
'1A4Y_A_B'	'KB40G,YA434A,DA435A'	-1	4.24E+00	-1	-1	-1	-1	-1	-1	-1	-1	-1	-1	-1	-1	-1
'1BRS_A_D'	'RA87A,ED76A'	-1	4.30E+00	-1	-1	-1	-1	-1	-1	-1	-1	-1	-1	-1	-1	-1
'1BRS_A_D'	'HA102A'	-1	4.37E+00	-1	-1	-1	-1	-1	-1	-1	-1	-1	-1	-1	-1	-1
'1BRS_A_D'	'RA83Q,WD38F'	-1	4.39E+00	-1	-1	-1	-1	-1	-1	-1	-1	-1	-1	-1	-1	-1
'1A4Y_A_B'	'RB5A,DA435A'	-1	4.39E+00	-1	-1	-1	-1	-1	-1	-1	-1	-1	-1	-1	-1	-1
'1A4Y_A_B'	'YA434A,DA435A'	-1	4.39E+00	-1	-1	-1	-1	-1	-1	-1	-1	-1	-1	-1	-1	-1
'1A4Y_A_B'	'RB5A,YA434A'	-1	4.41E+00	-1	-1	-1	-1	-1	-1	-1	-1	-1	-1	-1	-1	-1
'1BRS_A_D'	'HA102A'	-1	4.44E+00	-1	-1	-1	-1	-1	-1	-1	-1	-1	-1	-1	-1	-1
'1BRS_A_D'	'HA102A'	-1	4.54E+00	-1	-1	-1	-1	-1	-1	-1	-1	-1	-1	-1	-1	-1
'1BRS_A_D'	'HA102A,YD29A'	-1	4.60E+00	-1	-1	-1	-1	-1	-1	-1	-1	-1	-1	-1	-1	-1
'1BRS_A_D'	'HA102A,ED80A'	-1	4.68E+00	-1	-1	-1	-1	-1	-1	-1	-1	-1	-1	-1	-1	-1
'1EMV_A_B'	'FB86A,LA33A'	-1	4.80E+00	-1	-1	-1	-1	-1	-1	-1	-1	-1	-1	-1	-1	-1
'1BRS_A_D'	'RA59A,YD29A'	-1	4.83E+00	-1	-1	-1	-1	-1	-1	-1	-1	-1	-1	-1	-1	-1
'1BRS_A_D'	'RA87A,WD38F'	-1	4.87E+00	-1	-1	-1	-1	-1	-1	-1	-1	-1	-1	-1	-1	-1
'1BRS_A_D'	'RA87A,DD39A'	-1	4.91E+00	-1	-1	-1	-1	-1	-1	-1	-1	-1	-1	-1	-1	-1
'1BRS_A_D'	'RA87A,TD42A'	-1	4.92E+00	-1	-1	-1	-1	-1	-1	-1	-1	-1	-1	-1	-1	-1
'1BRS_A_D'	'HA102A,ED76A'	-1	5.20E+00	-1	-1	-1	-1	-1	-1	-1	-1	-1	-1	-1	-1	-1
'1A4Y_A_B'	'KB40G,YA434A,YA437A'	-1	5.24E+00	-1	-1	-1	-1	-1	-1	-1	-1	-1	-1	-1	-1	-1
'1BRS_A_D'	'KA27A,DD39A'	-1	5.26E+00	-1	-1	-1	-1	-1	-1	-1	-1	-1	-1	-1	-1	-1
'1BRS_A_D'	'DD39A'	-1	5.38E+00	-1	-1	-1	-1	-1	-1	-1	-1	-1	-1	-1	-1	-1
'1A4Y_A_B'	'RB5A,YA434A,YA437A'	-1	5.41E+00	-1	-1	-1	-1	-1	-1	-1	-1	-1	-1	-1	-1	-1
'1BRS_A_D'	'KA27A,YD29A'	-1	5.42E+00	-1	-1	-1	-1	-1	-1	-1	-1	-1	-1	-1	-1	-1
'1BRS_A_D'	'RA83Q,YD29A'	-1	5.47E+00	-1	-1	-1	-1	-1	-1	-1	-1	-1	-1	-1	-1	-1
'1BRS_A_D'	'HA102A,WD38F'	-1	5.54E+00	-1	-1	-1	-1	-1	-1	-1	-1	-1	-1	-1	-1	-1
'1BRS_A_D'	'RA87A,YD29A'	-1	5.54E+00	-1	-1	-1	-1	-1	-1	-1	-1	-1	-1	-1	-1	-1
'1BRS_A_D'	'HA102A,TD42A'	-1	5.81E+00	-1	-1	-1	-1	-1	-1	-1	-1	-1	-1	-1	-1	-1
'1BRS_A_D'	'KA27A,DD35A'	-1	5.98E+00	-1	-1	-1	-1	-1	-1	-1	-1	-1	-1	-1	-1	-1
'1EMV_A_B'	'FB86A,YA55A'	-1	6.10E+00	-1	-1	-1	-1	-1	-1	-1	-1	-1	-1	-1	-1	-1
'1EMV_A_B'	'FB86A,YA54A'	-1	6.13E+00	-1	-1	-1	-1	-1	-1	-1	-1	-1	-1	-1	-1	-1
'1BRS_A_D'	'RA83Q,DD35A'	-1	6.28E+00	-1	-1	-1	-1	-1	-1	-1	-1	-1	-1	-1	-1	-1
'1BRS_A_D'	'HA102A,DD39A'	-1	6.66E+00	-1	-1	-1	-1	-1	-1	-1	-1	-1	-1	-1	-1	-1
'1A4Y_A_B'	'RB5A,YA434A,DA435A'	-1	6.75E+00	-1	-1	-1	-1	-1	-1	-1	-1	-1	-1	-1	-1	-1
