# Supplementary material for: Characterizing Changes in the Rate of Protein-Protein Dissociation upon Interface Mutation Using Hotspot Energy and Organization
Source: PLoS Comput Biol. 2013 Sep 5;9(9):e1003216. doi: 10.1371/journal.pcbi.1003216 (PMC3764008; doi:10.1371/journal.pcbi.1003216)
Supplement: Table S3 — Off-rate model classifier predictions (CDS2). (CSV) [file pcbi.1003216.s008.csv]

PDB_CHAIN_IDS	MUT_IDS	Stabilizing ?log10(Koff) <-1	?log10(Koff)	RFSpot	RFSpot_KFC2	RFHotpoint1	RFHotpoint2	KFC2a	KFC2b	Molecular	RFSpot+MOL	RFSpot_KFC2+MOL	RFHotpoint1+Mol	RFHotpoint2+Mol	KFC2a+Mol	KFC2b+Mol
'2WPT_A_B'	'RA38A'	1	-8.50	1	1	1	-1	1	1	1	1	1	1	1	1	1
'2WPT_A_B'	'NA34A'	1	-7.97	1	1	-1	1	1	1	-1	1	1	-1	-1	-1	-1
'2WPT_A_B'	'RA42A'	1	-7.86	1	1	-1	-1	1	1	-1	1	-1	-1	-1	-1	-1
'2WPT_A_B'	'DA33A'	1	-7.78	1	-1	-1	1	1	1	-1	1	-1	-1	-1	-1	-1
'2WPT_A_B'	'EA30A'	1	-6.42	1	1	1	-1	1	-1	-1	1	-1	-1	-1	-1	-1
'1B2U_A_D'	'AA27K,AD36D'	1	-5.99	-1	1	-1	1	-1	-1	1	1	1	-1	1	-1	-1
'2WPT_A_B'	'SA50A'	1	-5.91	1	1	-1	-1	-1	1	-1	1	1	-1	-1	-1	-1
'2WPT_A_B'	'PA56A'	1	-5.54	-1	1	1	-1	-1	-1	-1	-1	-1	-1	-1	-1	-1
'2WPT_A_B'	'VA37A'	1	-4.89	1	1	-1	-1	-1	-1	-1	1	-1	-1	-1	-1	-1
'2WPT_A_B'	'EA41A'	1	-4.39	1	1	-1	-1	-1	-1	-1	1	1	-1	-1	-1	-1
'2WPT_A_B'	'DA33L,NA34V,RA38T'	1	-4.30	1	1	-1	1	1	1	1	1	1	1	1	1	1
'1B3S_A_D'	'AA102H'	1	-4.27	1	1	1	1	1	1	1	1	1	1	1	1	1
'1B3S_A_D'	'AA102H,FD30Y'	1	-4.09	1	1	1	1	1	1	1	1	1	1	1	1	1
'2GYK_A_B'	'AA51D'	1	-3.52	-1	-1	-1	-1	-1	1	1	-1	-1	-1	-1	-1	1
'1B2S_A_D'	'AA27K,AD43T'	1	-3.26	-1	1	1	1	1	-1	1	1	1	1	1	1	1
'1B2U_A_D'	'AA27K'	1	-2.98	1	1	1	1	-1	-1	1	1	1	1	1	1	1
'1B2U_A_D'	'AD36D'	1	-2.90	1	-1	-1	-1	1	-1	1	1	1	1	1	1	1
'2VLQ_A_B'	'AB86F'	1	-2.88	1	1	-1	-1	1	-1	1	1	1	1	1	1	1
'2WPT_A_B'	'DA33L'	1	-2.28	1	1	1	1	1	1	-1	1	-1	-1	-1	-1	-1
'3D5S_A_C'	'AC41R'	1	-2.09	-1	1	-1	-1	1	1	1	1	1	1	1	1	1
'1B2S_A_D'	'AA27K'	1	-1.98	-1	-1	1	1	1	1	1	1	1	1	1	1	1
'2VLN_A_B'	'AB75N'	1	-1.85	1	1	-1	1	1	1	1	1	1	-1	1	1	1
'2WPT_A_B'	'NA34V,RA38T,RA42E'	1	-1.78	1	1	1	1	1	1	1	1	1	1	1	1	1
'2WPT_A_B'	'NA34V,RA38T,EA39H,RA42E'	1	-1.75	1	1	-1	1	1	1	1	1	1	1	1	1	1
'2WPT_A_B'	'NA34V,RA38T'	1	-1.61	1	1	1	1	1	1	1	1	1	-1	1	1	1
'3D5R_A_C'	'AC48N'	1	-1.58	1	1	-1	-1	-1	-1	-1	1	1	-1	-1	-1	-1
'1MQ8_A_B'	'CB161L,CB299F,KB287C,KB294C'	1	-1.49	-1	-1	-1	-1	-1	-1	-1	-1	-1	-1	-1	-1	-1
'2VIS_AB_C'	'IC131T'	1	-1.29	1	1	-1	-1	-1	-1	-1	-1	-1	-1	-1	-1	-1
'2VLP_A_B'	'AB54R'	1	-1.18	1	1	1	1	-1	-1	1	1	1	1	1	1	1
'1JTG_A_B'	'VA216A,YB50A'	1	-1.11	-1	-1	-1	-1	-1	-1	-1	-1	-1	-1	-1	-1	-1
'2VLO_A_B'	'AB97K'	1	-1.11	1	1	-1	-1	1	-1	1	1	1	1	1	1	1
'1BRS_A_D'	'WA35F'	-1	1.00	-1	-1	-1	-1	-1	-1	-1	-1	-1	-1	-1	-1	-1
'1A22_A_B'	'PB306A'	-1	1.00	-1	-1	-1	-1	-1	-1	-1	-1	-1	-1	-1	-1	-1
'1JTG_A_B'	'NA100A,DB49A'	-1	1.02	-1	-1	-1	-1	-1	-1	-1	-1	-1	-1	-1	-1	-1
'1JTG_A_B'	'MA129A,SB113A,SB71A'	-1	1.02	-1	-1	-1	-1	-1	-1	-1	-1	-1	-1	-1	-1	-1
'1MQ8_A_B'	'CB161L,CB299F'	-1	1.03	1	1	1	-1	1	1	1	1	1	1	1	1	1
'3HFM_HL_Y'	'DH32A,KY97M'	-1	1.03	-1	-1	-1	-1	-1	-1	-1	-1	-1	-1	-1	-1	-1
'1CBW_FGH_I'	'KI15A'	-1	1.05	-1	-1	-1	-1	-1	-1	-1	-1	-1	-1	-1	-1	-1
'1JTG_A_B'	'KA234A,SA130A,RA243A,DB49A'	-1	1.05	-1	-1	-1	-1	-1	-1	-1	-1	-1	-1	-1	-1	-1
'1NMB_N_LH'	'YH99A'	-1	1.05	-1	-1	-1	-1	-1	1	-1	-1	-1	-1	-1	-1	-1
'2AJF_A_E'	'TE487S'	-1	1.06	-1	-1	-1	-1	-1	-1	-1	-1	-1	-1	-1	-1	-1
'1JTG_A_B'	'SA235A,KA234A,DB49A'	-1	1.06	-1	-1	-1	-1	-1	-1	-1	-1	-1	-1	-1	-1	-1
'1EMV_A_B'	'VA37A'	-1	1.06	-1	-1	-1	-1	-1	-1	-1	-1	-1	-1	-1	-1	-1
'3HFM_HL_Y'	'DY101R'	-1	1.06	-1	-1	-1	-1	-1	-1	-1	-1	-1	-1	-1	-1	-1
'1JTG_A_B'	'NA100A,RB160A'	-1	1.07	-1	-1	-1	-1	-1	-1	-1	-1	-1	-1	-1	-1	-1
'1JTG_A_B'	'NA100A,RB160A'	-1	1.07	-1	-1	-1	-1	-1	-1	-1	-1	-1	-1	-1	-1	-1
'1A4Y_A_B'	'WA318A'	-1	1.07	-1	-1	-1	-1	-1	-1	-1	-1	-1	-1	-1	-1	-1
'1A22_A_B'	'DB364A'	-1	1.08	-1	-1	1	-1	-1	-1	-1	-1	-1	-1	-1	-1	-1
'2WPT_A_B'	'NB72A'	-1	1.08	1	1	-1	-1	-1	-1	-1	1	1	-1	-1	-1	-1
'1NMB_N_LH'	'YL32F'	-1	1.10	-1	-1	1	-1	-1	-1	-1	-1	-1	-1	-1	-1	-1
'3HFM_HL_Y'	'RY21M'	-1	1.11	-1	-1	-1	-1	-1	-1	-1	-1	-1	-1	-1	-1	-1
'1IAR_A_B'	'NA89A'	-1	1.11	-1	-1	-1	-1	1	-1	-1	-1	-1	-1	-1	-1	-1
'1EMV_A_B'	'KB97A'	-1	1.11	-1	-1	-1	-1	-1	-1	-1	-1	-1	-1	-1	-1	-1
'1JTG_A_B'	'EA168A,RB160A'	-1	1.12	-1	-1	-1	-1	-1	-1	-1	-1	-1	-1	-1	-1	-1
'3HFM_HL_Y'	'RY21K'	-1	1.13	-1	-1	-1	-1	-1	-1	-1	-1	-1	-1	-1	-1	-1
'1JTG_A_B'	'KA234A,SA235A,SA130A,RA243A'	-1	1.13	-1	-1	-1	1	-1	-1	-1	-1	-1	-1	-1	-1	-1
'1JTG_A_B'	'KA234A,SA235A,SA130A,RA243A,DB49A'	-1	1.14	-1	-1	-1	-1	-1	-1	-1	-1	-1	-1	-1	-1	-1
'1JTG_A_B'	'SA130A,DB49A'	-1	1.15	-1	-1	-1	-1	-1	-1	-1	-1	-1	-1	-1	-1	-1
'1JTG_A_B'	'VA216A,FB142A'	-1	1.16	-1	-1	-1	-1	-1	-1	-1	-1	-1	-1	-1	-1	-1
'1DAN_HL_UT'	'DT58E'	-1	1.17	-1	-1	-1	-1	-1	-1	-1	-1	-1	-1	-1	-1	-1
'1EMV_A_B'	'RB54A'	-1	1.18	-1	-1	-1	-1	-1	-1	-1	-1	-1	-1	-1	-1	-1
'1JTG_A_B'	'EA168A,DB49A'	-1	1.18	-1	-1	-1	-1	-1	1	-1	-1	-1	-1	-1	-1	-1
'1A4Y_A_B'	'WA438A,SA439A,EA440A'	-1	1.19	-1	-1	-1	-1	-1	-1	-1	-1	-1	-1	-1	-1	-1
'3HFM_HL_Y'	'DY101Q'	-1	1.21	-1	-1	-1	-1	-1	-1	-1	-1	-1	-1	-1	-1	-1
'3HFM_HL_Y'	'RY21E'	-1	1.21	-1	-1	-1	-1	-1	-1	-1	-1	-1	-1	-1	-1	-1
'1JTG_A_B'	'RA243A,SA235A,KA234A,DB49A'	-1	1.24	-1	-1	-1	-1	-1	-1	-1	-1	-1	-1	-1	-1	-1
'3HFM_HL_Y'	'RY21W'	-1	1.25	-1	-1	-1	-1	-1	-1	-1	-1	-1	-1	-1	-1	-1
'1JTG_A_B'	'RA243A,KA234A,DB49A'	-1	1.26	-1	-1	-1	-1	-1	-1	-1	-1	-1	-1	-1	-1	-1
'1BRS_A_D'	'WD38F'	-1	1.27	-1	-1	-1	-1	-1	-1	-1	-1	-1	-1	-1	-1	-1
'1JTG_A_B'	'KA234A,DB49A'	-1	1.27	-1	-1	-1	-1	-1	-1	-1	-1	-1	-1	-1	-1	-1
'2SIC_E_I'	'MI73I'	-1	1.28	1	1	-1	-1	-1	-1	-1	-1	-1	-1	-1	-1	-1
'1BRS_A_D'	'TD42A'	-1	1.29	-1	-1	-1	-1	-1	-1	-1	-1	-1	-1	-1	-1	-1
'1JTG_A_B'	'DB49A'	-1	1.29	-1	-1	-1	-1	-1	-1	-1	-1	-1	-1	-1	-1	-1
'2VIR_AB_C'	'TC131I'	-1	1.29	1	-1	-1	-1	-1	1	-1	1	-1	-1	-1	-1	-1
'1A22_A_B'	'KA172A'	-1	1.30	-1	-1	-1	-1	1	-1	-1	-1	-1	-1	-1	-1	-1
'1DAN_HL_UT'	'KT20R'	-1	1.30	-1	-1	-1	-1	-1	1	-1	-1	-1	-1	-1	-1	-1
'1Z7X_W_X'	'WW438A,SW439A,EW440A'	-1	1.32	-1	-1	-1	-1	-1	-1	-1	-1	-1	-1	-1	-1	-1
'1A22_A_B'	'IB305A'	-1	1.33	-1	-1	-1	-1	-1	-1	1	-1	-1	1	1	1	1
'1A22_A_B'	'FA176A'	-1	1.34	-1	-1	-1	-1	-1	-1	-1	-1	-1	-1	-1	-1	-1
'3HFM_HL_Y'	'DH32A'	-1	1.34	-1	-1	-1	-1	-1	-1	-1	-1	-1	-1	-1	-1	-1
'1JTG_A_B'	'SA235A,DB49A'	-1	1.35	-1	-1	-1	-1	-1	-1	-1	-1	-1	-1	-1	-1	-1
'1A22_A_B'	'IB303A'	-1	1.35	-1	-1	-1	-1	-1	-1	-1	-1	-1	-1	-1	-1	-1
'1JRH_LH_I'	'VI51A'	-1	1.37	-1	-1	-1	-1	-1	-1	-1	-1	-1	-1	-1	-1	-1
'1DAN_HL_UT'	'DT58A'	-1	1.37	-1	-1	-1	-1	-1	-1	-1	-1	-1	-1	-1	-1	-1
'2AJF_A_E'	'NE479K'	-1	1.38	-1	-1	-1	-1	1	-1	1	1	1	1	1	1	1
'1JTG_A_B'	'NA100A,WB162A'	-1	1.38	-1	-1	-1	-1	-1	-1	-1	-1	-1	-1	-1	-1	-1
'1A22_A_B'	'RA178A'	-1	1.38	-1	-1	-1	-1	-1	-1	-1	-1	-1	-1	-1	-1	-1
'1TM1_E_I'	'YI61A'	-1	1.38	-1	-1	-1	-1	-1	-1	-1	-1	-1	-1	-1	-1	-1
'1Z7X_W_X'	'YW437F'	-1	1.38	-1	-1	-1	-1	-1	-1	-1	-1	-1	-1	-1	-1	-1
'1A22_A_B'	'RB243A'	-1	1.40	-1	-1	-1	-1	-1	-1	-1	-1	-1	-1	-1	-1	-1
'1A22_A_B'	'TA175A'	-1	1.40	-1	-1	-1	-1	-1	-1	-1	-1	-1	-1	-1	-1	-1
'1DAN_HL_UT'	'KT41A,DT44A'	-1	1.40	-1	-1	-1	-1	-1	-1	-1	-1	-1	-1	-1	-1	-1
'1DAN_HL_UT'	'WT45F'	-1	1.41	-1	-1	-1	1	-1	-1	-1	-1	-1	-1	-1	-1	-1
'1JTG_A_B'	'VA103A'	-1	1.43	-1	-1	-1	-1	-1	-1	-1	-1	-1	-1	-1	-1	-1
'1A22_A_B'	'EB244A'	-1	1.44	-1	-1	-1	-1	-1	-1	-1	-1	-1	-1	-1	-1	-1
'1EMV_A_B'	'SA50A'	-1	1.45	-1	-1	-1	-1	-1	-1	-1	-1	-1	-1	-1	-1	-1
'1JTG_A_B'	'DB49A'	-1	1.45	-1	-1	-1	-1	-1	-1	-1	-1	-1	-1	-1	-1	-1
'1JTG_A_B'	'PA107A,YB53A'	-1	1.46	-1	-1	-1	-1	-1	-1	-1	-1	-1	-1	-1	-1	-1
'1JTG_A_B'	'RB160A'	-1	1.48	-1	-1	-1	-1	-1	-1	-1	-1	-1	-1	-1	-1	-1
'1REW_AB_C'	'DA30A,WA31A,DB30A,WB31A'	-1	1.48	-1	-1	-1	-1	-1	-1	-1	-1	-1	-1	-1	-1	-1
'1A4Y_A_B'	'RB5A'	-1	1.48	-1	-1	-1	-1	-1	-1	-1	-1	-1	-1	-1	-1	-1
'3HFM_HL_Y'	'DY101E'	-1	1.51	-1	-1	-1	-1	-1	-1	-1	-1	-1	-1	-1	-1	-1
'1A22_A_B'	'IB365A'	-1	1.51	-1	-1	-1	-1	-1	-1	-1	-1	-1	-1	-1	-1	-1
'1JTG_A_B'	'EA168A,WB162A'	-1	1.54	-1	-1	-1	-1	-1	-1	-1	-1	-1	-1	-1	-1	-1
'1JTG_A_B'	'EA104A,SB113A'	-1	1.55	-1	-1	-1	-1	-1	-1	-1	-1	-1	-1	-1	-1	-1
'2GOX_A_B'	'NB138A'	-1	1.58	-1	-1	1	-1	-1	-1	-1	-1	-1	-1	-1	-1	-1
'3HFM_HL_Y'	'YL50F'	-1	1.58	-1	-1	-1	-1	-1	-1	-1	-1	-1	-1	-1	-1	-1
'1Z7X_W_X'	'WW263A'	-1	1.58	1	1	-1	-1	-1	-1	-1	-1	-1	-1	-1	-1	-1
'3HFM_HL_Y'	'RY21H'	-1	1.59	-1	-1	-1	-1	-1	-1	-1	-1	-1	-1	-1	-1	-1
'3HFM_HL_Y'	'RY21N'	-1	1.60	-1	-1	-1	-1	-1	-1	-1	-1	-1	-1	-1	-1	-1
'2WPT_A_B'	'NB75A'	-1	1.62	1	1	-1	-1	-1	-1	-1	1	-1	-1	-1	-1	-1
'3HFM_HL_Y'	'YL96A'	-1	1.63	-1	-1	-1	-1	-1	-1	-1	-1	-1	-1	-1	-1	-1
'1JTG_A_B'	'QA99A,DB49A'	-1	1.64	-1	-1	-1	-1	-1	-1	-1	-1	-1	-1	-1	-1	-1
'1JTG_A_B'	'NA100A,FB142A'	-1	1.69	-1	-1	-1	-1	-1	-1	-1	-1	-1	-1	-1	-1	-1
'1TM1_E_I'	'RI67C'	-1	1.70	-1	-1	-1	-1	-1	-1	-1	-1	-1	-1	-1	-1	-1
'1TM1_E_I'	'RI67A'	-1	1.71	-1	-1	-1	-1	-1	-1	-1	-1	-1	-1	-1	-1	-1
'3HFM_HL_Y'	'RY21G'	-1	1.71	-1	-1	-1	-1	-1	-1	-1	-1	-1	-1	-1	-1	-1
'3HFM_HL_Y'	'RY21Q'	-1	1.71	-1	-1	-1	-1	-1	-1	-1	-1	-1	-1	-1	-1	-1
'1EMV_A_B'	'VA34A'	-1	1.72	-1	-1	-1	-1	-1	-1	-1	-1	-1	-1	-1	-1	-1
'1TM1_E_I'	'TI58A'	-1	1.72	-1	-1	-1	-1	-1	-1	-1	-1	-1	-1	-1	-1	-1
'1JTG_A_B'	'NA100A,HB148A'	-1	1.73	-1	-1	-1	-1	-1	-1	-1	-1	-1	-1	-1	-1	-1
'1JTG_A_B'	'YB53A'	-1	1.74	-1	-1	-1	-1	-1	-1	-1	-1	-1	-1	-1	-1	-1
'1TM1_E_I'	'RI65A'	-1	1.75	-1	-1	-1	-1	-1	-1	-1	-1	-1	-1	-1	-1	-1
'1JTG_A_B'	'EA104A'	-1	1.76	-1	-1	-1	-1	-1	-1	-1	-1	-1	-1	-1	-1	-1
'1BRS_A_D'	'NA58A'	-1	1.78	-1	-1	-1	-1	-1	-1	-1	-1	-1	-1	-1	-1	-1
'2WPT_A_B'	'FB86A'	-1	1.79	-1	-1	-1	-1	-1	-1	-1	-1	-1	-1	-1	-1	-1
'1Z7X_W_X'	'YW437A'	-1	1.79	-1	-1	-1	-1	-1	-1	-1	-1	-1	-1	-1	-1	-1
'1JTG_A_B'	'WB162A'	-1	1.80	-1	-1	-1	-1	-1	-1	-1	-1	-1	-1	-1	-1	-1
'1JTG_A_B'	'FB142A'	-1	1.82	-1	-1	-1	-1	-1	-1	-1	-1	-1	-1	-1	-1	-1
'1MAH_A_F'	'YA124Q'	-1	1.82	-1	-1	-1	-1	-1	-1	-1	-1	-1	-1	-1	-1	-1
'1A4Y_A_B'	'YA434A'	-1	1.82	-1	-1	-1	-1	-1	-1	-1	-1	-1	-1	-1	-1	-1
'1IAR_A_B'	'RA88Q'	-1	1.82	-1	-1	-1	-1	-1	-1	-1	-1	-1	-1	-1	-1	-1
'1JTG_A_B'	'PA107A,HB41A'	-1	1.84	-1	-1	-1	-1	-1	-1	-1	-1	-1	-1	-1	-1	-1
'1EMV_A_B'	'NB75A'	-1	1.85	-1	-1	-1	-1	-1	-1	-1	-1	-1	-1	-1	-1	-1
'3HFM_HL_Y'	'KY97R'	-1	1.86	-1	-1	-1	-1	-1	-1	-1	-1	-1	-1	-1	-1	-1
'1JTG_A_B'	'EA168A,FB142A'	-1	1.87	-1	-1	-1	-1	-1	-1	-1	-1	-1	-1	-1	-1	-1
'1JTG_A_B'	'QA99A,RB160A'	-1	1.88	-1	-1	-1	-1	-1	-1	-1	-1	-1	-1	-1	-1	-1
'1BRS_A_D'	'NA58A'	-1	1.90	-1	-1	-1	-1	-1	-1	-1	-1	-1	-1	-1	-1	-1
'1BRS_A_D'	'EA73A'	-1	1.97	-1	-1	-1	-1	-1	-1	-1	-1	-1	-1	-1	-1	-1
'1JTG_A_B'	'HB148A'	-1	1.97	-1	-1	-1	-1	-1	-1	-1	-1	-1	-1	-1	-1	-1
'1JTG_A_B'	'NA100A,WB112A'	-1	1.99	-1	-1	-1	-1	-1	-1	-1	-1	-1	-1	-1	-1	-1
'1JTG_A_B'	'FB36A'	-1	2.01	-1	-1	-1	-1	-1	-1	-1	-1	-1	-1	-1	-1	-1
'1JTG_A_B'	'MA129A,FB36A'	-1	2.03	-1	-1	-1	-1	-1	-1	-1	-1	-1	-1	-1	-1	-1
'1A4Y_A_B'	'KB40G'	-1	2.04	-1	-1	-1	-1	-1	-1	-1	-1	-1	-1	-1	-1	-1
'1JTG_A_B'	'EA168A,WB112A'	-1	2.04	-1	-1	-1	-1	-1	-1	-1	-1	-1	-1	-1	-1	-1
'2GOX_A_B'	'RB131A'	-1	2.09	-1	-1	-1	-1	-1	-1	-1	-1	-1	-1	-1	-1	-1
'1A4Y_A_B'	'DA435A'	-1	2.10	-1	-1	-1	-1	-1	-1	-1	-1	-1	-1	-1	-1	-1
'1IAR_A_B'	'EA9Q'	-1	2.11	-1	1	-1	-1	1	1	1	-1	1	1	1	1	1
'3HFM_HL_Y'	'KY97E'	-1	2.13	-1	-1	-1	-1	-1	-1	-1	-1	-1	-1	-1	-1	-1
'1JTG_A_B'	'EA104A,SB113A,SB71A'	-1	2.24	-1	-1	-1	-1	-1	-1	-1	-1	-1	-1	-1	-1	-1
'1A4Y_A_B'	'KB40G,DA435A'	-1	2.24	-1	-1	-1	-1	-1	-1	-1	-1	-1	-1	-1	-1	-1
'1BRS_A_D'	'EA73A'	-1	2.24	-1	-1	-1	-1	-1	-1	-1	-1	-1	-1	-1	-1	-1
'1JTG_A_B'	'QA99A,FB142A'	-1	2.27	-1	-1	-1	-1	-1	-1	-1	-1	-1	-1	-1	-1	-1
'1JTG_A_B'	'QA99A,WB162A'	-1	2.28	-1	-1	-1	-1	-1	-1	-1	-1	-1	-1	-1	-1	-1
'1JTG_A_B'	'MA129A,YB53A'	-1	2.30	-1	-1	-1	-1	-1	-1	-1	-1	-1	-1	-1	-1	-1
'1JTG_A_B'	'WB112A'	-1	2.33	-1	-1	-1	-1	-1	-1	-1	-1	-1	-1	-1	-1	-1
'1EMV_A_B'	'LA33A'	-1	2.34	-1	-1	-1	-1	-1	-1	-1	-1	-1	-1	-1	-1	-1
'1BRS_A_D'	'DD35A'	-1	2.38	-1	-1	-1	-1	-1	-1	-1	-1	-1	-1	-1	-1	-1
'1JTG_A_B'	'HB41A'	-1	2.39	-1	-1	-1	-1	-1	-1	-1	-1	-1	-1	-1	-1	-1
'1JTG_A_B'	'QA99A,WB150A'	-1	2.40	-1	-1	-1	-1	-1	-1	-1	-1	-1	-1	-1	-1	-1
'1BRS_A_D'	'YD29A'	-1	2.43	-1	-1	-1	-1	-1	-1	-1	-1	-1	-1	-1	-1	-1
'1JTG_A_B'	'NA100A,KB74A'	-1	2.44	-1	-1	-1	-1	-1	-1	-1	-1	-1	-1	-1	-1	-1
'1JTG_A_B'	'QA99A,WB112A'	-1	2.54	-1	-1	-1	-1	-1	-1	-1	-1	-1	-1	-1	-1	-1
'1IAR_A_B'	'RA88A'	-1	2.56	-1	-1	-1	-1	-1	-1	-1	-1	-1	-1	-1	-1	-1
'2FTL_E_I'	'GI12A'	-1	2.58	-1	-1	-1	-1	-1	-1	-1	-1	-1	-1	-1	-1	-1
'1BRS_A_D'	'KA27A'	-1	2.61	-1	-1	-1	-1	-1	-1	-1	-1	-1	-1	-1	-1	-1
'1BRS_A_D'	'RA59A,ED76A'	-1	2.63	-1	-1	-1	-1	-1	-1	-1	-1	-1	-1	-1	-1	-1
'1BRS_A_D'	'RA59A'	-1	2.64	-1	-1	-1	-1	-1	-1	-1	-1	-1	-1	-1	-1	-1
'1A4Y_A_B'	'KB40Q'	-1	2.64	-1	-1	-1	-1	-1	-1	-1	-1	-1	-1	-1	-1	-1
'1JTG_A_B'	'EA168A,KB74A'	-1	2.66	-1	-1	-1	-1	-1	-1	-1	-1	-1	-1	-1	-1	-1
'1BRS_A_D'	'RA59A'	-1	2.67	-1	-1	-1	-1	-1	-1	-1	-1	-1	-1	-1	-1	-1
'1JTG_A_B'	'EA168A,WB150A'	-1	2.71	-1	-1	-1	-1	-1	-1	-1	-1	-1	-1	-1	-1	-1
'1JTG_A_B'	'QA99A,HB148A'	-1	2.73	-1	-1	-1	-1	-1	-1	-1	-1	-1	-1	-1	-1	-1
'1BRS_A_D'	'RA59A,ED80A'	-1	2.73	-1	-1	-1	-1	-1	-1	-1	-1	-1	-1	-1	-1	-1
'1JTG_A_B'	'VA103A,WB162A'	-1	2.78	-1	-1	-1	-1	-1	-1	-1	-1	-1	-1	-1	-1	-1
'1JTG_A_B'	'WB150A'	-1	2.78	-1	-1	-1	-1	-1	-1	-1	-1	-1	-1	-1	-1	-1
'1JTG_A_B'	'QA99A,KB74A'	-1	2.79	-1	-1	-1	-1	-1	-1	-1	-1	-1	-1	-1	-1	-1
'1BRS_A_D'	'RA59A'	-1	2.81	-1	-1	-1	-1	-1	-1	-1	-1	-1	-1	-1	-1	-1
'1EMV_A_B'	'FB86A,VA37A'	-1	2.86	-1	-1	-1	-1	-1	-1	-1	-1	-1	-1	-1	-1	-1
'1JTG_A_B'	'NA100A,WB150A'	-1	2.87	-1	-1	-1	-1	-1	-1	-1	-1	-1	-1	-1	-1	-1
'1TM1_E_I'	'RI67A,RI65A'	-1	2.87	-1	-1	-1	-1	-1	-1	-1	-1	-1	-1	-1	-1	-1
'1EMV_A_B'	'FB86A'	-1	2.88	-1	-1	-1	-1	-1	-1	-1	-1	-1	-1	-1	-1	-1
'1BRS_A_D'	'KA27A'	-1	2.92	-1	-1	-1	-1	-1	-1	-1	-1	-1	-1	-1	-1	-1
'2FTL_E_I'	'KI15A'	-1	2.92	-1	-1	-1	-1	-1	-1	-1	-1	-1	-1	-1	-1	-1
'1BRS_A_D'	'KA27A,ED80A'	-1	2.97	-1	-1	-1	-1	-1	-1	-1	-1	-1	-1	-1	-1	-1
'1BRS_A_D'	'DD35A'	-1	3.01	-1	-1	-1	-1	-1	-1	-1	-1	-1	-1	-1	-1	-1
'1BRS_A_D'	'KA27A'	-1	3.08	-1	-1	-1	-1	-1	-1	-1	-1	-1	-1	-1	-1	-1
'1EMV_A_B'	'YA54A'	-1	3.14	-1	-1	-1	-1	-1	-1	-1	-1	-1	-1	-1	-1	-1
'1EMV_A_B'	'YA55A'	-1	3.18	-1	-1	-1	-1	-1	-1	-1	-1	-1	-1	-1	-1	-1
'1TM1_E_I'	'YI61G'	-1	3.25	-1	-1	-1	-1	-1	-1	-1	-1	-1	-1	-1	-1	-1
'1BRS_A_D'	'KA27A,TD42A'	-1	3.26	-1	-1	-1	-1	-1	-1	-1	-1	-1	-1	-1	-1	-1
'2FTL_E_I'	'II18A'	-1	3.26	-1	-1	-1	-1	-1	-1	-1	-1	-1	-1	-1	-1	-1
'1EMV_A_B'	'FB86A,VA34A'	-1	3.32	-1	-1	-1	-1	-1	-1	-1	-1	-1	-1	-1	-1	-1
'2FTL_E_I'	'GI36A'	-1	3.34	-1	-1	-1	-1	-1	-1	-1	-1	-1	-1	-1	-1	-1
'1BRS_A_D'	'RA83Q'	-1	3.43	-1	-1	-1	-1	-1	-1	-1	-1	-1	-1	-1	-1	-1
'1BRS_A_D'	'RA83Q,ED80A'	-1	3.47	-1	-1	-1	-1	-1	-1	-1	-1	-1	-1	-1	-1	-1
'1EMV_A_B'	'DA51A'	-1	3.52	-1	-1	-1	-1	-1	1	-1	-1	-1	-1	-1	-1	-1
'1BRS_A_D'	'RA59A,WD38F'	-1	3.54	-1	-1	-1	-1	-1	-1	-1	-1	-1	-1	-1	-1	-1
'1BRS_A_D'	'KA27A,ED76A'	-1	3.54	-1	-1	-1	-1	-1	-1	-1	-1	-1	-1	-1	-1	-1
'1BRS_A_D'	'RA59A,DD35A'	-1	3.57	-1	-1	-1	-1	-1	-1	-1	-1	-1	-1	-1	-1	-1
'1BRS_A_D'	'DD39A'	-1	3.60	-1	-1	-1	-1	-1	-1	-1	-1	-1	-1	-1	-1	-1
'1BRS_A_D'	'RA87A'	-1	3.66	-1	-1	-1	-1	-1	-1	-1	-1	-1	-1	-1	-1	-1
'1A4Y_A_B'	'KB40G,YA437A'	-1	3.71	-1	-1	-1	-1	-1	-1	-1	-1	-1	-1	-1	-1	-1
'1BRS_A_D'	'KA27A,WD38F'	-1	3.75	-1	-1	-1	-1	-1	-1	-1	-1	-1	-1	-1	-1	-1
'1BRS_A_D'	'RA59A,TD42A'	-1	3.79	-1	-1	-1	-1	-1	-1	-1	-1	-1	-1	-1	-1	-1
'1BRS_A_D'	'RA87A,ED80A'	-1	3.81	-1	-1	-1	-1	-1	-1	-1	-1	-1	-1	-1	-1	-1
'1BRS_A_D'	'RA87A'	-1	3.92	-1	-1	-1	-1	-1	-1	-1	-1	-1	-1	-1	-1	-1
'1A4Y_A_B'	'KB40G,YA434F'	-1	3.93	-1	-1	-1	-1	-1	-1	-1	-1	-1	-1	-1	-1	-1
'1BRS_A_D'	'RA83Q,ED76A'	-1	3.96	-1	-1	-1	-1	-1	-1	-1	-1	-1	-1	-1	-1	-1
'1BRS_A_D'	'RA83Q,TD42A'	-1	3.97	-1	-1	-1	-1	-1	-1	-1	-1	-1	-1	-1	-1	-1
'1BRS_A_D'	'HA102A,YD29F'	-1	4.08	-1	-1	-1	-1	-1	-1	-1	-1	-1	-1	-1	-1	-1
'1BRS_A_D'	'RA83Q,DD39A'	-1	4.15	-1	-1	-1	-1	-1	-1	-1	-1	-1	-1	-1	-1	-1
'1A4Y_A_B'	'YA434A,YA437A'	-1	4.19	-1	-1	-1	-1	-1	-1	-1	-1	-1	-1	-1	-1	-1
'1A4Y_A_B'	'KB40G,YA434A,DA435A'	-1	4.24	-1	-1	-1	-1	-1	-1	-1	-1	-1	-1	-1	-1	-1
'1BRS_A_D'	'RA87A,ED76A'	-1	4.30	-1	-1	-1	-1	-1	-1	-1	-1	-1	-1	-1	-1	-1
'1BRS_A_D'	'HA102A'	-1	4.37	-1	-1	-1	-1	-1	-1	-1	-1	-1	-1	-1	-1	-1
'1BRS_A_D'	'RA83Q,WD38F'	-1	4.39	-1	-1	-1	-1	-1	-1	-1	-1	-1	-1	-1	-1	-1
'1A4Y_A_B'	'YA434A,DA435A'	-1	4.39	-1	-1	-1	-1	-1	-1	-1	-1	-1	-1	-1	-1	-1
'1A4Y_A_B'	'RB5A,DA435A'	-1	4.39	-1	-1	-1	-1	-1	-1	-1	-1	-1	-1	-1	-1	-1
'1A4Y_A_B'	'RB5A,YA434A'	-1	4.41	-1	-1	-1	-1	-1	-1	-1	-1	-1	-1	-1	-1	-1
'1BRS_A_D'	'HA102A'	-1	4.44	-1	-1	-1	-1	-1	-1	-1	-1	-1	-1	-1	-1	-1
'1BRS_A_D'	'HA102A'	-1	4.54	-1	-1	-1	-1	-1	-1	-1	-1	-1	-1	-1	-1	-1
'1BRS_A_D'	'HA102A,YD29A'	-1	4.60	-1	-1	-1	-1	-1	-1	-1	-1	-1	-1	-1	-1	-1
'1BRS_A_D'	'HA102A,ED80A'	-1	4.68	-1	-1	-1	-1	-1	-1	-1	-1	-1	-1	-1	-1	-1
'1EMV_A_B'	'FB86A,LA33A'	-1	4.80	-1	-1	-1	-1	-1	-1	-1	-1	-1	-1	-1	-1	-1
'1BRS_A_D'	'RA59A,YD29A'	-1	4.83	-1	-1	-1	-1	-1	-1	-1	-1	-1	-1	-1	-1	-1
'1BRS_A_D'	'RA87A,WD38F'	-1	4.87	-1	-1	-1	-1	-1	-1	-1	-1	-1	-1	-1	-1	-1
'1BRS_A_D'	'RA87A,DD39A'	-1	4.91	-1	-1	-1	-1	-1	-1	-1	-1	-1	-1	-1	-1	-1
'1BRS_A_D'	'RA87A,TD42A'	-1	4.92	-1	-1	-1	-1	-1	-1	-1	-1	-1	-1	-1	-1	-1
'1BRS_A_D'	'HA102A,ED76A'	-1	5.20	-1	-1	-1	-1	-1	-1	-1	-1	-1	-1	-1	-1	-1
'1A4Y_A_B'	'KB40G,YA434A,YA437A'	-1	5.24	-1	-1	-1	-1	-1	-1	-1	-1	-1	-1	-1	-1	-1
'1BRS_A_D'	'KA27A,DD39A'	-1	5.26	-1	-1	-1	-1	-1	-1	-1	-1	-1	-1	-1	-1	-1
'1BRS_A_D'	'DD39A'	-1	5.38	-1	-1	-1	-1	-1	-1	-1	-1	-1	-1	-1	-1	-1
'1A4Y_A_B'	'RB5A,YA434A,YA437A'	-1	5.41	-1	-1	-1	-1	-1	-1	-1	-1	-1	-1	-1	-1	-1
'1BRS_A_D'	'KA27A,YD29A'	-1	5.42	-1	-1	-1	-1	-1	-1	-1	-1	-1	-1	-1	-1	-1
'1BRS_A_D'	'RA83Q,YD29A'	-1	5.47	-1	-1	-1	-1	-1	-1	-1	-1	-1	-1	-1	-1	-1
'1BRS_A_D'	'HA102A,WD38F'	-1	5.54	-1	-1	-1	-1	-1	-1	-1	-1	-1	-1	-1	-1	-1
'1BRS_A_D'	'RA87A,YD29A'	-1	5.54	-1	-1	-1	-1	-1	-1	-1	-1	-1	-1	-1	-1	-1
'1BRS_A_D'	'HA102A,TD42A'	-1	5.81	-1	-1	-1	-1	-1	-1	-1	-1	-1	-1	-1	-1	-1
'1BRS_A_D'	'KA27A,DD35A'	-1	5.98	-1	-1	-1	-1	-1	-1	-1	-1	-1	-1	-1	-1	-1
'1EMV_A_B'	'FB86A,YA55A'	-1	6.10	-1	-1	-1	-1	-1	-1	-1	-1	-1	-1	-1	-1	-1
'1EMV_A_B'	'FB86A,YA54A'	-1	6.13	-1	-1	-1	-1	-1	-1	-1	-1	-1	-1	-1	-1	-1
'1BRS_A_D'	'RA83Q,DD35A'	-1	6.28	-1	-1	-1	-1	-1	-1	-1	-1	-1	-1	-1	-1	-1
'1BRS_A_D'	'HA102A,DD39A'	-1	6.66	-1	-1	-1	-1	-1	-1	-1	-1	-1	-1	-1	-1	-1
'1A4Y_A_B'	'RB5A,YA434A,DA435A'	-1	6.75	-1	-1	-1	-1	-1	-1	-1	-1	-1	-1	-1	-1	-1
