# Supplementary material for: Characterizing Changes in the Rate of Protein-Protein Dissociation upon Interface Mutation Using Hotspot Energy and Organization
Source: PLoS Comput Biol. 2013 Sep 5;9(9):e1003216. doi: 10.1371/journal.pcbi.1003216 (PMC3764008; doi:10.1371/journal.pcbi.1003216)
Supplement: Table S4 — Descriptor performance measures CDS1. (CSV) [file pcbi.1003216.s009.csv]

Classification Performance Measures on hotspot and all descriptors. Experimental data for log10(koff) is based on the kinetically characterized mutations from SKEMPI which satisfy ?log10(koff) <-1 & ?log10(koff) >0. Descriptors are ranked according to highest MCC. TPR � True Positive Rate, FPR � False Positive Rate, MCC � Matthew�s Correlation Coefficient, F1 � F1-Score, Acc. � Accuracy, Spec. - …
?log10(koff) <-1 and ?log10(koff) >0 (CDS1). Hotspot Descriptors											?log10(koff) <-1 and ?log10(koff) >0 (CDS1). Hotspot Descriptors and Molecular Descriptors
Rank	Hotspot Descriptors	Descriptor Category	TPR	FPR	MCC	F1	Acc	Spec	Prec		Rank	Descriptor	Descriptor Category	TPR	FPR	MCC	F1	Acc	Spec	Prec	Descriptor Type
1	RimHSEnergy	KFC2a	0.52	0.09	0.31	0.35	0.89	0.91	0.26		1	RimHSEnergy	KFC2a	0.52	0.09	0.31	0.35	0.89	0.91	0.26	Hotspot
2	HS_PosCoop	RFSpot_KFC2	0.61	0.14	0.30	0.32	0.85	0.86	0.21		2	HS_PosCoop	RFSpot_KFC2	0.61	0.14	0.30	0.32	0.85	0.86	0.21	Hotspot
3	RimHS	RFSpot	0.32	0.04	0.29	0.33	0.92	0.96	0.33		3	RimHS	RFSpot	0.32	0.04	0.29	0.33	0.92	0.96	0.33	Hotspot
4	RimHS	KFC2a	0.32	0.04	0.28	0.32	0.92	0.96	0.31		4	RimHS	KFC2a	0.32	0.04	0.28	0.32	0.92	0.96	0.31	Hotspot
5	HSEner_PosCoop	RFSpot	0.58	0.15	0.27	0.29	0.84	0.85	0.19		5	HSEner_PosCoop	RFSpot	0.58	0.15	0.27	0.29	0.84	0.85	0.19	Hotspot
6	HS_PosCoop	RFSpot	0.65	0.20	0.24	0.26	0.79	0.80	0.16		6	HS_PosCoop	RFSpot	0.65	0.20	0.24	0.26	0.79	0.80	0.16	Hotspot
7	CoreHSEnergy	RFSpot_KFC2	0.39	0.08	0.24	0.29	0.89	0.92	0.23		7	CoreHSEnergy	RFSpot_KFC2	0.39	0.08	0.24	0.29	0.89	0.92	0.23	Hotspot
8	Int_HS_Energy	RFSpot_KFC2	0.39	0.08	0.23	0.28	0.89	0.92	0.22		8	Int_HS_Energy	RFSpot_KFC2	0.39	0.08	0.23	0.28	0.89	0.92	0.22	Hotspot
9	HSEner_PosCoop	RFSpot_KFC2	0.42	0.10	0.23	0.28	0.88	0.90	0.21		9	HSEner_PosCoop	RFSpot_KFC2	0.42	0.10	0.23	0.28	0.88	0.90	0.21	Hotspot
10	No_Clusters	RFSpot	0.45	0.13	0.20	0.25	0.84	0.87	0.17		10	No_Clusters	RFSpot	0.45	0.13	0.20	0.25	0.84	0.87	0.17	Hotspot
11	No_HS	Hotpoint2	0.48	0.16	0.20	0.23	0.82	0.84	0.15		11	AP_DOPE	AP	0.81	0.37	0.20	0.20	0.64	0.63	0.11	Molecular
12	SuppHSEnergy	KFC2a	0.55	0.20	0.20	0.23	0.79	0.80	0.14		12	No_HS	Hotpoint2	0.48	0.16	0.20	0.23	0.82	0.84	0.15	Hotspot
13	SuppHS	KFC2a	0.32	0.09	0.18	0.24	0.88	0.91	0.19		13	SuppHSEnergy	KFC2a	0.55	0.20	0.20	0.23	0.79	0.80	0.14	Hotspot
14	CoreHSEnergy	RFSpot	0.39	0.12	0.18	0.23	0.85	0.88	0.16		14	SuppHS	KFC2a	0.32	0.09	0.18	0.24	0.88	0.91	0.19	Hotspot
15	Int_Energy_1	KFC2a	0.52	0.20	0.18	0.21	0.79	0.80	0.14		15	CoreHSEnergy	RFSpot	0.39	0.12	0.18	0.23	0.85	0.88	0.16	Hotspot
16	No_HS	KFC2a	0.42	0.14	0.18	0.22	0.84	0.86	0.15		16	Int_Energy_1	KFC2a	0.52	0.20	0.18	0.21	0.79	0.80	0.14	Hotspot
17	No_Clusters	Hotpoint2	0.48	0.18	0.18	0.22	0.80	0.82	0.14		17	No_HS	KFC2a	0.42	0.14	0.18	0.22	0.84	0.86	0.15	Hotspot
18	HSEner_NegCoop	Hotpoint1	0.45	0.16	0.18	0.22	0.82	0.84	0.14		18	No_Clusters	Hotpoint2	0.48	0.18	0.18	0.22	0.80	0.82	0.14	Hotspot
19	HSEner_NegCoop	RFSpot_KFC2	0.35	0.13	0.15	0.20	0.84	0.87	0.14		19	CP_TB	CP	0.71	0.34	0.18	0.19	0.66	0.66	0.11	Molecular
20	Int_HS_Energy	KFC2a	0.45	0.19	0.15	0.20	0.79	0.81	0.13		20	HSEner_NegCoop	Hotpoint1	0.45	0.16	0.18	0.22	0.82	0.84	0.14	Hotspot
21	Int_Energy_1	KFC2b	0.58	0.29	0.15	0.18	0.71	0.71	0.11		21	ACE19_INTERaction	PB	0.48	0.19	0.17	0.21	0.79	0.81	0.14	Molecular
22	RimHSEnergy	RFSpot	0.32	0.12	0.14	0.20	0.85	0.88	0.14		22	ACE19_SCREENing	PB	0.45	0.19	0.15	0.20	0.79	0.81	0.13	Molecular
23	Int_HS_Energy	RFSpot	0.35	0.14	0.14	0.19	0.83	0.86	0.13		23	ACE19_HYDRophobic	PB	0.42	0.17	0.15	0.20	0.81	0.83	0.13	Molecular
24	No_HS	RFSpot	0.26	0.09	0.14	0.19	0.88	0.91	0.15		24	HSEner_NegCoop	RFSpot_KFC2	0.35	0.13	0.15	0.20	0.84	0.87	0.14	Hotspot
25	CoreHS	RFSpot	0.29	0.11	0.13	0.19	0.86	0.89	0.14		25	Int_HS_Energy	KFC2a	0.45	0.19	0.15	0.20	0.79	0.81	0.13	Hotspot
26	CoreHS	KFC2b	0.13	0.03	0.13	0.16	0.92	0.97	0.22		26	Int_Energy_1	KFC2b	0.58	0.29	0.15	0.18	0.71	0.71	0.11	Hotspot
27	No_HS	KFC2b	0.29	0.11	0.13	0.19	0.86	0.89	0.14		27	GEOMETRIC	CP	0.74	0.43	0.15	0.17	0.58	0.57	0.09	Molecular
28	HSEner_NegCoop	KFC2a	0.45	0.22	0.13	0.18	0.76	0.78	0.11		28	CP_RMFCA	CP	0.58	0.29	0.15	0.18	0.70	0.71	0.11	Molecular
29	SuppHSEnergy	KFC2b	0.39	0.18	0.12	0.18	0.79	0.82	0.11		29	DFIRE	AP	0.77	0.46	0.15	0.16	0.55	0.54	0.09	Molecular
30	SuppHS	Hotpoint2	0.29	0.12	0.12	0.18	0.85	0.88	0.13		30	RimHSEnergy	RFSpot	0.32	0.12	0.14	0.20	0.85	0.88	0.14	Hotspot
31	CoreHSEnergy	Hotpoint1	0.32	0.14	0.12	0.18	0.83	0.86	0.12		31	NSc	CP	0.77	0.47	0.14	0.16	0.54	0.53	0.09	Molecular
32	Int_HS_Energy	KFC2b	0.39	0.19	0.12	0.17	0.79	0.81	0.11		32	PY_fa_atr	PB	0.45	0.20	0.14	0.19	0.78	0.80	0.12	Molecular
33	MaxClusterSize	Hotpoint2	0.03	0.00	0.12	0.06	0.94	1.00	0.50		33	Int_HS_Energy	RFSpot	0.35	0.14	0.14	0.19	0.83	0.86	0.13	Hotspot
34	HSEner_NegCoop	RFSpot	0.32	0.15	0.11	0.17	0.82	0.85	0.11		34	No_HS	RFSpot	0.26	0.09	0.14	0.19	0.88	0.91	0.15	Hotspot
35	SuppHSEnergy	RFSpot_KFC2	0.23	0.09	0.11	0.17	0.87	0.91	0.13		35	CoreHS	RFSpot	0.29	0.11	0.13	0.19	0.86	0.89	0.14	Hotspot
36	CoreHS	Hotpoint2	0.13	0.04	0.11	0.15	0.92	0.96	0.17		36	CoreHS	KFC2b	0.13	0.03	0.13	0.16	0.92	0.97	0.22	Hotspot
37	RimHSEnergy	RFSpot_KFC2	0.16	0.05	0.10	0.16	0.90	0.95	0.15		37	AP_MPS	AP	0.48	0.24	0.13	0.18	0.74	0.76	0.11	Molecular
38	RimHS	Hotpoint2	0.29	0.13	0.10	0.17	0.83	0.87	0.12		38	No_HS	KFC2b	0.29	0.11	0.13	0.19	0.86	0.89	0.14	Hotspot
39	HS_NegCoop	RFSpot_KFC2	0.29	0.14	0.10	0.16	0.83	0.86	0.11		39	HSEner_NegCoop	KFC2a	0.45	0.22	0.13	0.18	0.76	0.78	0.11	Hotspot
40	AVG_HS_PathLength	KFC2a	0.71	0.51	0.09	0.14	0.50	0.49	0.08		40	SuppHSEnergy	KFC2b	0.39	0.18	0.12	0.18	0.79	0.82	0.11	Hotspot
41	RimHS	RFSpot_KFC2	0.06	0.01	0.09	0.10	0.93	0.99	0.22		41	SuppHS	Hotpoint2	0.29	0.12	0.12	0.18	0.85	0.88	0.13	Hotspot
42	No_HS	Hotpoint1	0.32	0.17	0.09	0.15	0.80	0.83	0.10		42	CoreHSEnergy	Hotpoint1	0.32	0.14	0.12	0.18	0.83	0.86	0.12	Hotspot
43	HS_NegCoop	RFSpot	0.35	0.20	0.09	0.15	0.77	0.80	0.10		43	Int_HS_Energy	KFC2b	0.39	0.19	0.12	0.17	0.79	0.81	0.11	Hotspot
44	CoreHS	Hotpoint1	0.29	0.16	0.08	0.15	0.81	0.84	0.10		44	MaxClusterSize	Hotpoint2	0.03	0.00	0.12	0.06	0.94	1.00	0.50	Hotspot
45	MaxClusterSize	RFSpot	0.10	0.03	0.08	0.12	0.92	0.97	0.16		45	DCOMPLEX	AP	0.81	0.56	0.12	0.15	0.46	0.44	0.08	Molecular
46	Int_HS_Energy	Hotpoint1	0.26	0.13	0.08	0.15	0.83	0.87	0.10		46	HSEner_NegCoop	RFSpot	0.32	0.15	0.11	0.17	0.82	0.85	0.11	Hotspot
47	HS_NegCoop	KFC2b	0.39	0.24	0.08	0.14	0.74	0.76	0.09		47	FX2_Energy_VdW	PB	0.45	0.25	0.11	0.16	0.74	0.75	0.10	Molecular
48	SuppHS	KFC2b	0.23	0.12	0.08	0.14	0.84	0.88	0.10		48	SuppHSEnergy	RFSpot_KFC2	0.23	0.09	0.11	0.17	0.87	0.91	0.13	Hotspot
49	CoreHSEnergy	KFC2a	0.35	0.23	0.07	0.14	0.75	0.77	0.08		49	CoreHS	Hotpoint2	0.13	0.04	0.11	0.15	0.92	0.96	0.17	Hotspot
50	No_Clusters	KFC2b	0.19	0.10	0.07	0.13	0.86	0.90	0.10		50	RimHSEnergy	RFSpot_KFC2	0.16	0.05	0.10	0.16	0.90	0.95	0.15	Hotspot
51	HS_NegCoop	KFC2a	0.45	0.32	0.06	0.13	0.66	0.68	0.08		51	AP_T2	AP	0.74	0.52	0.10	0.14	0.50	0.48	0.08	Molecular
52	HS_PosCoop	KFC2a	0.45	0.32	0.06	0.13	0.66	0.68	0.08		52	RimHS	Hotpoint2	0.29	0.13	0.10	0.17	0.83	0.87	0.12	Hotspot
53	SuppHS	RFSpot_KFC2	0.16	0.09	0.06	0.12	0.87	0.91	0.10		53	FX1_int_Energy_VdW	PB	0.45	0.26	0.10	0.16	0.73	0.74	0.10	Molecular
54	HSEner_NegCoop	KFC2b	0.29	0.20	0.05	0.13	0.77	0.80	0.08		54	HS_NegCoop	RFSpot_KFC2	0.29	0.14	0.10	0.16	0.83	0.86	0.11	Hotspot
55	RimHS	Hotpoint1	0.03	0.01	0.05	0.05	0.94	0.99	0.17		55	PY_fa_dun	PB	0.81	0.59	0.10	0.14	0.43	0.41	0.08	Molecular
56	HSEner_PosCoop	KFC2b	0.35	0.26	0.05	0.12	0.72	0.74	0.08		56	FX2_Energy_SolvH	PB	0.52	0.32	0.10	0.15	0.67	0.68	0.09	Molecular
57	HS_PosCoop	KFC2b	0.45	0.36	0.04	0.12	0.63	0.64	0.07		57	FX1_int_Energy_SolvH	PB	0.52	0.32	0.10	0.15	0.67	0.68	0.09	Molecular
58	SuppHSEnergy	Hotpoint2	0.52	0.42	0.04	0.12	0.58	0.58	0.07		58	PY_fa_intra_rep	PB	0.81	0.61	0.09	0.14	0.41	0.39	0.07	Molecular
59	HSEner_NegCoop	Hotpoint2	0.55	0.46	0.04	0.12	0.54	0.54	0.07		59	AVG_HS_PathLength	KFC2a	0.71	0.51	0.09	0.14	0.50	0.49	0.08	Hotspot
60	No_Clusters	KFC2a	0.19	0.13	0.04	0.11	0.83	0.87	0.08		60	RimHS	RFSpot_KFC2	0.06	0.01	0.09	0.10	0.93	0.99	0.22	Hotspot
61	CoreHSEnergy	KFC2b	0.29	0.22	0.04	0.12	0.75	0.78	0.07		61	CHARM_vdwaals	PB	0.90	0.73	0.09	0.13	0.30	0.27	0.07	Molecular
62	HSEner_PosCoop	KFC2a	0.39	0.31	0.04	0.12	0.67	0.69	0.07		62	DDFIRE	AP	0.71	0.52	0.09	0.14	0.49	0.48	0.08	Molecular
63	HS_NegCoop	Hotpoint1	0.23	0.17	0.03	0.11	0.79	0.83	0.07		63	AP_T1	AP	0.71	0.52	0.09	0.14	0.49	0.48	0.08	Molecular
64	HS_PosCoop	Hotpoint1	0.35	0.31	0.02	0.11	0.67	0.69	0.06		64	No_HS	Hotpoint1	0.32	0.17	0.09	0.15	0.80	0.83	0.10	Hotspot
65	CoreHS	RFSpot_KFC2	0.19	0.17	0.02	0.10	0.80	0.83	0.07		65	HS_NegCoop	RFSpot	0.35	0.20	0.09	0.15	0.77	0.80	0.10	Hotspot
66	CoreHS	KFC2a	0.16	0.14	0.02	0.09	0.82	0.86	0.07		66	CP_SKOb	CP	0.55	0.37	0.08	0.14	0.62	0.63	0.08	Molecular
67	HS_NegCoop	Hotpoint2	0.29	0.27	0.01	0.10	0.71	0.73	0.06		67	CoreHS	Hotpoint1	0.29	0.16	0.08	0.15	0.81	0.84	0.10	Hotspot
68	RimHSEnergy	Hotpoint1	0.03	0.03	0.01	0.04	0.92	0.97	0.07		68	MaxClusterSize	RFSpot	0.10	0.03	0.08	0.12	0.92	0.97	0.16	Hotspot
69	No_Clusters	RFSpot_KFC2	0.16	0.15	0.01	0.09	0.81	0.85	0.06		69	FX2_BackHbond	PB	0.77	0.60	0.08	0.13	0.42	0.40	0.07	Molecular
70	AVG_HS_PathLength	RFSpot_KFC2	0.29	0.28	0.01	0.10	0.70	0.72	0.06		70	PY_fa_pair	PB	0.48	0.32	0.08	0.14	0.67	0.68	0.08	Molecular
71	Int_Energy_1	RFSpot_KFC2	0.55	0.53	0.01	0.11	0.47	0.47	0.06		71	Int_HS_Energy	Hotpoint1	0.26	0.13	0.08	0.15	0.83	0.87	0.10	Hotspot
72	MaxClusterSize	KFC2a	0.00	0.00	0.00	0.00	0.94	1.00	NaN		72	CHARM_elec	PB	0.58	0.41	0.08	0.14	0.59	0.59	0.08	Molecular
73	MaxClusterSize	KFC2b	0.00	0.00	0.00	0.00	0.94	1.00	NaN		73	FX1_int_BackHbond	PB	0.77	0.60	0.08	0.13	0.42	0.40	0.07	Molecular
74	RimHSEnergy	KFC2b	0.00	0.00	0.00	0.00	0.94	1.00	NaN		74	CP_SKOa	CP	0.58	0.41	0.08	0.14	0.59	0.59	0.08	Molecular
75	RimHS	KFC2b	0.00	0.00	0.00	0.00	0.94	1.00	NaN		75	HS_NegCoop	KFC2b	0.39	0.24	0.08	0.14	0.74	0.76	0.09	Hotspot
76	SuppHS	Hotpoint1	0.10	0.10	0.00	0.07	0.85	0.90	0.05		76	CP_MSBM	CP	0.74	0.58	0.08	0.13	0.44	0.42	0.07	Molecular
77	SuppHS	RFSpot	0.03	0.04	-0.01	0.04	0.91	0.96	0.05		77	FX2_kn electrostatic	PB	0.61	0.45	0.08	0.13	0.55	0.55	0.08	Molecular
78	No_HS	RFSpot_KFC2	0.16	0.17	-0.01	0.08	0.79	0.83	0.05		78	SuppHS	KFC2b	0.23	0.12	0.08	0.14	0.84	0.88	0.10	Hotspot
79	HSEner_PosCoop	Hotpoint1	0.26	0.28	-0.01	0.09	0.70	0.72	0.05		79	FX1_int_kn electrostatic	PB	0.61	0.46	0.07	0.13	0.55	0.54	0.07	Molecular
80	AVG_HS_PathLength	Hotpoint2	0.55	0.57	-0.01	0.10	0.43	0.43	0.05		80	CoreHSEnergy	KFC2a	0.35	0.23	0.07	0.14	0.75	0.77	0.08	Hotspot
81	CoreHSEnergy	Hotpoint2	0.45	0.48	-0.01	0.10	0.52	0.52	0.05		81	No_Clusters	KFC2b	0.19	0.10	0.07	0.13	0.86	0.90	0.10	Hotspot
82	RimHSEnergy	Hotpoint2	0.35	0.39	-0.02	0.09	0.60	0.61	0.05		82	OPUS_PSP1	CP	0.74	0.60	0.07	0.13	0.42	0.40	0.07	Molecular
83	Int_Energy_1	RFSpot	0.45	0.49	-0.02	0.09	0.51	0.51	0.05		83	HS_NegCoop	KFC2a	0.45	0.32	0.06	0.13	0.66	0.68	0.08	Hotspot
84	MaxClusterSize	Hotpoint1	0.00	0.01	-0.02	0.00	0.94	0.99	0.00		84	HS_PosCoop	KFC2a	0.45	0.32	0.06	0.13	0.66	0.68	0.08	Hotspot
85	MaxClusterSize	RFSpot_KFC2	0.00	0.01	-0.02	0.00	0.93	0.99	0.00		85	CP_HLPL	CP	0.52	0.38	0.06	0.13	0.61	0.62	0.07	Molecular
86	SuppHSEnergy	Hotpoint1	0.10	0.13	-0.03	0.06	0.82	0.87	0.04		86	SuppHS	RFSpot_KFC2	0.16	0.09	0.06	0.12	0.87	0.91	0.10	Hotspot
87	HS_PosCoop	Hotpoint2	0.16	0.21	-0.03	0.07	0.75	0.79	0.04		87	CP_Qm	CP	0.61	0.49	0.06	0.13	0.52	0.51	0.07	Molecular
88	HSEner_PosCoop	Hotpoint2	0.35	0.45	-0.05	0.08	0.54	0.55	0.05		88	OPUS_PSP2	CP	0.48	0.37	0.05	0.13	0.62	0.63	0.07	Molecular
89	SuppHSEnergy	RFSpot	0.03	0.10	-0.05	0.02	0.85	0.90	0.02		89	CP_SJKG	CP	0.65	0.53	0.05	0.12	0.48	0.47	0.07	Molecular
90	No_Clusters	Hotpoint1	0.13	0.23	-0.06	0.05	0.73	0.77	0.03		90	HSEner_NegCoop	KFC2b	0.29	0.20	0.05	0.13	0.77	0.80	0.08	Hotspot
91	AVG_HS_PathLength	Hotpoint1	0.23	0.37	-0.07	0.06	0.61	0.63	0.04		91	RimHS	Hotpoint1	0.03	0.01	0.05	0.05	0.94	0.99	0.17	Hotspot
92	Int_Energy_1	Hotpoint1	0.29	0.45	-0.08	0.07	0.53	0.55	0.04		92	CP_SKOIP	CP	0.68	0.57	0.05	0.12	0.44	0.43	0.07	Molecular
93	Int_Energy_1	Hotpoint2	0.29	0.45	-0.08	0.07	0.53	0.55	0.04		93	HSEner_PosCoop	KFC2b	0.35	0.26	0.05	0.12	0.72	0.74	0.08	Hotspot
94	Int_HS_Energy	Hotpoint2	0.29	0.45	-0.08	0.07	0.53	0.55	0.04		94	FX1_int_ helix dipole	PB	0.81	0.72	0.05	0.12	0.31	0.28	0.06	Molecular
95	AVG_HS_PathLength	KFC2b	0.19	0.40	-0.10	0.05	0.58	0.60	0.03		95	PY_hbond_lr_bb	PB	0.97	0.91	0.04	0.11	0.14	0.09	0.06	Molecular
96	AVG_HS_PathLength	RFSpot	0.03	0.30	-0.14	0.01	0.66	0.70	0.01		96	HS_PosCoop	KFC2b	0.45	0.36	0.04	0.12	0.63	0.64	0.07	Hotspot
											97	SuppHSEnergy	Hotpoint2	0.52	0.42	0.04	0.12	0.58	0.58	0.07	Hotspot
											98	CHARM_sasa	PB	0.52	0.43	0.04	0.12	0.57	0.57	0.07	Molecular
											99	HSEner_NegCoop	Hotpoint2	0.55	0.46	0.04	0.12	0.54	0.54	0.07	Hotspot
											100	No_Clusters	KFC2a	0.19	0.13	0.04	0.11	0.83	0.87	0.08	Hotspot
											101	CP_Qp	CP	0.45	0.37	0.04	0.12	0.62	0.63	0.07	Molecular
											102	CoreHSEnergy	KFC2b	0.29	0.22	0.04	0.12	0.75	0.78	0.07	Hotspot
											103	HSEner_PosCoop	KFC2a	0.39	0.31	0.04	0.12	0.67	0.69	0.07	Hotspot
											104	FX1_int_water bonds	PB	1.00	0.98	0.04	0.11	0.08	0.02	0.06	Molecular
											105	FX1_int_partial covalent interactions	PB	1.00	0.98	0.04	0.11	0.08	0.02	0.06	Molecular
											106	FX2_water bonds	PB	1.00	0.98	0.04	0.11	0.08	0.02	0.06	Molecular
											107	FX2_loop_entropy	PB	1.00	0.98	0.04	0.11	0.08	0.02	0.06	Molecular
											108	FX1_int_Energy_Ionisation	PB	0.94	0.89	0.03	0.11	0.16	0.11	0.06	Molecular
											109	CP_BL	CP	0.48	0.41	0.03	0.12	0.58	0.59	0.07	Molecular
											110	HS_NegCoop	Hotpoint1	0.23	0.17	0.03	0.11	0.79	0.83	0.07	Hotspot
											111	PY_hbond_bb_sc	PB	0.65	0.59	0.03	0.11	0.42	0.41	0.06	Molecular
											112	CP_MJPL	CP	0.48	0.43	0.03	0.11	0.57	0.57	0.06	Molecular
											113	CP_TS	CP	0.45	0.40	0.03	0.11	0.60	0.60	0.06	Molecular
											114	NIP	CP	0.65	0.60	0.02	0.11	0.42	0.40	0.06	Molecular
											115	HS_PosCoop	Hotpoint1	0.35	0.31	0.02	0.11	0.67	0.69	0.06	Hotspot
											116	CP_RMFCEN2	CP	0.48	0.44	0.02	0.11	0.56	0.56	0.06	Molecular
											117	CHARM_total	PB	0.87	0.84	0.02	0.11	0.20	0.16	0.06	Molecular
											118	AP_DARS	AP	0.61	0.57	0.02	0.11	0.44	0.43	0.06	Molecular
											119	CoreHS	RFSpot_KFC2	0.19	0.17	0.02	0.10	0.80	0.83	0.07	Hotspot
											120	CoreHS	KFC2a	0.16	0.14	0.02	0.09	0.82	0.86	0.07	Hotspot
											121	FX2_Energy_Ionisation	PB	0.90	0.88	0.02	0.11	0.16	0.12	0.06	Molecular
											122	FX2_energy_torsion	PB	0.68	0.65	0.01	0.11	0.37	0.35	0.06	Molecular
											123	CP_TD	CP	0.55	0.52	0.01	0.11	0.49	0.48	0.06	Molecular
											124	CP_RMFCEN1	CP	0.48	0.45	0.01	0.11	0.54	0.55	0.06	Molecular
											125	FX1_int_SideHbond	PB	0.71	0.68	0.01	0.11	0.34	0.32	0.06	Molecular
											126	HS_NegCoop	Hotpoint2	0.29	0.27	0.01	0.10	0.71	0.73	0.06	Hotspot
											127	FX1_int_Electro	PB	0.39	0.36	0.01	0.10	0.62	0.64	0.06	Molecular
											128	FX1_int_cis_bond	PB	1.00	1.00	0.01	0.11	0.06	0.00	0.06	Molecular
											129	FX2_cis_bond	PB	1.00	1.00	0.01	0.11	0.06	0.00	0.06	Molecular
											130	FX2_disulfide	PB	1.00	1.00	0.01	0.11	0.06	0.00	0.06	Molecular
											131	RimHSEnergy	Hotpoint1	0.03	0.03	0.01	0.04	0.92	0.97	0.07	Hotspot
											132	No_Clusters	RFSpot_KFC2	0.16	0.15	0.01	0.09	0.81	0.85	0.06	Hotspot
											133	AVG_HS_PathLength	RFSpot_KFC2	0.29	0.28	0.01	0.10	0.70	0.72	0.06	Hotspot
											134	AP_URS	AP	0.52	0.50	0.01	0.10	0.50	0.50	0.06	Molecular
											135	Int_Energy_1	RFSpot_KFC2	0.55	0.53	0.01	0.11	0.47	0.47	0.06	Hotspot
											136	FX1_int_energy_torsion	PB	0.71	0.71	0.00	0.11	0.32	0.29	0.06	Molecular
											137	ACE19_COULomb	PB	0.48	0.48	0.00	0.10	0.52	0.52	0.06	Molecular
											138	MaxClusterSize	KFC2a	0.00	0.00	0.00	0.00	0.94	1.00	NaN	Hotspot
											139	MaxClusterSize	KFC2b	0.00	0.00	0.00	0.00	0.94	1.00	NaN	Hotspot
											140	RimHSEnergy	KFC2b	0.00	0.00	0.00	0.00	0.94	1.00	NaN	Hotspot
											141	RimHS	KFC2b	0.00	0.00	0.00	0.00	0.94	1.00	NaN	Hotspot
											142	FX1_int_loop_entropy	PB	1.00	1.00	0.00	0.11	0.06	0.00	0.06	Molecular
											143	FX1_int_disulfide	PB	1.00	1.00	0.00	0.11	0.06	0.00	0.06	Molecular
											144	FX1_int_Entropy Complex	PB	1.00	1.00	0.00	0.11	0.06	0.00	0.06	Molecular
											145	FX2_partial covalent interactions	PB	1.00	1.00	0.00	0.11	0.06	0.00	0.06	Molecular
											146	FX2_Entropy Complex	PB	1.00	1.00	0.00	0.11	0.06	0.00	0.06	Molecular
											147	SuppHS	Hotpoint1	0.10	0.10	0.00	0.07	0.85	0.90	0.05	Hotspot
											148	FX2_SideHbond	PB	0.65	0.65	0.00	0.10	0.36	0.35	0.06	Molecular
											149	CP_MJ3h	CP	0.58	0.59	0.00	0.10	0.42	0.41	0.06	Molecular
											150	CP_MJ2	CP	0.42	0.43	0.00	0.10	0.56	0.57	0.06	Molecular
											151	SuppHS	RFSpot	0.03	0.04	-0.01	0.04	0.91	0.96	0.05	Hotspot
											152	PY_fa_rep	PB	0.84	0.85	-0.01	0.11	0.19	0.15	0.06	Molecular
											153	CP_BFKV	CP	0.52	0.53	-0.01	0.10	0.47	0.47	0.06	Molecular
											154	FX2_Electro	PB	0.35	0.37	-0.01	0.09	0.62	0.63	0.05	Molecular
											155	No_HS	RFSpot_KFC2	0.16	0.17	-0.01	0.08	0.79	0.83	0.05	Hotspot
											156	CP_Qa	CP	0.61	0.63	-0.01	0.10	0.38	0.37	0.06	Molecular
											157	HSEner_PosCoop	Hotpoint1	0.26	0.28	-0.01	0.09	0.70	0.72	0.05	Hotspot
											158	AVG_HS_PathLength	Hotpoint2	0.55	0.57	-0.01	0.10	0.43	0.43	0.05	Hotspot
											159	CoreHSEnergy	Hotpoint2	0.45	0.48	-0.01	0.10	0.52	0.52	0.05	Hotspot
											160	CP_GKS	CP	0.42	0.45	-0.01	0.09	0.54	0.55	0.05	Molecular
											161	FX2_Entropy_mainc	PB	0.61	0.64	-0.01	0.10	0.37	0.36	0.05	Molecular
											162	ACE19_SOLVation	PB	0.52	0.55	-0.01	0.10	0.46	0.45	0.05	Molecular
											163	PY_pro_close	PB	0.94	0.95	-0.01	0.11	0.10	0.05	0.06	Molecular
											164	RimHSEnergy	Hotpoint2	0.35	0.39	-0.02	0.09	0.60	0.61	0.05	Hotspot
											165	Int_Energy_1	RFSpot	0.45	0.49	-0.02	0.09	0.51	0.51	0.05	Hotspot
											166	FX2_ helix dipole	PB	0.65	0.68	-0.02	0.10	0.34	0.32	0.05	Molecular
											167	MaxClusterSize	Hotpoint1	0.00	0.01	-0.02	0.00	0.94	0.99	0.00	Hotspot
											168	CP_TEl	CP	0.52	0.56	-0.02	0.10	0.44	0.44	0.05	Molecular
											169	CP_VD	CP	0.39	0.43	-0.02	0.09	0.55	0.57	0.05	Molecular
											170	MaxClusterSize	RFSpot_KFC2	0.00	0.01	-0.02	0.00	0.93	0.99	0.00	Hotspot
											171	SuppHSEnergy	Hotpoint1	0.10	0.13	-0.03	0.06	0.82	0.87	0.04	Hotspot
											172	PY_hbond_sc	PB	0.45	0.51	-0.03	0.09	0.49	0.49	0.05	Molecular
											173	HS_PosCoop	Hotpoint2	0.16	0.21	-0.03	0.07	0.75	0.79	0.04	Hotspot
											174	CP_MS	CP	0.35	0.42	-0.03	0.09	0.57	0.58	0.05	Molecular
											175	CP_TSC	CP	0.29	0.36	-0.03	0.08	0.62	0.64	0.05	Molecular
											176	AP_DOPE_HR	AP	0.61	0.68	-0.03	0.10	0.34	0.32	0.05	Molecular
											177	OPUS_PSP3	CP	0.87	0.91	-0.04	0.10	0.13	0.09	0.05	Molecular
											178	CP_MJ2h	CP	0.39	0.47	-0.04	0.08	0.53	0.53	0.05	Molecular
											179	CP_MJ1	CP	0.68	0.75	-0.04	0.10	0.27	0.25	0.05	Molecular
											180	FX1_int_Entropy_mainc	PB	0.58	0.66	-0.04	0.09	0.35	0.34	0.05	Molecular
											181	CP_BT	CP	0.45	0.54	-0.04	0.09	0.46	0.46	0.05	Molecular
											182	HSEner_PosCoop	Hotpoint2	0.35	0.45	-0.05	0.08	0.54	0.55	0.05	Hotspot
											183	SuppHSEnergy	RFSpot	0.03	0.10	-0.05	0.02	0.85	0.90	0.02	Hotspot
											184	No_Clusters	Hotpoint1	0.13	0.23	-0.06	0.05	0.73	0.77	0.03	Hotspot
											185	FX1_int_Energy_vdwclash	PB	0.90	0.96	-0.06	0.10	0.09	0.04	0.05	Molecular
											186	FX2_Energy_vdwclash	PB	0.87	0.94	-0.06	0.10	0.11	0.06	0.05	Molecular
											187	AVG_HS_PathLength	Hotpoint1	0.23	0.37	-0.07	0.06	0.61	0.63	0.04	Hotspot
											188	FX2_backbone_vdwclash	PB	0.48	0.63	-0.07	0.08	0.37	0.37	0.04	Molecular
											189	Int_Energy_1	Hotpoint1	0.29	0.45	-0.08	0.07	0.53	0.55	0.04	Hotspot
											190	Int_Energy_1	Hotpoint2	0.29	0.45	-0.08	0.07	0.53	0.55	0.04	Hotspot
											191	Int_HS_Energy	Hotpoint2	0.29	0.45	-0.08	0.07	0.53	0.55	0.04	Hotspot
											192	FX1_int_backbone_vdwclash	PB	0.52	0.70	-0.09	0.08	0.31	0.30	0.04	Molecular
											193	PY_hbond_sr_bb	PB	0.81	0.92	-0.09	0.09	0.12	0.08	0.05	Molecular
											194	AVG_HS_PathLength	KFC2b	0.19	0.40	-0.10	0.05	0.58	0.60	0.03	Hotspot
											195	CP_TEs	CP	0.35	0.61	-0.12	0.06	0.38	0.39	0.03	Molecular
											196	CHARM_gb+sasa	PB	0.39	0.64	-0.12	0.06	0.36	0.36	0.03	Molecular
											197	FX2_Entropy_sidec	PB	0.45	0.70	-0.13	0.07	0.30	0.30	0.04	Molecular
											198	ACE19_SASL	PB	0.42	0.69	-0.13	0.07	0.32	0.31	0.04	Molecular
											199	AVG_HS_PathLength	RFSpot	0.03	0.30	-0.14	0.01	0.66	0.70	0.01	Hotspot
											200	CP_RO	CP	0.52	0.77	-0.14	0.07	0.25	0.23	0.04	Molecular
											201	PY_fa_sol	PB	0.61	0.84	-0.14	0.08	0.18	0.16	0.04	Molecular
											202	CHARM_gb	PB	0.39	0.68	-0.14	0.06	0.33	0.32	0.03	Molecular
											203	FX1_int_Entropy_sidec	PB	0.42	0.71	-0.15	0.06	0.30	0.29	0.03	Molecular
											204	FX2_Energy_SolvP	PB	0.61	0.87	-0.17	0.08	0.16	0.13	0.04	Molecular
											205	ACE19_SELF	PB	0.52	0.81	-0.17	0.07	0.21	0.19	0.04	Molecular
											206	FX1_int_Energy_SolvP	PB	0.61	0.88	-0.18	0.08	0.15	0.12	0.04	Molecular
