# Supplementary material for: Characterizing Changes in the Rate of Protein-Protein Dissociation upon Interface Mutation Using Hotspot Energy and Organization
Source: PLoS Comput Biol. 2013 Sep 5;9(9):e1003216. doi: 10.1371/journal.pcbi.1003216 (PMC3764008; doi:10.1371/journal.pcbi.1003216)
Supplement: Table S5 — Descriptor performance measures CDS2. (CSV) [file pcbi.1003216.s010.csv]

Classification Performance Measures on hotspot and all descriptors. Experimental data for log10(koff) is based on the kinetically characterized mutations from SKEMPI which satisfy |?log10(koff)| >1 Descriptors are ranked according to highest MCC. TPR � True Positive Rate, FPR � False Positive Rate, MCC � Matthew�s Correlation Coefficient, F1 � F1-Score, Acc. � Accuracy, Spec. - Specificity, Prec.…
|?log10(koff)| >1 (CDS2) Hotspot Descriptors												|?log10(koff)| >1 (CDS2) Hotspot & Molecular Descriptors
Rank	Hotspot Descriptors	Descriptor Category	TPR	FPR	MCC	F1	Acc	Spec	Prec		Rank	Descriptor	Descriptor Category	TPR	FPR	MCC	F1	Acc	Spec	Prec	Descriptor Type
1	HSEner_PosCoop	RFSpot	0.58	0.03	0.62	0.65	0.92	0.97	0.75		1	HSEner_PosCoop	RFSpot	0.58	0.03	0.62	0.65	0.92	0.97	0.75	Hotspot
2	CoreHSEnergy	RFSpot_KFC2	0.39	0.00	0.57	0.55	0.92	1.00	0.92		2	CoreHSEnergy	RFSpot_KFC2	0.39	0.00	0.57	0.55	0.92	1.00	0.92	Hotspot
3	HSEner_PosCoop	RFSpot_KFC2	0.42	0.02	0.52	0.54	0.91	0.98	0.76		3	HSEner_PosCoop	RFSpot_KFC2	0.42	0.02	0.52	0.54	0.91	0.98	0.76	Hotspot
4	Int_HS_Energy	RFSpot_KFC2	0.39	0.01	0.52	0.52	0.91	0.99	0.80		4	Int_HS_Energy	RFSpot_KFC2	0.39	0.01	0.52	0.52	0.91	0.99	0.80	Hotspot
5	HS_PosCoop	RFSpot_KFC2	0.61	0.08	0.51	0.58	0.89	0.92	0.54		5	HS_PosCoop	RFSpot_KFC2	0.61	0.08	0.51	0.58	0.89	0.92	0.54	Hotspot
6	CoreHSEnergy	RFSpot	0.39	0.02	0.50	0.51	0.91	0.98	0.75		6	CoreHSEnergy	RFSpot	0.39	0.02	0.50	0.51	0.91	0.98	0.75	Hotspot
7	HS_PosCoop	RFSpot	0.65	0.10	0.48	0.55	0.86	0.90	0.48		7	HS_PosCoop	RFSpot	0.65	0.10	0.48	0.55	0.86	0.90	0.48	Hotspot
8	Int_HS_Energy	RFSpot	0.35	0.02	0.47	0.48	0.90	0.98	0.73		8	PY_fa_atr	PB	0.45	0.04	0.47	0.52	0.89	0.96	0.61	Molecular
9	RimHSEnergy	KFC2a	0.52	0.08	0.44	0.51	0.87	0.92	0.50		9	Int_HS_Energy	RFSpot	0.35	0.02	0.47	0.48	0.90	0.98	0.73	Hotspot
10	Int_Energy_1	KFC2a	0.52	0.10	0.39	0.47	0.85	0.90	0.43		10	CP_TB	CP	0.71	0.15	0.45	0.52	0.83	0.85	0.41	Molecular
11	HSEner_NegCoop	RFSpot	0.32	0.03	0.38	0.42	0.89	0.97	0.59		11	RimHSEnergy	KFC2a	0.52	0.08	0.44	0.51	0.87	0.92	0.50	Hotspot
12	SuppHSEnergy	KFC2a	0.55	0.12	0.37	0.46	0.84	0.88	0.40		12	ACE19_INTERaction	PB	0.48	0.07	0.43	0.50	0.88	0.93	0.52	Molecular
13	HSEner_NegCoop	Hotpoint1	0.45	0.08	0.37	0.45	0.86	0.92	0.45		13	ACE19_HYDRophobic	PB	0.42	0.05	0.42	0.48	0.89	0.95	0.57	Molecular
14	Int_Energy_1	KFC2b	0.58	0.15	0.36	0.44	0.82	0.85	0.36		14	ACE19_SCREENing	PB	0.45	0.07	0.40	0.47	0.87	0.93	0.50	Molecular
15	No_HS	RFSpot	0.26	0.02	0.35	0.36	0.89	0.98	0.62		15	AP_MPS	AP	0.48	0.08	0.40	0.48	0.86	0.92	0.47	Molecular
16	Int_HS_Energy	KFC2a	0.45	0.10	0.34	0.42	0.84	0.90	0.40		16	Int_Energy_1	KFC2a	0.52	0.10	0.39	0.47	0.85	0.90	0.43	Hotspot
17	RimHS	KFC2a	0.32	0.05	0.33	0.39	0.87	0.95	0.50		17	HSEner_NegCoop	RFSpot	0.32	0.03	0.38	0.42	0.89	0.97	0.59	Hotspot
18	CoreHSEnergy	Hotpoint1	0.32	0.05	0.32	0.38	0.87	0.95	0.48		18	SuppHSEnergy	KFC2a	0.55	0.12	0.37	0.46	0.84	0.88	0.40	Hotspot
19	Int_HS_Energy	Hotpoint1	0.26	0.03	0.31	0.35	0.88	0.97	0.53		19	HSEner_NegCoop	Hotpoint1	0.45	0.08	0.37	0.45	0.86	0.92	0.45	Hotspot
20	RimHS	RFSpot	0.32	0.06	0.31	0.38	0.86	0.94	0.45		20	FX1_int_Energy_VdW	PB	0.45	0.08	0.37	0.45	0.86	0.92	0.45	Molecular
21	HS_NegCoop	RFSpot	0.35	0.08	0.30	0.38	0.85	0.92	0.41		21	FX2_Energy_VdW	PB	0.45	0.08	0.37	0.45	0.86	0.92	0.45	Molecular
22	HSEner_NegCoop	RFSpot_KFC2	0.35	0.08	0.30	0.38	0.85	0.92	0.41		22	Int_Energy_1	KFC2b	0.58	0.15	0.36	0.44	0.82	0.85	0.36	Hotspot
23	MaxClusterSize	RFSpot	0.10	0.00	0.29	0.18	0.89	1.00	1.00		23	No_HS	RFSpot	0.26	0.02	0.35	0.36	0.89	0.98	0.62	Hotspot
24	RimHSEnergy	RFSpot	0.32	0.07	0.29	0.36	0.86	0.93	0.42		24	AP_DOPE	AP	0.81	0.31	0.35	0.41	0.71	0.69	0.28	Molecular
25	No_Clusters	RFSpot	0.45	0.13	0.28	0.38	0.82	0.87	0.33		25	Int_HS_Energy	KFC2a	0.45	0.10	0.34	0.42	0.84	0.90	0.40	Hotspot
26	No_HS	KFC2a	0.42	0.12	0.28	0.38	0.82	0.88	0.34		26	RimHS	KFC2a	0.32	0.05	0.33	0.39	0.87	0.95	0.50	Hotspot
27	SuppHSEnergy	RFSpot_KFC2	0.23	0.03	0.28	0.31	0.87	0.97	0.50		27	CoreHSEnergy	Hotpoint1	0.32	0.05	0.32	0.38	0.87	0.95	0.48	Hotspot
28	SuppHS	KFC2a	0.32	0.08	0.27	0.35	0.85	0.92	0.38		28	Int_HS_Energy	Hotpoint1	0.26	0.03	0.31	0.35	0.88	0.97	0.53	Hotspot
29	HSEner_NegCoop	KFC2a	0.45	0.15	0.26	0.37	0.80	0.85	0.31		29	RimHS	RFSpot	0.32	0.06	0.31	0.38	0.86	0.94	0.45	Hotspot
30	SuppHSEnergy	KFC2b	0.39	0.12	0.25	0.35	0.82	0.88	0.32		30	HS_NegCoop	RFSpot	0.35	0.08	0.30	0.38	0.85	0.92	0.41	Hotspot
31	No_HS	Hotpoint2	0.48	0.18	0.25	0.36	0.78	0.82	0.28		31	HSEner_NegCoop	RFSpot_KFC2	0.35	0.08	0.30	0.38	0.85	0.92	0.41	Hotspot
32	HS_NegCoop	RFSpot_KFC2	0.29	0.08	0.24	0.32	0.84	0.92	0.36		32	CP_RMFCA	CP	0.58	0.20	0.30	0.40	0.77	0.80	0.30	Molecular
33	No_HS	Hotpoint1	0.32	0.09	0.23	0.33	0.83	0.91	0.33		33	MaxClusterSize	RFSpot	0.10	0.00	0.29	0.18	0.89	1.00	1.00	Hotspot
34	Int_HS_Energy	KFC2b	0.39	0.13	0.23	0.34	0.81	0.87	0.30		34	RimHSEnergy	RFSpot	0.32	0.07	0.29	0.36	0.86	0.93	0.42	Hotspot
35	CoreHS	RFSpot	0.29	0.09	0.21	0.31	0.83	0.91	0.32		35	No_Clusters	RFSpot	0.45	0.13	0.28	0.38	0.82	0.87	0.33	Hotspot
36	CoreHS	Hotpoint2	0.13	0.02	0.21	0.21	0.87	0.98	0.50		36	CP_SKOb	CP	0.55	0.19	0.28	0.38	0.77	0.81	0.29	Molecular
37	CoreHS	KFC2b	0.13	0.02	0.19	0.20	0.87	0.98	0.44		37	No_HS	KFC2a	0.42	0.12	0.28	0.38	0.82	0.88	0.34	Hotspot
38	RimHSEnergy	RFSpot_KFC2	0.16	0.04	0.18	0.23	0.86	0.96	0.38		38	FX1_int_Energy_SolvH	PB	0.52	0.17	0.28	0.38	0.79	0.83	0.30	Molecular
39	No_HS	KFC2b	0.29	0.11	0.18	0.29	0.82	0.89	0.28		39	SuppHSEnergy	RFSpot_KFC2	0.23	0.03	0.28	0.31	0.87	0.97	0.50	Hotspot
40	CoreHSEnergy	KFC2a	0.35	0.15	0.18	0.30	0.79	0.85	0.26		40	GEOMETRIC	CP	0.74	0.34	0.27	0.36	0.67	0.66	0.24	Molecular
41	RimHS	Hotpoint2	0.29	0.11	0.17	0.28	0.81	0.89	0.27		41	NSc	CP	0.77	0.37	0.27	0.36	0.65	0.63	0.23	Molecular
42	No_Clusters	Hotpoint2	0.48	0.26	0.17	0.30	0.71	0.74	0.21		42	FX2_Energy_SolvH	PB	0.52	0.18	0.27	0.38	0.78	0.82	0.30	Molecular
43	Int_Energy_1	RFSpot_KFC2	0.55	0.31	0.16	0.30	0.67	0.69	0.20		43	SuppHS	KFC2a	0.32	0.08	0.27	0.35	0.85	0.92	0.38	Hotspot
44	CoreHS	Hotpoint1	0.29	0.12	0.16	0.27	0.80	0.88	0.26		44	HSEner_NegCoop	KFC2a	0.45	0.15	0.26	0.37	0.80	0.85	0.31	Hotspot
45	Int_Energy_1	RFSpot	0.45	0.25	0.15	0.29	0.71	0.75	0.21		45	CP_HLPL	CP	0.52	0.19	0.25	0.36	0.77	0.81	0.28	Molecular
46	AVG_HS_PathLength	KFC2a	0.71	0.49	0.15	0.28	0.54	0.51	0.17		46	SuppHSEnergy	KFC2b	0.39	0.12	0.25	0.35	0.82	0.88	0.32	Hotspot
47	HSEner_NegCoop	Hotpoint2	0.55	0.36	0.13	0.27	0.63	0.64	0.18		47	No_HS	Hotpoint2	0.48	0.18	0.25	0.36	0.78	0.82	0.28	Hotspot
48	HS_NegCoop	KFC2b	0.39	0.23	0.12	0.26	0.72	0.77	0.20		48	CP_SKOa	CP	0.58	0.25	0.24	0.35	0.73	0.75	0.25	Molecular
49	SuppHS	RFSpot_KFC2	0.16	0.07	0.12	0.20	0.84	0.93	0.26		49	HS_NegCoop	RFSpot_KFC2	0.29	0.08	0.24	0.32	0.84	0.92	0.36	Hotspot
50	CoreHSEnergy	KFC2b	0.29	0.16	0.11	0.24	0.77	0.84	0.21		50	No_HS	Hotpoint1	0.32	0.09	0.23	0.33	0.83	0.91	0.33	Hotspot
51	SuppHSEnergy	Hotpoint2	0.52	0.36	0.11	0.26	0.63	0.64	0.17		51	Int_HS_Energy	KFC2b	0.39	0.13	0.23	0.34	0.81	0.87	0.30	Hotspot
52	HSEner_NegCoop	KFC2b	0.29	0.16	0.11	0.24	0.77	0.84	0.20		52	DCOMPLEX	AP	0.81	0.47	0.22	0.32	0.56	0.53	0.20	Molecular
53	HS_NegCoop	Hotpoint1	0.23	0.12	0.11	0.22	0.80	0.88	0.22		53	CP_Qm	CP	0.61	0.30	0.22	0.33	0.69	0.70	0.23	Molecular
54	RimHS	Hotpoint1	0.03	0.00	0.10	0.06	0.87	1.00	0.50		54	PY_fa_dun	PB	0.81	0.49	0.21	0.31	0.55	0.51	0.19	Molecular
55	MaxClusterSize	Hotpoint2	0.03	0.00	0.10	0.06	0.87	1.00	0.50		55	PY_fa_pair	PB	0.48	0.21	0.21	0.33	0.75	0.79	0.25	Molecular
56	HS_PosCoop	KFC2a	0.45	0.31	0.10	0.25	0.66	0.69	0.18		56	CoreHS	RFSpot	0.29	0.09	0.21	0.31	0.83	0.91	0.32	Hotspot
57	SuppHS	Hotpoint2	0.29	0.18	0.09	0.23	0.75	0.82	0.19		57	CoreHS	Hotpoint2	0.13	0.02	0.21	0.21	0.87	0.98	0.50	Hotspot
58	HS_NegCoop	KFC2a	0.45	0.33	0.09	0.24	0.64	0.67	0.17		58	AP_T2	AP	0.74	0.44	0.20	0.31	0.58	0.56	0.20	Molecular
59	RimHS	RFSpot_KFC2	0.06	0.02	0.08	0.11	0.86	0.98	0.29		59	DFIRE	AP	0.77	0.47	0.20	0.31	0.56	0.53	0.19	Molecular
60	HSEner_PosCoop	KFC2b	0.35	0.25	0.08	0.23	0.70	0.75	0.17		60	CP_Qp	CP	0.45	0.20	0.20	0.32	0.75	0.80	0.25	Molecular
61	AVG_HS_PathLength	RFSpot_KFC2	0.29	0.21	0.07	0.21	0.73	0.79	0.17		61	FX1_int_BackHbond	PB	0.77	0.49	0.19	0.30	0.55	0.51	0.19	Molecular
62	SuppHS	KFC2b	0.23	0.16	0.06	0.19	0.76	0.84	0.17		62	FX2_BackHbond	PB	0.77	0.49	0.19	0.30	0.55	0.51	0.19	Molecular
63	HSEner_PosCoop	KFC2a	0.39	0.31	0.06	0.22	0.65	0.69	0.15		63	CoreHS	KFC2b	0.13	0.02	0.19	0.20	0.87	0.98	0.44	Hotspot
64	No_HS	RFSpot_KFC2	0.16	0.12	0.04	0.16	0.79	0.88	0.16		64	RimHSEnergy	RFSpot_KFC2	0.16	0.04	0.18	0.23	0.86	0.96	0.38	Hotspot
65	HSEner_PosCoop	Hotpoint2	0.35	0.31	0.04	0.21	0.65	0.69	0.14		65	CP_BL	CP	0.48	0.24	0.18	0.31	0.73	0.76	0.23	Molecular
66	No_Clusters	KFC2a	0.19	0.16	0.03	0.17	0.76	0.84	0.15		66	No_HS	KFC2b	0.29	0.11	0.18	0.29	0.82	0.89	0.28	Hotspot
67	HS_PosCoop	KFC2b	0.45	0.42	0.02	0.21	0.56	0.58	0.13		67	CP_MJPL	CP	0.48	0.24	0.18	0.31	0.72	0.76	0.22	Molecular
68	RimHSEnergy	Hotpoint1	0.03	0.02	0.02	0.05	0.86	0.98	0.17		68	CoreHSEnergy	KFC2a	0.35	0.15	0.18	0.30	0.79	0.85	0.26	Hotspot
69	SuppHS	RFSpot	0.03	0.02	0.02	0.05	0.86	0.98	0.17		69	CHARM_elec	PB	0.58	0.32	0.18	0.31	0.66	0.68	0.21	Molecular
70	SuppHS	Hotpoint1	0.10	0.08	0.01	0.12	0.81	0.92	0.14		70	RimHS	Hotpoint2	0.29	0.11	0.17	0.28	0.81	0.89	0.27	Hotspot
71	CoreHS	RFSpot_KFC2	0.19	0.18	0.01	0.16	0.74	0.82	0.14		71	CP_MSBM	CP	0.74	0.48	0.17	0.29	0.55	0.52	0.18	Molecular
72	No_Clusters	RFSpot_KFC2	0.16	0.15	0.01	0.15	0.76	0.85	0.14		72	DDFIRE	AP	0.71	0.46	0.17	0.29	0.56	0.54	0.18	Molecular
73	CoreHSEnergy	Hotpoint2	0.45	0.44	0.01	0.20	0.55	0.56	0.13		73	No_Clusters	Hotpoint2	0.48	0.26	0.17	0.30	0.71	0.74	0.21	Hotspot
74	MaxClusterSize	KFC2a	0.00	0.00	0.00	0.00	0.87	1.00	NaN		74	Int_Energy_1	RFSpot_KFC2	0.55	0.31	0.16	0.30	0.67	0.69	0.20	Hotspot
75	MaxClusterSize	KFC2b	0.00	0.00	0.00	0.00	0.87	1.00	NaN		75	CoreHS	Hotpoint1	0.29	0.12	0.16	0.27	0.80	0.88	0.26	Hotspot
76	RimHSEnergy	KFC2b	0.00	0.00	0.00	0.00	0.87	1.00	NaN		76	CP_SJKG	CP	0.65	0.41	0.16	0.29	0.60	0.59	0.19	Molecular
77	RimHS	KFC2b	0.00	0.00	0.00	0.00	0.87	1.00	NaN		77	OPUS_PSP2	CP	0.48	0.27	0.15	0.29	0.70	0.73	0.21	Molecular
78	MaxClusterSize	RFSpot_KFC2	0.00	0.00	0.00	0.00	0.87	1.00	NaN		78	Int_Energy_1	RFSpot	0.45	0.25	0.15	0.29	0.71	0.75	0.21	Hotspot
79	CoreHS	KFC2a	0.16	0.16	0.00	0.14	0.75	0.84	0.13		79	AVG_HS_PathLength	KFC2a	0.71	0.49	0.15	0.28	0.54	0.51	0.17	Hotspot
80	AVG_HS_PathLength	Hotpoint2	0.55	0.55	0.00	0.20	0.46	0.45	0.13		80	FX1_int_kn electrostatic	PB	0.61	0.40	0.14	0.28	0.60	0.60	0.18	Molecular
81	SuppHSEnergy	RFSpot	0.03	0.04	-0.01	0.05	0.84	0.96	0.11		81	FX2_kn electrostatic	PB	0.61	0.40	0.14	0.28	0.60	0.60	0.18	Molecular
82	HSEner_PosCoop	Hotpoint1	0.26	0.27	-0.01	0.16	0.67	0.73	0.12		82	CP_TS	CP	0.45	0.26	0.14	0.28	0.70	0.74	0.20	Molecular
83	No_Clusters	KFC2b	0.19	0.21	-0.01	0.15	0.71	0.79	0.12		83	CP_SKOIP	CP	0.68	0.47	0.14	0.27	0.55	0.53	0.17	Molecular
84	Int_Energy_1	Hotpoint1	0.29	0.31	-0.02	0.17	0.64	0.69	0.12		84	CP_GKS	CP	0.42	0.24	0.13	0.27	0.71	0.76	0.20	Molecular
85	Int_Energy_1	Hotpoint2	0.29	0.31	-0.02	0.17	0.64	0.69	0.12		85	HSEner_NegCoop	Hotpoint2	0.55	0.36	0.13	0.27	0.63	0.64	0.18	Hotspot
86	Int_HS_Energy	Hotpoint2	0.29	0.31	-0.02	0.17	0.64	0.69	0.12		86	OPUS_PSP1	CP	0.74	0.55	0.13	0.27	0.49	0.45	0.16	Molecular
87	HS_PosCoop	Hotpoint2	0.16	0.19	-0.02	0.13	0.73	0.81	0.11		87	AP_T1	AP	0.71	0.52	0.13	0.27	0.51	0.48	0.17	Molecular
88	HS_NegCoop	Hotpoint2	0.29	0.32	-0.02	0.17	0.63	0.68	0.12		88	FX1_int_ helix dipole	PB	0.81	0.63	0.12	0.26	0.43	0.37	0.16	Molecular
89	MaxClusterSize	Hotpoint1	0.00	0.00	-0.02	0.00	0.87	1.00	0.00		89	HS_NegCoop	KFC2b	0.39	0.23	0.12	0.26	0.72	0.77	0.20	Hotspot
90	RimHSEnergy	Hotpoint2	0.35	0.40	-0.03	0.17	0.57	0.60	0.11		90	SuppHS	RFSpot_KFC2	0.16	0.07	0.12	0.20	0.84	0.93	0.26	Hotspot
91	SuppHSEnergy	Hotpoint1	0.10	0.13	-0.03	0.10	0.77	0.87	0.10		91	CoreHSEnergy	KFC2b	0.29	0.16	0.11	0.24	0.77	0.84	0.21	Hotspot
92	HS_PosCoop	Hotpoint1	0.35	0.42	-0.05	0.17	0.55	0.58	0.11		92	SuppHSEnergy	Hotpoint2	0.52	0.36	0.11	0.26	0.63	0.64	0.17	Hotspot
93	AVG_HS_PathLength	Hotpoint1	0.23	0.30	-0.05	0.14	0.64	0.70	0.10		93	HSEner_NegCoop	KFC2b	0.29	0.16	0.11	0.24	0.77	0.84	0.20	Hotspot
94	No_Clusters	Hotpoint1	0.13	0.31	-0.14	0.08	0.61	0.69	0.06		94	FX1_int_Electro	PB	0.39	0.24	0.11	0.25	0.71	0.76	0.19	Molecular
95	AVG_HS_PathLength	RFSpot	0.03	0.19	-0.14	0.03	0.71	0.81	0.02		95	HS_NegCoop	Hotpoint1	0.23	0.12	0.11	0.22	0.80	0.88	0.22	Hotspot
96	AVG_HS_PathLength	KFC2b	0.19	0.40	-0.14	0.10	0.55	0.60	0.07		96	RimHS	Hotpoint1	0.03	0.00	0.10	0.06	0.87	1.00	0.50	Hotspot
											97	MaxClusterSize	Hotpoint2	0.03	0.00	0.10	0.06	0.87	1.00	0.50	Hotspot
											98	HS_PosCoop	KFC2a	0.45	0.31	0.10	0.25	0.66	0.69	0.18	Hotspot
											99	CP_BFKV	CP	0.52	0.37	0.10	0.25	0.61	0.63	0.17	Molecular
											100	PY_fa_intra_rep	PB	0.81	0.67	0.10	0.25	0.39	0.33	0.15	Molecular
											101	SuppHS	Hotpoint2	0.29	0.18	0.09	0.23	0.75	0.82	0.19	Hotspot
											102	CP_TSC	CP	0.29	0.18	0.09	0.23	0.75	0.82	0.19	Molecular
											103	AP_DARS	AP	0.61	0.48	0.09	0.25	0.53	0.52	0.16	Molecular
											104	FX2_Electro	PB	0.35	0.24	0.09	0.24	0.71	0.76	0.18	Molecular
											105	CP_RMFCEN2	CP	0.48	0.36	0.09	0.25	0.62	0.64	0.16	Molecular
											106	HS_NegCoop	KFC2a	0.45	0.33	0.09	0.24	0.64	0.67	0.17	Hotspot
											107	CHARM_sasa	PB	0.52	0.39	0.09	0.25	0.60	0.61	0.16	Molecular
											108	RimHS	RFSpot_KFC2	0.06	0.02	0.08	0.11	0.86	0.98	0.29	Hotspot
											109	CP_MJ2	CP	0.42	0.31	0.08	0.24	0.66	0.69	0.17	Molecular
											110	CP_MJ3h	CP	0.58	0.46	0.08	0.24	0.55	0.54	0.16	Molecular
											111	HSEner_PosCoop	KFC2b	0.35	0.25	0.08	0.23	0.70	0.75	0.17	Hotspot
											112	NIP	CP	0.65	0.53	0.08	0.25	0.50	0.47	0.15	Molecular
											113	FX1_int_SideHbond	PB	0.71	0.60	0.08	0.24	0.44	0.40	0.15	Molecular
											114	PY_hbond_lr_bb	PB	0.97	0.90	0.08	0.24	0.21	0.10	0.14	Molecular
											115	PY_hbond_bb_sc	PB	0.65	0.54	0.07	0.24	0.49	0.46	0.15	Molecular
											116	CP_TD	CP	0.55	0.45	0.07	0.24	0.55	0.55	0.15	Molecular
											117	FX1_int_Energy_Ionisation	PB	0.94	0.87	0.07	0.24	0.23	0.13	0.14	Molecular
											118	AVG_HS_PathLength	RFSpot_KFC2	0.29	0.21	0.07	0.21	0.73	0.79	0.17	Hotspot
											119	CHARM_vdwaals	PB	0.90	0.83	0.07	0.24	0.26	0.17	0.14	Molecular
											120	CP_VD	CP	0.39	0.30	0.06	0.22	0.66	0.70	0.16	Molecular
											121	CP_MS	CP	0.35	0.27	0.06	0.22	0.68	0.73	0.16	Molecular
											122	SuppHS	KFC2b	0.23	0.16	0.06	0.19	0.76	0.84	0.17	Hotspot
											123	HSEner_PosCoop	KFC2a	0.39	0.31	0.06	0.22	0.65	0.69	0.15	Hotspot
											124	CP_BT	CP	0.45	0.38	0.05	0.22	0.60	0.62	0.15	Molecular
											125	CP_Qa	CP	0.61	0.55	0.04	0.23	0.47	0.45	0.14	Molecular
											126	CP_TEl	CP	0.52	0.46	0.04	0.22	0.54	0.54	0.14	Molecular
											127	FX2_SideHbond	PB	0.65	0.59	0.04	0.23	0.44	0.41	0.14	Molecular
											128	No_HS	RFSpot_KFC2	0.16	0.12	0.04	0.16	0.79	0.88	0.16	Hotspot
											129	FX2_ helix dipole	PB	0.65	0.59	0.04	0.23	0.44	0.41	0.14	Molecular
											130	HSEner_PosCoop	Hotpoint2	0.35	0.31	0.04	0.21	0.65	0.69	0.14	Hotspot
											131	CP_RMFCEN1	CP	0.48	0.43	0.03	0.22	0.56	0.57	0.14	Molecular
											132	CP_MJ2h	CP	0.39	0.34	0.03	0.21	0.62	0.66	0.14	Molecular
											133	No_Clusters	KFC2a	0.19	0.16	0.03	0.17	0.76	0.84	0.15	Hotspot
											134	AP_URS	AP	0.52	0.48	0.02	0.21	0.52	0.52	0.14	Molecular
											135	ACE19_COULomb	PB	0.48	0.45	0.02	0.21	0.54	0.55	0.14	Molecular
											136	FX2_Energy_Ionisation	PB	0.90	0.88	0.02	0.23	0.22	0.12	0.13	Molecular
											137	HS_PosCoop	KFC2b	0.45	0.42	0.02	0.21	0.56	0.58	0.13	Hotspot
											138	RimHSEnergy	Hotpoint1	0.03	0.02	0.02	0.05	0.86	0.98	0.17	Hotspot
											139	SuppHS	RFSpot	0.03	0.02	0.02	0.05	0.86	0.98	0.17	Hotspot
											140	SuppHS	Hotpoint1	0.10	0.08	0.01	0.12	0.81	0.92	0.14	Hotspot
											141	CoreHS	RFSpot_KFC2	0.19	0.18	0.01	0.16	0.74	0.82	0.14	Hotspot
											142	No_Clusters	RFSpot_KFC2	0.16	0.15	0.01	0.15	0.76	0.85	0.14	Hotspot
											143	CoreHSEnergy	Hotpoint2	0.45	0.44	0.01	0.20	0.55	0.56	0.13	Hotspot
											144	PY_hbond_sc	PB	0.45	0.45	0.00	0.20	0.54	0.55	0.13	Molecular
											145	MaxClusterSize	KFC2a	0.00	0.00	0.00	0.00	0.87	1.00	NaN	Hotspot
											146	MaxClusterSize	KFC2b	0.00	0.00	0.00	0.00	0.87	1.00	NaN	Hotspot
											147	RimHSEnergy	KFC2b	0.00	0.00	0.00	0.00	0.87	1.00	NaN	Hotspot
											148	RimHS	KFC2b	0.00	0.00	0.00	0.00	0.87	1.00	NaN	Hotspot
											149	MaxClusterSize	RFSpot_KFC2	0.00	0.00	0.00	0.00	0.87	1.00	NaN	Hotspot
											150	FX1_int_water bonds	PB	1.00	1.00	0.00	0.23	0.13	0.00	0.13	Molecular
											151	FX1_int_loop_entropy	PB	1.00	1.00	0.00	0.23	0.13	0.00	0.13	Molecular
											152	FX1_int_cis_bond	PB	1.00	1.00	0.00	0.23	0.13	0.00	0.13	Molecular
											153	FX1_int_disulfide	PB	1.00	1.00	0.00	0.23	0.13	0.00	0.13	Molecular
											154	FX1_int_partial covalent interactions	PB	1.00	1.00	0.00	0.23	0.13	0.00	0.13	Molecular
											155	FX1_int_Entropy Complex	PB	1.00	1.00	0.00	0.23	0.13	0.00	0.13	Molecular
											156	FX2_water bonds	PB	1.00	1.00	0.00	0.23	0.13	0.00	0.13	Molecular
											157	FX2_loop_entropy	PB	1.00	1.00	0.00	0.23	0.13	0.00	0.13	Molecular
											158	FX2_cis_bond	PB	1.00	1.00	0.00	0.23	0.13	0.00	0.13	Molecular
											159	FX2_disulfide	PB	1.00	1.00	0.00	0.23	0.13	0.00	0.13	Molecular
											160	FX2_partial covalent interactions	PB	1.00	1.00	0.00	0.23	0.13	0.00	0.13	Molecular
											161	FX2_Entropy Complex	PB	1.00	1.00	0.00	0.23	0.13	0.00	0.13	Molecular
											162	CoreHS	KFC2a	0.16	0.16	0.00	0.14	0.75	0.84	0.13	Hotspot
											163	FX1_int_energy_torsion	PB	0.71	0.71	0.00	0.21	0.34	0.29	0.13	Molecular
											164	AVG_HS_PathLength	Hotpoint2	0.55	0.55	0.00	0.20	0.46	0.45	0.13	Hotspot
											165	PY_pro_close	PB	0.94	0.94	0.00	0.22	0.17	0.06	0.13	Molecular
											166	FX2_Entropy_mainc	PB	0.61	0.62	-0.01	0.21	0.41	0.38	0.13	Molecular
											167	SuppHSEnergy	RFSpot	0.03	0.04	-0.01	0.05	0.84	0.96	0.11	Hotspot
											168	HSEner_PosCoop	Hotpoint1	0.26	0.27	-0.01	0.16	0.67	0.73	0.12	Hotspot
											169	No_Clusters	KFC2b	0.19	0.21	-0.01	0.15	0.71	0.79	0.12	Hotspot
											170	ACE19_SOLVation	PB	0.52	0.54	-0.02	0.20	0.47	0.46	0.12	Molecular
											171	FX2_energy_torsion	PB	0.68	0.70	-0.02	0.21	0.35	0.30	0.12	Molecular
											172	CP_MJ1	CP	0.68	0.70	-0.02	0.21	0.35	0.30	0.12	Molecular
											173	Int_Energy_1	Hotpoint1	0.29	0.31	-0.02	0.17	0.64	0.69	0.12	Hotspot
											174	Int_Energy_1	Hotpoint2	0.29	0.31	-0.02	0.17	0.64	0.69	0.12	Hotspot
											175	Int_HS_Energy	Hotpoint2	0.29	0.31	-0.02	0.17	0.64	0.69	0.12	Hotspot
											176	HS_PosCoop	Hotpoint2	0.16	0.19	-0.02	0.13	0.73	0.81	0.11	Hotspot
											177	HS_NegCoop	Hotpoint2	0.29	0.32	-0.02	0.17	0.63	0.68	0.12	Hotspot
											178	MaxClusterSize	Hotpoint1	0.00	0.00	-0.02	0.00	0.87	1.00	0.00	Hotspot
											179	RimHSEnergy	Hotpoint2	0.35	0.40	-0.03	0.17	0.57	0.60	0.11	Hotspot
											180	SuppHSEnergy	Hotpoint1	0.10	0.13	-0.03	0.10	0.77	0.87	0.10	Hotspot
											181	FX1_int_Entropy_mainc	PB	0.58	0.64	-0.04	0.19	0.39	0.36	0.12	Molecular
											182	HS_PosCoop	Hotpoint1	0.35	0.42	-0.05	0.17	0.55	0.58	0.11	Hotspot
											183	AVG_HS_PathLength	Hotpoint1	0.23	0.30	-0.05	0.14	0.64	0.70	0.10	Hotspot
											184	CP_TEs	CP	0.35	0.50	-0.10	0.15	0.48	0.50	0.09	Molecular
											185	CHARM_total	PB	0.87	0.94	-0.10	0.21	0.16	0.06	0.12	Molecular
											186	AP_DOPE_HR	AP	0.61	0.76	-0.11	0.18	0.29	0.24	0.10	Molecular
											187	No_Clusters	Hotpoint1	0.13	0.31	-0.14	0.08	0.61	0.69	0.06	Hotspot
											188	AVG_HS_PathLength	RFSpot	0.03	0.19	-0.14	0.03	0.71	0.81	0.02	Hotspot
											189	OPUS_PSP3	CP	0.87	0.96	-0.14	0.21	0.14	0.04	0.12	Molecular
											190	FX2_Energy_vdwclash	PB	0.87	0.96	-0.14	0.21	0.14	0.04	0.12	Molecular
											191	AVG_HS_PathLength	KFC2b	0.19	0.40	-0.14	0.10	0.55	0.60	0.07	Hotspot
											192	FX1_int_Energy_vdwclash	PB	0.90	0.98	-0.16	0.21	0.13	0.02	0.12	Molecular
											193	PY_hbond_sr_bb	PB	0.81	0.94	-0.16	0.20	0.16	0.06	0.11	Molecular
											194	PY_fa_rep	PB	0.84	0.96	-0.17	0.20	0.14	0.04	0.11	Molecular
											195	FX1_int_backbone_vdwclash	PB	0.52	0.76	-0.18	0.15	0.28	0.24	0.09	Molecular
											196	FX2_backbone_vdwclash	PB	0.48	0.75	-0.19	0.15	0.28	0.25	0.09	Molecular
											197	CP_RO	CP	0.52	0.78	-0.21	0.15	0.25	0.22	0.09	Molecular
											198	FX2_Entropy_sidec	PB	0.45	0.74	-0.21	0.14	0.29	0.26	0.08	Molecular
											199	FX1_int_Entropy_sidec	PB	0.42	0.73	-0.23	0.13	0.29	0.27	0.08	Molecular
											200	CHARM_gb+sasa	PB	0.39	0.72	-0.24	0.12	0.29	0.28	0.07	Molecular
											201	CHARM_gb	PB	0.39	0.73	-0.25	0.12	0.28	0.27	0.07	Molecular
											202	ACE19_SASL	PB	0.42	0.79	-0.29	0.12	0.23	0.21	0.07	Molecular
											203	PY_fa_sol	PB	0.61	0.91	-0.30	0.16	0.16	0.09	0.09	Molecular
											204	FX2_Energy_SolvP	PB	0.61	0.93	-0.34	0.15	0.14	0.07	0.09	Molecular
											205	FX1_int_Energy_SolvP	PB	0.61	0.94	-0.37	0.15	0.13	0.06	0.09	Molecular
											206	ACE19_SELF	PB	0.52	0.93	-0.42	0.13	0.13	0.07	0.07	Molecular
